# Supplementary material for: Systems Biology Analysis of Temporal In vivo Brucella melitensis and Bovine Transcriptomes Predicts host:Pathogen Protein–Protein Interactions
Source: Front Microbiol. 2017 Jul 27;8:1275. doi: 10.3389/fmicb.2017.01275 (PMC5529337; doi:10.3389/fmicb.2017.01275)
Supplement: Table S2 — Bayesian z-score of B. melitensis genes in tissue-associated B. melitensis from 15 min to 4 h post-infection. Genes with z-score >|2.24| were considered differentially expressed. Positive numbers in the body of the table indicate activated genes and negative (−) numbers indicate repressed genes. The tissue-associated B. melitensis gene expression at every time point was compared to the gene expression of the inoculum (i.e., in vitro-grown cultures of B. melitensis at late-log phase of growth). Measured time points were 15 (T15), 30 (T30), 60 (T60), 120 (T120), and 240 (T240) min p.i. [file Table2.XLSX]

## Sheet: Hoja1
S2 Table. Bayesian z-score of Brucella melitensis genes in tissue-associated B. melitensis from 15 min to 4 h post- infection.
Symbol	Probe	Product	T15	T30	T60	T120	T240
"Heme	BMEI0001	uroporphyrinogen decarboxylase	-4.46	-5.28	-4.18	-1.76	-2.3
"BMEI0002	BMEI0002	CYTOCHROME FUNCTIONING/ASSEMBLY RELATED PROTEIN	-4.48	-4.48	-3.47	-1.71	-1.68
"RHO	BMEI0003	transcription termination factor Rho polarity suppressor	4.72	3.87	5.2	5.63	6.88
"BMEI0004	BMEI0004	Hypothetical Cytosolic Protein	-12.33	-12.95	-10.1	-8.71	-7.65
"BMEI0005	BMEI0005	THYMIDYLATE KINASE	-2.37	-2.14	-1.52	-0.87	0.09
"trmE	BMEI0006	tRNA modification GTPase	-2.04	-2.74	-1.89	-0.1	0.85
"gidA	BMEI0007	glucose-inhibited division protein A	-3.67	-2.58	-4.25	-1.39	-1.55
"gidB	BMEI0008	glucose-inhibited division protein B	0.16	0.84	1.21	4.44	4.55
"parA	BMEI0009	CHROMOSOME PARTITIONING PROTEIN PARA	-3.72	-3.05	-2.68	-1.15	-1.72
"parB	BMEI0010	CHROMOSOME PARTITIONING PROTEIN PARB	3.12	2.64	3.88	3.8	4.47
"BMEI0011	BMEI0011	DNA polymerase III subunit delta	2.35	1.55	1.7	1.86	2
"NBD	BMEI0012	ABC TRANSPORTER ATP-BINDING PROTEIN	0.79	0.04	1.27	1.31	2.04
"mSP	BMEI0013	ABC TRANSPORTER INTEGRAL MEMBRANE PROTEIN	-0.83	-0.4	0.67	0.54	1.06
"BMEI0014	BMEI0014	hypothetical protein	3.95	3.51	4.8	3.98	4.59
"Sbp	BMEI0015	ABC TRANSPORTER SUBSTRATE-BINDING PROTEIN	0.18	-2.32	0.49	0.91	1.75
"BMEI0016	BMEI0016	hypothetical protein	-7.56	-7.4	-7.05	-5.57	-6.91
"BMEI0017	BMEI0017	ALKANAL MONOOXYGENASE ALPHA CHAIN	-2.31	-2.43	-1.92	-1.35	-1.23
"BMEI0018	BMEI0018	Hypothetical Cytosolic Protein	0.18	0.4	-0.15	0.31	-0.18
"BMEI0019	BMEI0019	LACI-FAMILY TRANSCRIPTION REGULATOR	1.16	0.63	0.33	1.13	0.36
"BMEI0020	BMEI0020	GLUCOSE-FRUCTOSE OXIDOREDUCTASE PRECURSOR	-15.91	-15.43	-17.21	-20.34	-17.15
"BMEI0021	BMEI0021	ACETYL-COA:ACETOACETYL-COA TRANSFERASE ALPHA SUBUNIT	-14.24	-16.45	-14.94	-16.71	-16.95
"BMEI0022	BMEI0022	3-HYDROXYBUTYRYL-COA DEHYDRATASE	-5.02	-4.27	-5.4	-4.33	-4.29
"BMEI0023	BMEI0023	3-HYDROXYBUTYRYL-COA DEHYDRATASE	-4.6	-6.22	-4.64	-4.69	-4.42
"BMEI0024	BMEI0024	L-SORBOSONE DEHYDROGENASE, NAD(P) DEPENDENT	-2.95	-2.69	-3.32	-2.01	-2.36
"BMEI0025	BMEI0025	L-sorbose dehydrogenase (FAD)	-5.32	-4.99	-4.91	-4.4	-5.08
"fabG	BMEI0026	3-ketoacyl-(acyl-carrier-protein) reductase	-4.71	-4.86	-6.36	-4.89	-4.85
"betA	BMEI0027	L-SORBOSE DEHYDROGENASE [FAD]	-4.61	-3.32	-4.02	-3.5	-3.36
"betA	BMEI0028	L-SORBOSE DEHYDROGENASE [FAD]	-4.72	-4.81	-4.45	-3.96	-4.1
"betA	BMEI0029	L-SORBOSE DEHYDROGENASE [FAD]	3.35	3.54	3.71	3.22	2.75
"BMEI0030	BMEI0030	Hypothetical Cytosolic Protein	-3.21	-1.94	-1.45	-2.06	-1.43
"BMEI0031	BMEI0031	Hypothetical Cytosolic Protein	-7.59	-7.76	-6.69	-6.86	-7.62
"3-oxoacyl-(acyl-carrier protein) reductase (EC:1.1.1.100)	BMEI0032	3-OXOACYL-(ACYL-CARRIER PROTEIN) REDUCTASE	-4.34	-4.04	-4.32	-3.44	-3.9
"BMEI0033	BMEI0033	N-ACYL-L-AMINO ACID AMIDOHYDROLASE	-3.31	-1.97	-2.59	-2.88	-2.87
"cpsA	BMEI0034	N-ACYL-L-AMINO ACID AMIDOHYDROLASE	-0.26	-0.32	0.53	-0.38	-1.05
"dacA	BMEI0035	D-ALANYL-D-ALANINE CARBOXYPEPTIDASE	-0.21	1.09	0.08	-0.26	-0.35
"BMEI0036	BMEI0036	COBW PROTEIN	1.25	2.76	3.22	2.31	2.56
"BMEI0037	BMEI0037	Hypothetical Transcriptional Regulatory Protein	2.27	4.01	3.76	2.84	3.61
"BMEI0038	BMEI0038	hypothetical protein	2.15	2.54	2.65	2.39	2.23
"accA	BMEI0039	acetyl-CoA carboxylase alpha subunit	4.34	4.46	4.41	3.77	4.07
"xerD	BMEI0040	tyrosine recombinase	-0.41	0.71	0.57	0.25	0.53
"BMEI0041	BMEI0041	hypothetical protein	-3.06	-1.34	-1.32	-1.82	-2.56
"aroK	BMEI0042	SHIKIMATE KINASE	0.49	1.96	1.55	0.84	0.65
"aroB	BMEI0043	3-dehydroquinate synthase	-0.59	1.46	1.06	-0.46	-0.99
"BMEI0044	BMEI0044	CBS domain containing protein	-11.87	-10.17	-10.59	-11.21	-11.59
"BoLA	BMEI0045	BOLA PROTEIN (MHC class I heavy chain)	-0.39	1.53	0.92	-0.23	-0.63
"BMEI0046	BMEI0046	hypothetical protein	1.47	2.82	3.15	1.8	2.94
"BMEI0047	BMEI0047	Molecular chaperones (DnaJ family)	3.23	4.39	3.56	3.8	3.33
"BMEI0049	BMEI0049	COBS PROTEIN	1.82	2.79	2.42	2.47	2.87
"BMEI0050	BMEI0050	COBT PROTEIN	-1.74	-4.3	-0.7	-0.28	1.66
"BMEI0051	BMEI0051	hypothetical protein	1.85	0.83	4.89	2.18	4.06
"BMEI0052	BMEI0052	hypothetical protein	-2.09	-3.65	-2.98	-1.18	1.28
"BMEI0053	BMEI0053	CATION-TRANSPORTING ATPASE PACS	0.83	-1.93	1.94	2.08	5.41
"BMEI0054	BMEI0054	MERCURIC RESISTANCE OPERON REGULATORY PROTEIN	-2.14	-2.21	-1.52	0.19	0.75
"BMEI0055	BMEI0055	hypothetical protein	-0.13	-0.17	0.58	3.6	2.58
"rpmB	BMEI0056	50S ribosomal protein L28	14.76	14.75	14.36	17.15	18.89
"BMEI0057	BMEI0057	Hypothetical Membrane Spanning Protein	4.59	4.54	4.66	6.79	7.57
"PEPD	BMEI0058	EXTRACELLULAR SERINE PROTEASE	-0.87	-2.59	-0.69	-1.43	-1.11
"BMEI0059	BMEI0059	hypothetical protein	0.57	0.48	2.64	1.88	2.56
"BMEI0060	BMEI0060	hypothetical protein	-0.5	-0.91	0.25	-1.68	-1.05
"BMEI0061	BMEI0061	hypothetical protein	1.77	1.36	4.4	3.52	3.69
"BMEI0062	BMEI0062	hypothetical protein	4.68	3.28	6.52	4.66	5.7
"BMEI0063	BMEI0063	Hypothetical Membrane Spanning Protein	-2.58	-3.54	-2.52	-2.43	-3.66
"BMEI0064	BMEI0064	hypothetical protein	7.42	7.35	8.07	7.17	7.22
"BMEI0065	BMEI0065	Hypothetical Cytosolic Protein	-2.2	-2.53	-2.1	-0.96	-0.92
"vicR	BMEI0066	TWO COMPONENT RESPONSE REGULATOR (OmpR family response regulator VicR)	1.92	1.43	2.53	3.22	3.11
"BMEI0067	BMEI0067	CAMP-DEPENDENT PROTEIN KINASE REGULATORY SUBUNIT	-1.62	-0.87	-1.3	-0.13	0.09
"xth	BMEI0068	EXODEOXYRIBONUCLEASE III	-14.89	-14.86	-14.58	-15.8	-16.32
"BMEI0069	BMEI0069	OUTER MEMBRANE LIPOPROTEINS CARRIER PROTEIN PRECURSOR	-4.54	-4.96	-5.33	-2.5	-3.55
"aqpZ	BMEI0070	aquaporin Z	-8.59	-7.94	-7.8	-8.12	-8.07
"BMEI0071	BMEI0071	hypothetical protein	-8.07	-6.91	-8.06	-6.52	-7.41
"BMEI0072	BMEI0072	CELL DIVISION ATP-BINDING PROTEIN FTSE	-7.13	-11.19	-16.11	-3.42	-6.32
"BMEI0073	BMEI0073	CELL DIVISION PROTEIN FTSX	-6.42	-5.01	-4.01	-4.89	-5.67
"BMEI0074	BMEI0074	hypothetical protein	-2.21	-2.33	-2.62	-0.96	-1.57
"BMEI0075	BMEI0075	1-ACYL-SN-GLYCEROL-3-PHOSPHATE ACYLTRANSFERASE	-4.01	-4.3	-5.47	-3.24	-4
"ppa	BMEI0076	inorganic pyrophosphatase	7.11	7.19	7.11	6.81	6.18
"BMEI0077	BMEI0077	CATION TRANSPORT PROTEIN CHAC	2.83	2.58	3.44	2.45	3.01
"BMEI0078	BMEI0078	hypothetical protein	-1.71	-1.57	-1.2	-1.03	-2.09
"tyrA	BMEI0079	prephenate dehydrogenase	-2.36	-2.11	-3.05	-1.81	-1.95
"histidinol-phosphate aminotransferase (EC:2.6.1.9)	BMEI0080	histidinol-phosphate aminotransferase	0.7	1	-0.02	0.41	-0.07
"BMEI0081	BMEI0081	METHYLTRANSFERASE	-1.15	-0.72	-0.16	0.07	0.35
"hpt	BMEI0082	hypoxanthine-guanine phosphoribosyltransferase	-0.25	1.66	1.79	1.12	1.62
"BMEI0083	BMEI0083	hypothetical protein	1.57	1.99	2.92	0.73	1.43
"lysA	BMEI0084	DIAMINOPIMELATE DECARBOXYLASE	-1.11	0.3	-0.32	-1.92	-1.51
"BMEI0085	BMEI0085	hypothetical protein	-0.17	0.21	1.27	0.27	0.55
"argH	BMEI0086	argininosuccinate lyase	-1.29	0.09	-0.59	-0.37	-1.65
"BMEI0087	BMEI0087	THIOL:DISULFIDE INTERCHANGE PROTEIN TLPA	3.04	2.99	1.65	2.61	3.69
"BMEI0088	BMEI0088	hypothetical protein	3.9	5.11	4.66	4.26	3.81
"yihY	BMEI0089	RIBONUCLEASE BN	-0.03	0.6	-0.5	-0.57	0.26
"BMEI0090	BMEI0090	short chain dehydrogenase	3	4.3	3.66	1.31	2.6
"BMEI0091	BMEI0091	hypothetical protein	-0.81	0.8	1.06	0.59	0.98
"BMEI0092	BMEI0092	ADENOSYLCOBALAMIN-DEPENDENT DIOL DEHYDRATASE GAMMA SUBUNIT	-1	1.02	0.61	-0.6	-1.39
"BMEI0093	BMEI0093	EXSD PROTEIN	-5.74	-3.85	-3.78	-4.36	-5.21
"BMEI0094	BMEI0094	VACUOLAR ATP SYNTHASE 16 KD PROTEOLIPID SUBUNIT	-0.48	0.68	0.24	-0.05	-0.03
"BMEI0095	BMEI0095	SUCCINOGLYCAN BIOSYNTHESIS REGULATOR	2.73	2.92	3.49	2.02	2.43
"ETFB	BMEI0096	ELECTRON TRANSFER FLAVOPROTEIN BETA-SUBUNIT	1.71	2.95	1.87	2.02	1.13
"ETFA	BMEI0097	ELECTRON TRANSFER FLAVOPROTEIN ALPHA-SUBUNIT	3.3	4.49	4.16	3.71	4.18
"BMEI0098	BMEI0098	hypothetical protein	-11.23	-10.88	-10.15	-9.37	-9.97
"BMEI0099	BMEI0099	3-hydroxybutyryl-CoA dehydrogenase	-0.28	0.92	0.55	1.01	2.19
"BMEI0100	BMEI0100	hypothetical protein	4.02	3.11	4.92	4.65	4.26
"cysK	BMEI0101	CYSTEINE SYNTHASE A	1.75	1.84	2.74	0.93	4.34
"BMEI0102	BMEI0102	Universal stress protein family	0.31	0.66	1.7	1.23	2.22
"mdeA	BMEI0103	methionine gamma-lyase	-1.68	-1.7	-1.03	-1.59	-1.03
"BMEI0104	BMEI0104	GLUCARATE TRANSPORTER	-2.18	-1.92	-1.29	-1.44	-0.78
"BMEI0105	BMEI0105	L-ASPARAGINASE II	-4.41	-4.29	-4.73	-4.01	-3.58
"BMEI0106	BMEI0106	TRANSCRIPTIONAL REGULATOR, GNTR FAMILY	-3.13	-3.4	-2.71	-1.85	-1.44
"BMEI0107	BMEI0107	L-ASPARAGINASE	-1.49	-1.51	-0.86	-0.21	0.21
"GltL	BMEI0108	ASPARAGINE TRANSPORT ATP-BINDING PROTEIN	1.03	0.4	1.78	1.87	1.13
"ASPA	BMEI0109	ASPARTATE AMMONIA-LYASE	-1.56	-1.5	-1.29	-0.42	-0.33
"BMEI0110	BMEI0110	AGMATINASE	1.87	2.05	1.74	2.56	2.33
"GltL	BMEI0111	ASPARAGINE TRANSPORT ATP-BINDING PROTEIN	1.39	1.6	2.32	2.14	2.88
"GltK	BMEI0112	ASPARAGINE TRANSPORT SYSTEM PERMEASE PROTEIN	3.47	4.29	3.79	4.69	4.61
"GltK	BMEI0113	ASPARAGINE TRANSPORT SYSTEM PERMEASE PROTEIN	0.99	1.71	2.08	2.43	1.79
"BMEI0114	BMEI0114	ASPARAGINE-BINDING PERIPLASMIC PROTEIN PRECURSOR	1.54	1.55	2.11	2.17	2.33
"glnH	BMEI0115	ASPARAGINE-BINDING PERIPLASMIC PROTEIN PRECURSOR	-0.94	0.18	-0.82	0.09	-0.31
"BMEI0116	BMEI0116	TRANSCRIPTIONAL REGULATORY PROTEIN, LYSR FAMILY	0.05	0.75	1.86	2.23	1.62
"BMEI0117	BMEI0117	hypothetical protein	-9.54	-8.66	-8.72	-7.19	-7.25
"BMEI0118	BMEI0118	INTEGRAL MEMBRANE PROTEIN	4.66	4.69	5.61	4.49	5.56
"BMEI0119	BMEI0119	hypothetical protein	5.81	5.3	5.29	4.79	5.79
"BMEI0120	BMEI0120	hypothetical protein	-4.65	-4.65	-4.36	-3.94	-4
"secA	BMEI0121	translocase	1.64	1.34	2.13	2.32	2.75
"BMEI0122	BMEI0122	hypothetical protein	-2.73	-1.68	-2.06	-3.06	-2.21
"BMEI0123	BMEI0123	PEPTIDYL-PROLYL CIS-TRANS ISOMERASE	-3.88	-3.58	-3.48	-3.47	-2.95
"argJ	BMEI0124	bifunctional ornithine acetyltransferase/N-acetylglutamate synthase protein	-8.4	-6.22	-8.06	-5.7	-6.12
"BMEI0125	BMEI0125	ACETYLTRANSFERASE	-6.81	-6.92	-6.51	-6.59	-7.18
"mutT	BMEI0126	MUTATOR MUTT PROTEIN (7,8-DIHYDRO-8-OXOGUANINE-TRIPHOSPHATASE) (8-OXO-DGTPASE)	-1.96	-2.04	-1.62	-1.81	-1.98
"BMEI0127	BMEI0127	hypothetical protein	2.43	3.25	3.32	2.67	4.13
"BMEI0128	BMEI0128	hypothetical protein	2.68	3.18	2.17	2.36	1.47
"BMEI0129	BMEI0129	HYDROXYACYLGLUTATHIONE HYDROLASE, MITOCHONDRIAL	-4.51	-4.37	-5.01	-5.36	-4.96
"ispZ	BMEI0130	putative intracellular septation protein	-2.93	-0.9	-1.86	-1.74	-1.57
"ftsY	BMEI0131	SIGNAL RECOGNITION PARTICLE RECEPTOR FTSY	-0.59	1.85	1.6	0.57	1.12
"miaB	BMEI0132	Fe-S OXIDOREDUCTASE	-1.48	0.55	-1.21	-1.92	-2.11
"dapF	BMEI0133	diaminopimelate epimerase	-2.36	-1.25	-0.4	-2.35	-1.47
"BMEI0134	BMEI0134	hypothetical protein	-8.81	-6.57	-6.91	-7.62	-7.52
"BMEI0135	BMEI0135	OUTER MEMBRANE LIPOPROTEIN	2.97	4.29	3.62	3.53	3.55
"BMEI0136	BMEI0136	PUTATIVE ATPASE N2B	-1.51	1.65	0.3	-1.06	-0.94
"BMEI0137	BMEI0137	malate dehydrogenase	8.78	9.58	9.68	8.62	8.81
"sucC	BMEI0138	succinyl-CoA synthetase subunit beta	5.21	7.28	6.92	5.71	5.65
"sucD	BMEI0139	succinyl-CoA synthetase alpha subunit	-0.19	1.99	0.93	0.49	0.37
"sucA	BMEI0140	2-OXOGLUTARATE DEHYDROGENASE E1 COMPONENT	3.02	5.69	4.43	3.64	2.3
"sucB	BMEI0141	dihydrolipoamide acetyltransferase	1.22	3.7	3	2.01	1.73
"BMEI0142	BMEI0142	Hypothetical Membrane Spanning Protein	-2.53	-1.6	-1.48	-3.32	-4.57
"BMEI0143	BMEI0143	THREONINE EFFLUX PROTEIN	1.24	3.34	2.88	2.03	1.57
"BMEI0144	BMEI0144	hypothetical protein	2.37	5.1	3.87	2.53	1.3
"lpdA	BMEI0145	dihydrolipoamide dehydrogenase	2.76	4.83	4.38	3.41	4.61
"BMEI0146	BMEI0146	hypothetical protein	-5.88	-6.08	-5.25	-4.55	-4.53
"xerC	BMEI0147	tyrosine recombinase	-0.68	-1.53	-0.83	-0.17	0.62
"rimM	BMEI0148	16S rRNA-processing protein	2.72	2.07	2.97	2.43	2.97
"trmD	BMEI0149	tRNA (guanine-N(1)-)-methyltransferase	4.33	3.97	3.76	4.33	4.64
"BMEI0150	BMEI0150	TRANSCRIPTIONAL REGULATOR, ARSR FAMILY	1.39	0.85	2.05	2	3.11
"BMEI0151	BMEI0151	hypothetical protein	-2.53	-2.6	-1.98	-1.52	-1.51
"BMEI0152	BMEI0152	Hypothetical Cytosolic Protein	-4.92	-4.7	-4.16	-4.15	-3.91
"BMEI0153	BMEI0153	hypothetical protein	-2.64	-3.9	-2.41	-3.65	-1.37
"BMEI0154	BMEI0154	Hypothetical Membrane Spanning Protein	-9.8	-9.97	-9.54	-8.89	-9.24
"BMEI0155	BMEI0155	PUTATIVE ALLANTOIN PERMEASE	-0.86	-0.79	0.49	0.42	0.51
"rplS	BMEI0156	50S ribosomal protein L19	13.15	12.49	13.62	12.64	12.65
"BMEI0157	BMEI0157	isopropylmalate isomerase large subunit	2.29	1.59	2.41	3.51	3.84
"BMEI0158	BMEI0158	ACETYLTRANSFERASE	2.89	2.95	3.08	3.86	3.3
"Sdhc	BMEI0159	SUCCINATE DEHYDROGENASE CYTOCHROME B-556 SUBUNIT	1.09	1.76	2.21	1.73	1.62
"BMEI0160	BMEI0160	SUCCINATE DEHYDROGENASE HYDROPHOBIC MEMBRANE ANCHOR PROTEIN	-1.41	-0.89	-0.67	1.1	-0.03
"SDHA	BMEI0161	succinate dehydrogenase	7.04	6.05	7.01	8.58	7.89
"Sdhb	BMEI0162	succinate dehydrogenase catalytic subunit	-0.99	-1.18	-0.88	0.39	0.19
"BMEI0163	BMEI0163	hypothetical protein	-1.37	0.42	-0.38	-0.03	0.27
"BMEI0164	BMEI0164	PROBABLE LACTOYLGLUTATHIONE LYASE	6.97	6.61	6.79	6.28	5.93
"ubiH	BMEI0165	2-octaprenyl-6-methoxyphenyl hydroxylase	1.71	1.46	1.54	2.07	2.2
"Tesb	BMEI0166	ACYL-COA THIOESTERASE II	-9.52	-9.6	-10.14	-9.31	-9.65
"AMT	BMEI0167	AMMONIUM TRANSPORTER	2.52	2.63	3.11	2.63	2.97
"BMEI0168	BMEI0168	CELL DIVISION PROTEIN FTSK	0.83	-0.24	0.06	0.6	-0.73
"BMEI0169	BMEI0169	TRANSCRIPTIONAL REGULATOR, GNTR FAMILY / AMINOTRANSFERASE CLASS-I	-4.02	-4.08	-3.7	-3.62	-2.96
"BMEI0170	BMEI0170	TRANSPORTER, DME FAMILY	-3.2	-2.22	-3.33	-2.95	-3.74
"BMEI0171	BMEI0171	RIBOSOMAL PROTEIN L11 METHYLTRANSFERASE	-13.03	-13.61	-13.84	-16.43	-14.55
"BMEI0172	BMEI0172	hypothetical protein	-0.13	0.91	-0.2	-0.06	-1.04
"gpsA	BMEI0174	GLYCEROL-3-PHOSPHATE DEHYDROGENASE (NAD(P)+)	-5.04	-4.11	-3.93	-4.63	-3.93
"gcp	BMEI0175	O-SIALOGLYCOPROTEIN ENDOPEPTIDASE	-5.32	-4.85	-5.7	-5.78	-5.3
"hemC	BMEI0176	porphobilinogen deaminase	-1.23	-0.93	-0.04	-0.78	0.02
"hemD	BMEI0177	uroporphyrinogen-III synthetase	-12.59	-11.06	-11.18	-11.47	-12.56
"BMEI0178	BMEI0178	hypothetical protein	2.6	2.87	2.76	2.55	2.87
"BMEI0179	BMEI0179	hypothetical protein	-9.29	-7.93	-8.12	-8.76	-10.83
"BMEI0180	BMEI0180	Hypothetical Cytosolic Protein	-0.75	0.52	0.73	-0.56	0.38
"BMEI0181	BMEI0181	MACROLIDE-EFFLUX PROTEIN	2.01	3.74	3.61	3.23	2.36
"BMEI0182	BMEI0182	BIOTIN SYNTHESIS PROTEIN BIOC	-1.38	0.15	-0.4	-0.58	-0.97
"comF	BMEI0183	COMPETENCE PROTEIN F	-10.8	-10.03	-10.05	-10.25	-11.87
"grxC	BMEI0184	GLUTAREDOXIN	-4.13	-3.25	-3.71	-4.24	-4.3
"BMEI0185	BMEI0185	BETA-UREIDOPROPIONASE	-0.76	2.4	0.8	1.54	0.48
"BMEI0186	BMEI0186	Hypothetical Cytosolic Protein	-2.55	-2.38	-2.83	-3	-3.63
"BMEI0187	BMEI0187	TRANSPORTER, DME FAMILY	-5.25	-4.13	-4.54	-5.32	-6.17
"ubiG	BMEI0188	3-demethylubiquinone-9 3-methyltransferase	-0.71	0.51	0.54	-0.65	0.21
"BMEI0189	BMEI0189	aspartate kinase	5.67	6.88	6.33	5.48	3.97
"ptsI	BMEI0190	PHOSPHOENOLPYRUVATE-PROTEIN PHOSPHOTRANSFERASE PTSP	2.89	4.05	4.7	3.25	4.41
"prfA	BMEI0191	peptide chain release factor 1	-0.11	2.13	1.55	0.43	-0.29
"hemK	BMEI0192	METHYLTRANSFERASE	-3.82	-1.51	-2.21	-3.02	-2.95
"BMEI0193	BMEI0193	hypothetical protein	1.42	3.1	2.38	1.5	-0.02
"BMEI0194	BMEI0194	Hypothetical Cytosolic Protein	-0.6	1.41	1.13	-0.16	0.59
"clpB	BMEI0195	ATP-DEPENDENT CLP PROTEASE, ATP-BINDING SUBUNIT CLPB	1.24	-0.48	3.38	5.06	6.13
"BMEI0196	BMEI0196	PROTEIN ERFK/SRFK	-0.89	-0.93	0.41	1.8	1.33
"BMEI0197	BMEI0197	LYSOSTAPHIN	-2.22	-4.76	-1.19	0.4	1.51
"BMEI0198	BMEI0198	hypothetical protein	0.17	-2.12	0.94	2.61	2.44
"BMEI0199	BMEI0199	hypothetical protein	-0.82	-1.11	-0.32	2.68	2.71
"BMEI0200	BMEI0200	TRANSPOSASE	-0.64	0.05	0.62	2.14	1.53
"rplU	BMEI0201	LSU ribosomal protein L21P	14.04	13.7	16.23	17.99	18.82
"rpmA	BMEI0202	50S ribosomal protein L27	11.86	10.92	10.71	12.04	12.7
"BMEI0203	BMEI0203	ACETYLTRANSFERASE	-1.73	-1.46	-8.42	-1.99	-4.83
"BMEI0204	BMEI0204	ACETYLTRANSFERASE	1.86	1.92	1.6	2.34	1.65
"BMEI0205	BMEI0205	IMMUNOGLOBULIN-BINDING PROTEIN EIBE	-1.78	-2.2	-2.59	-1.12	-0.07
"cgtA	BMEI0206	GTP-BINDING PROTEIN	-3.66	-3.32	-3.29	-3.06	-3.87
"proB	BMEI0207	gamma-glutamyl kinase	7.09	6.85	7.04	7.97	8.24
"proA	BMEI0208	gamma-glutamyl phosphate reductase	-5.94	-5.81	-4.82	-4.46	-5.64
"nadD	BMEI0209	nicotinic acid mononucleotide adenyltransferase	2.93	3.59	3.46	3.98	4.15
"BMEI0210	BMEI0210	iojap protein family	11.85	12.18	11.84	11.86	11.09
"BMEI0211	BMEI0211	hypothetical protein	2.36	2.83	3.16	4.32	5.17
"BMEI0212	BMEI0212	hypothetical protein	-7.87	-5.99	-8.46	-7.35	-8.24
"BMEI0213	BMEI0213	Membrane proteins related to metalloendopeptidase	7.24	7.55	8.05	9.3	9.54
"BMEI0214	BMEI0214	TAIL-SPECIFIC PROTEASE	6.6	7.7	6.44	7.68	6.31
"BMEI0215	BMEI0215	dinucleoside polyphosphate hydrolase	-1.51	-1.26	-1.23	-0.37	0.64
"BMEI0216	BMEI0216	hypothetical protein	-7.55	-11.39	-15.46	-7.53	-11.28
"BMEI0217	BMEI0217	hypothetical protein	-6.15	-4.66	-5.04	-5.74	-4.49
"BMEI0218	BMEI0218	TRANSCRIPTIONAL REGULATORY PROTEIN, LYSR FAMILY	1.12	0.81	0.6	1.57	0.64
"mmsA	BMEI0219	MALONATE-SEMIALDEHYDE DEHYDROGENASE (ACYLATING) / METHYLMALONATE-SEMIALDEHYDE DEHYDROGENASE (ACYLATING)	0.01	1.03	1.84	2.03	1.93
"BMEI0220	BMEI0220	hypothetical protein	-6.3	-6.62	-7.52	-8.2	-6.88
"BMEI0221	BMEI0221	pyridoxine kinase	-5.8	-4.45	-5.32	-3.06	-1.07
"BMEI0222	BMEI0222	CARBONIC ANHYDRASE	5.22	6.29	5.71	5.93	5.44
"BMEI0223	BMEI0223	MEMBRANE-BOUND LYTIC MUREIN TRANSGLYCOSYLASE B	8.74	8.29	7.42	7.1	9.28
"BMEI0224	BMEI0224	hypothetical protein	7.25	8.1	8.25	8.38	7.24
"ffh	BMEI0225	SIGNAL RECOGNITION PARTICLE, SUBUNIT FFH/SRP54	3.95	4.38	4.39	5.2	5.25
"BMEI0226	BMEI0226	chorismate mutase	4.85	6.07	4.48	5.29	5.32
"lemA	BMEI0228	LemA PROTEIN	4.48	5.54	6.33	4.4	5.14
"BMEI0229	BMEI0229	Hypothetical Membrane Spanning Protein	1.57	2.77	2.25	1.8	1.46
"BMEI0230	BMEI0230	hypothetical protein	-2.62	-2.11	-2.01	-2.29	-2.6
"BMEI0231	BMEI0231	NAD-SPECIFIC GLUTAMATE DEHYDROGENASE	7.77	9.26	9.61	8.33	8.99
"BMEI0232	BMEI0232	TRANSPORTER	2.85	4.05	3.98	3.35	3.33
"purH	BMEI0233	bifunctional phosphoribosylaminoimidazolecarboxamide formyltransferase/IMP cyclohydrolase	4.92	5.7	6.2	5.12	4.67
"BMEI0234	BMEI0234	Hypothetical Cytosolic Protein	-2.25	-1.14	-0.75	-1.92	0.17
"sun	BMEI0235	16S rRNA m(5)C 967 METHYLTRANSFERASE	1.75	1.91	1.74	0.61	1.46
"htpX	BMEI0236	heat shock protein HtpX	1.4	3.89	3.6	2.61	3.28
"acs-1	BMEI0238	acetyl-coenzyme A synthetase	6.22	6.8	5.78	5.89	5.2
"BMEI0239	BMEI0239	USG PROTEIN	-4.87	-3.7	-3.66	-3.95	-4.76
"BMEI0240	BMEI0240	FUSARIC ACID RESISTANCE PROTEIN FUSB / FUSARIC ACID RESISTANCE PROTEIN FUSC	5.94	7.35	7.25	5.75	5.85
"BMEI0241	BMEI0241	PHOSPHATE REGULON SENSOR PROTEIN PHOR	-3.07	-1.87	-1.78	-1.88	-1.86
"leuS	BMEI0242	leucyl-tRNA synthetase	4.98	5.3	4.85	3.55	4.39
"BMEI0243	BMEI0243	hypothetical protein	3.08	5.95	4.11	5.61	5.13
"BMEI0244	BMEI0244	transaldolase	8.97	9.87	9.12	8.37	8.62
"priA	BMEI0245	PRIMOSOMAL PROTEIN N'	-4.73	-4.72	-4.19	-2.41	-1.7
"BMEI0246	BMEI0246	PRIMOSOMAL PROTEIN N'	-2.83	-4.25	-2.38	0.09	-1.07
"BMEI0247	BMEI0247	hypothetical protein	-8.69	-13.7	-10.66	-9.39	-11.13
"atpH	BMEI0248	ATP synthase subunit D	9.7	8.42	9.75	11.83	11.4
"atpA	BMEI0249	ATP synthase subunit A	8.98	8.82	11	13.77	14.01
"atpG	BMEI0250	ATP synthase subunit C	4.61	4.28	5.3	7.04	5.87
"atpD	BMEI0251	ATP synthase subunit B	14.17	13.96	15.55	16.05	17.7
"atpC	BMEI0252	ATP synthase subunit epsilon	8.33	8.19	8.7	11.81	11.67
"BMEI0253	BMEI0253	TRANSCRIPTIONAL REGULATOR, MARR FAMILY	8.14	7.32	8.92	8.93	10.34
"BMEI0254	BMEI0254	TRANSCRIPTIONAL REGULATOR, GNTR FAMILY	-3.11	-2.2	-2.28	-2.09	-3.36
"BMEI0255	BMEI0255	hypothetical protein	-3.75	-4.68	-3.72	-2.63	-2.35
"BMEI0256	BMEI0256	D-AMINO ACID DEHYDROGENASE SMALL SUBUNIT	4.2	4.02	4.14	4.55	3.59
"BMEI0257	BMEI0257	PROLINE RACEMASE	13.38	13.25	14.1	14.6	15.06
"livH	BMEI0258	HIGH-AFFINITY BRANCHED-CHAIN AMINO ACID TRANSPORT SYSTEM PERMEASE PROTEIN LIVH	9.36	10.22	9.87	10.78	8.73
"livM	BMEI0259	HIGH-AFFINITY BRANCHED-CHAIN AMINO ACID TRANSPORT SYSTEM PERMEASE PROTEIN LIVM	5.8	5.15	5.95	6.93	7.36
"livG	BMEI0260	HIGH-AFFINITY BRANCHED-CHAIN AMINO ACID TRANSPORT ATP-BINDING PROTEIN BRAF	6.38	6.78	6.54	6.94	6.18
"livF	BMEI0261	HIGH-AFFINITY BRANCHED-CHAIN AMINO ACID TRANSPORT ATP-BINDING PROTEIN BRAG	8.06	8.1	9.37	10.2	11.65
"BMEI0262	BMEI0262	hypothetical protein	-7.13	-6.31	-7.1	-5.53	-7.26
"LivK	BMEI0263	LEUCINE-, ISOLEUCINE-, VALINE-, THREONINE-, AND ALANINE-BINDING PROTEIN PRECURSOR	-3	-3.27	-3	-1.71	-1.83
"LivK	BMEI0264	LEUCINE-, ISOLEUCINE-, VALINE-, THREONINE-, AND ALANINE-BINDING PROTEIN PRECURSOR	5.23	5.89	5.5	5.84	5.51
"LivK	BMEI0265	LEUCINE-, ISOLEUCINE-, VALINE-, THREONINE-, AND ALANINE-BINDING PROTEIN PRECURSOR	-2.3	-1.96	-1.73	-0.58	-0.44
"pyc	BMEI0266	PYRUVATE CARBOXYLASE	3.93	4.94	3.36	4.6	4
"BMEI0267	BMEI0267	MEMBRANE PROTEIN MOSC	0.1	0.03	0.55	1.57	1.4
"bdhA	BMEI0268	D-BETA-HYDROXYBUTYRATE DEHYDROGENASE	-0.12	0.78	-1.65	0.07	-0.43
"gcpE	BMEI0269	4-hydroxy-3-methylbut-2-en-1-yl diphosphate synthase	2.3	3.38	3.06	2.9	3.51
"mtgA	BMEI0271	monofunctional biosynthetic peptidoglycan transglycosylase	-10.96	-9.97	-11.64	-9.17	-12.33
"rpmF	BMEI0272	50S ribosomal protein L32	15.99	16.34	16.39	17.48	17
"BMEI0273	BMEI0273	GLCG PROTEIN	2.33	3.93	2.94	2.25	2.63
"phbA	BMEI0274	acetyl-CoA acetyltransferase	1.38	1.21	1.64	1.71	2.12
"BMEI0275	BMEI0275	ATP-DEPENDENT DNA HELICASE	-6.07	-5.28	-8.12	-3.4	-4.55
"hslR	BMEI0277	HEAT SHOCK PROTEIN 15	3.25	3.67	2.81	3.38	4.34
"BMEI0278	BMEI0278	FERREDOXIN II	9.23	10.12	9.4	10.36	10.02
"BMEI0279	BMEI0279	TRANSCRIPTIONAL REGULATOR	5.33	7.21	7.25	6.65	6.9
"rpoH	BMEI0280	RNA polymerase sigma factor	7.69	8.43	7.87	6.91	6.85
"BMEI0281	BMEI0281	Hypothetical Cytosolic Protein	-1.36	-0.93	-0.53	-1.41	-1.1
"BMEI0282	BMEI0282	ZINC METALLOPROTEASE	4.23	4.62	4.6	4.15	4.46
"BMEI0283	BMEI0283	THIAMINE TRANSPORT ATP-BINDING PROTEIN THIQ	-0.86	-0.41	-0.13	-0.67	-0.18
"thiP	BMEI0284	thiamin ABC transporter membrane component	1.98	3.06	3.3	2.6	2.95
"TbpA	BMEI0285	THIAMINE-BINDING PERIPLASMIC PROTEIN PRECURSOR	1.15	1.74	2.14	0.87	1.57
"BMEI0286	BMEI0286	putative nucleotide-binding protein	3.15	3.64	3.62	3.24	3.46
"BMEI0287	BMEI0287	hypothetical protein	4.23	5.8	4.65	4.15	4.19
"BMEI0288	BMEI0288	ABC TRANSPORTER ATP-BINDING PROTEIN UUP	2.44	4	2.73	2.49	1.95
"BMEI0289	BMEI0289	Hypothetical Cytosolic Protein	-2.92	-0.47	-2.58	-1.88	-3.42
"BMEI0290	BMEI0290	Hypothetical Cytosolic Protein	7.51	9.02	7.74	7.92	7.36
"BMEI0291	BMEI0291	hypothetical protein	-4.9	-2.9	-3.97	-3.75	-4.08
"pyk	BMEI0292	pyruvate kinase	3.48	4.73	3.07	2.88	2.16
"BMEI0293	BMEI0293	2-HYDROXY-6-OXO-2,4-HEPTADIENOATE HYDROLASE	-5	-3.92	-4.67	-4.94	-5.49
"BMEI0294	BMEI0294	LSU ribosomal protein L36P	12.52	12.9	12.71	11.46	11.69
"purK	BMEI0295	phosphoribosylaminoimidazole carboxylase	-1.91	-1.94	-1.19	-1.38	-0.35
"purE	BMEI0296	PHOSPHORIBOSYLAMINOIMIDAZOLE CARBOXYLASE CATALYTIC SUBUNIT	-3.24	-4.55	-3.44	-4.6	-4.41
"BMEI0297	BMEI0297	Hypothetical Cytosolic Protein	0.81	1.41	2.24	2.32	3.52
"BMEI0298	BMEI0298	hypothetical protein	-27.67	-26.79	-26.41	-28.19	-28.88
"BMEI0299	BMEI0299	hypothetical protein	2.19	1.73	3.71	2.41	5.43
"BMEI0300	BMEI0300	TRANSPORTER, MFS superfamily	2.41	1.29	2.96	2.37	2.06
"BMEI0301	BMEI0301	hypothetical protein	-0.55	-0.83	1.3	0.7	1.81
"BMEI0302	BMEI0302	QUINONE OXIDOREDUCTASE	-0.73	-0.89	-0.32	-0.88	-0.7
"BMEI0303	BMEI0303	Hypothetical Cytosolic Protein	-1.09	-2.21	-2.25	0.48	-0.5
"BMEI0304	BMEI0304	Hypothetical Cytosolic Protein	-4.19	-3.51	-3.58	-2.8	-4.24
"BMEI0305	BMEI0305	TRANSCRIPTIONAL REGULATOR, DEOR FAMILY	-0.76	-0.02	-0.61	-0.45	-0.57
"BMEI0306	BMEI0306	hypothetical protein	-1.31	-1.11	-1.21	-0.18	-1.58
"prpE	BMEI0307	propionate-CoA ligase	-3.81	-3.39	-2.87	-1.37	-1.56
"BMEI0308	BMEI0308	hypothetical protein	-5.21	-4.65	-4.65	-3.9	-5.44
"pgk	BMEI0309	phosphoglycerate kinase	2.77	2.24	2.8	3.53	3.71
"gap	BMEI0310	glyceraldehyde-3-phosphate dehydrogenase	-3.58	-5.89	-4.31	-4.73	-8.08
"Tkt	BMEI0311	transketolase	3.96	4.88	5.31	4.09	6.38
"BMEI0313	BMEI0313	Hypothetical Cytosolic Protein	2.41	3.71	3.27	3.31	2.12
"BMEI0314	BMEI0314	hypothetical protein	0.83	0.5	2.15	1.97	1.97
"BMEI0315	BMEI0315	5-FORMYLTETRAHYDROFOLATE CYCLO-LIGASE	-2.15	-2.66	-3.66	-2.26	-2.24
"BMEI0316	BMEI0316	hypothetical protein	-4.38	-3.96	-4.06	-5.04	-2.47
"BMEI0317	BMEI0317	INTEGRAL MEMBRANE PROTEIN	-5.8	-5.29	-4.62	-4.63	-5.99
"BMEI0318	BMEI0318	2Fe-2S ferredoxins, iron-sulfur binding protein	3.32	2.68	4.23	3.67	3.95
"BMEI0319	BMEI0319	BIOY PROTEIN	3.81	3.61	4.07	4.9	3.3
"BMEI0320	BMEI0320	TRANSCRIPTIONAL REGULATOR, GNTR FAMILY	-6.91	-6.57	-7.6	-6.19	-6.7
"BMEI0321	BMEI0321	hypothetical protein	2.58	3.44	2.44	2.98	1.59
"rpmE	BMEI0322	50S ribosomal protein L31	11.95	11.95	12.62	11.81	12.35
"BMEI0323	BMEI0323	PROBABLE TRANSPORT ATP-BINDING PROTEIN MSBA	2.61	3.29	3.01	2.82	1.79
"BMEI0324	BMEI0324	flagellar motor protein	8.48	9.03	9.09	8.96	9.02
"BMEI0325	BMEI0325	MotA/TolQ/ExbB proton channel family	1.25	1.72	1.43	2.16	1.54
"suhB	BMEI0326	MYO-INOSITOL-1(OR 4)-MONOPHOSPHATASE	-1.83	-2.63	-2.72	-4.21	-2.3
"efp	BMEI0327	elongation factor P	-1.67	-0.4	-1.05	-0.57	-1.32
"BMEI0328	BMEI0328	TETRATRICOPEPTIDE REPEAT FAMILY PROTEIN	-5.99	-4.96	-6.6	-5.9	-8.08
"thiE	BMEI0329	thiamine-phosphate pyrophosphorylase	5.17	6.28	6.52	5.05	5.05
"BMEI0330	BMEI0330	OPGC	2.3	3.07	2.93	1.85	2.12
"BMEI0331	BMEI0331	hypothetical protein	4.74	6.96	6.78	6.3	5.34
"ruvC	BMEI0332	Holliday junction resolvase	-0.38	2.07	2.07	1.63	2.35
"ruvA	BMEI0333	Holliday junction DNA helicase motor protein	0.52	2.27	2.24	1.34	1.15
"ruvB	BMEI0334	Holliday junction DNA helicase RuvB	-3.03	-2.63	-1.39	-2.57	-2.36
"BMEI0335	BMEI0335	4-hydroxybenzoyl-CoA thioesterase family active site	-1.41	-0.63	-1.17	-0.8	-1.32
"tolQ	BMEI0336	TOLQ PROTEIN	-0.09	2.14	0	0.69	-0.09
"tolR	BMEI0337	BIOPOLYMER TRANSPORT EXBD PROTEIN	1.86	3.16	3.11	2.29	0.52
"BMEI0338	BMEI0338	hypothetical protein	1.59	3.26	2.5	2.44	2.22
"tolB	BMEI0339	translocation protein TolB precursor	6.92	8.91	8.56	7.58	7.77
"BMEI0340	BMEI0340	PEPTIDOGLYCAN-ASSOCIATED LIPOPROTEIN	9.22	11.34	10.49	10.34	10.61
"BMEI0341	BMEI0341	TPR repeat containing exported protein	0.94	2.62	1.8	0.87	0.57
"tilS	BMEI0342	CELL CYCLE PROTEIN MESJ	-5.98	-3.76	-6.56	-4.89	-8.45
"ftsH	BMEI0343	CELL DIVISION PROTEIN FTSH	3.59	6.06	4.62	3.71	3.88
"femD	BMEI0344	PHOSPHOGLUCOSAMINE MUTASE / PHOSPHOACETYLGLUCOSAMINE MUTASE / PHOSPHOMANNOMUTASE	1.48	0.99	1.62	2.59	3.27
"BMEI0345	BMEI0345	HEAT RESISTANT AGGLUTININ 1 PRECURSOR	-3.33	-4.55	-3.24	-3.81	-3.14
"BMEI0346	BMEI0346	SODIUM/BILE ACID COTRANSPORTER HOMOLOG, SBF FAMILY	1.41	1.8	3.26	3.5	3.16
"BMEI0347	BMEI0347	phosphoserine aminotransferase	6.61	5.97	6.88	6.59	6.83
"BMEI0348	BMEI0348	hypothetical protein	7.56	8.68	10.28	10	11.02
"serA	BMEI0349	D-3-PHOSPHOGLYCERATE DEHYDROGENASE	0.5	-0.06	0.86	0.49	0.75
"BMEI0350	BMEI0350	ACETYLTRANSFERASE	-0.94	-1.05	-0.12	0.32	0.6
"BMEI0351	BMEI0351	adenylosuccinate synthetase	1.99	0.93	2.51	2.27	2.45
"BMEI0352	BMEI0352	hypothetical transcription regulator	1.12	1.26	1.04	3.56	2.61
"BMEI0353	BMEI0353	PROLINE/BETAINE TRANSPORTER	-4.81	-5.69	-13.21	-3.92	-5.5
"BMEI0354	BMEI0354	Hypothetical Membrane Spanning Protein	3.58	3.11	4.11	4.11	4.68
"BMEI0355	BMEI0355	Glutamine amidotransferase class-II	1.6	2.38	1.69	2.63	1.69
"BMEI0356	BMEI0356	Type 1 capsular polysaccharide biosynthesis protein J	9	8.32	9.49	10.04	10.47
"lrp	BMEI0357	TRANSCRIPTIONAL REGULATORY PROTEIN, ASNC FAMILY	3.32	3.62	3.8	3.5	2.68
"DUT	BMEI0358	deoxyuridine 5'-triphosphate nucleotidohydrolase	4.25	3.23	4.07	3.94	4.92
"MacA	BMEI0359	periplasmic component of efflux system	-0.36	-0.62	-0.84	-0.56	-1.22
"Ybba	BMEI0360	ABC TRANSPORTER ATP-BINDING PROTEIN / ABC TRANSPORTER PERMEASE PROTEIN	-3.32	-2.35	-2.26	-1.69	-1.04
"YbbP	BMEI0361	ABC TRANSPORTER ATP-BINDING PROTEIN / ABC TRANSPORTER PERMEASE PROTEIN	-8.51	-8.11	-8.07	-7.29	-9.18
"BMEI0362	BMEI0362	hypothetical protein	-9.33	-11.29	-13.87	-9.19	-9.53
"BMEI0363	BMEI0363	TONB PROTEIN	-2.59	-2.79	-3.77	-2.18	-3.31
"BMEI0364	BMEI0364	BIOPOLYMER TRANSPORT EXBD PROTEIN	-4.53	-4.58	-3.81	-3.41	-3.62
"tolQ	BMEI0365	BIOPOLYMER TRANSPORT EXBB PROTEIN	-18.68	-18.21	-19.68	-17.25	-19.07
"BMEI0366	BMEI0366	hypothetical protein	-1.8	-0.19	-7.55	0.84	2.01
"BMEI0367	BMEI0367	hypothetical protein	3.41	3.69	2.84	3.81	3.68
"BMEI0368	BMEI0368	hypothetical protein	5.37	6.15	5.58	5.25	5.86
"BMEI0369	BMEI0369	hypothetical protein	-6.61	-6.05	-7.05	-5.14	-7.66
"BMEI0370	BMEI0370	SENSORY TRANSDUCTION HISTIDINE KINASE	2.28	2.58	2.34	2.27	2.43
"sigH	BMEI0371	RNA polymerase sigma-70 factor	3.32	4.06	3.6	3.49	3.25
"BMEI0372	BMEI0372	two-component response regulator	12.13	11.38	13.13	11.99	13.33
"BMEI0373	BMEI0373	hypothetical protein	-10.36	-10.33	-12.42	-9.78	-11.05
"BMEI0374	BMEI0374	SENSORY TRANSDUCTION HISTIDINE KINASE	-7.68	-7.72	-6.27	-9.72	-7.46
"BMEI0375	BMEI0375	FERRIC UPTAKE REGULATION PROTEIN	-0.42	0.51	-0.08	0.05	-0.54
"BMEI0376	BMEI0376	hypothetical protein	2.59	4.15	3.91	3.42	3.95
"RluD	BMEI0377	RIBOSOMAL LARGE SUBUNIT PSEUDOURIDINE SYNTHASE D	0.18	0.54	0.56	-0.94	-1.4
"rpoH	BMEI0378	RNA polymerase sigma factor	2.11	2.28	2.31	1.37	0.21
"pat	BMEI0379	PHOSPHINOTHRICIN N-ACETYLTRANSFERASE	-0.57	0.36	-0.15	0.17	-0.57
"glcB	BMEI0380	malate synthase	4.55	6.1	5.07	4.81	5.08
"gltX	BMEI0381	glutamyl-tRNA synthetase	-0.84	0.59	-1.11	-0.2	-0.88
"BMEI0383	BMEI0383	5-METHYLCYTOSINE-SPECIFIC RESTRICTION ENZYME A	-1.04	-0.06	0.56	-0.58	-0.18
"BMEI0384	BMEI0384	DISULFIDE BOND FORMATION PROTEIN B	0.64	1.85	1.64	1.49	1.04
"BMEI0385	BMEI0385	Putative membrane-associated alkaline phosphatase	-3	-1.04	-1.74	-2.31	-2.42
"gabD	BMEI0386	SUCCINATE-SEMIALDEHYDE DEHYDROGENASE (NADP+)	-5.29	-4.64	-4.46	-5.53	-5.27
"BMEI0387	BMEI0387	TRANSCRIPTIONAL REGULATOR, ICLR FAMILY	-5.11	-3.73	-3.95	-4.66	-4.75
"betA	BMEI0388	CHOLINE DEHYDROGENASE	-2.63	-3.65	-6.69	-2.27	-2.06
"BMEI0389	BMEI0389	hypothetical protein	0.43	2.25	1.68	0.56	0.44
"BMEI0390	BMEI0390	Hypothetical Cytosolic Protein	11.63	12.63	12.08	11.75	11.41
"rbsA	BMEI0391	SUGAR TRANSPORT ATP-BINDING PROTEIN	-4.5	-2.61	-3.33	-3.77	-4.05
"rbsC	BMEI0392	RIBOSE TRANSPORT SYSTEM PERMEASE PROTEIN RBSC	-1.5	0.13	-0.65	-0.72	-1.01
"BMEI0393	BMEI0393	D-RIBOSE-BINDING PERIPLASMIC PROTEIN PRECURSOR	2.8	2.52	4.33	4.99	6.36
"gno	BMEI0394	2-DEOXY-D-GLUCONATE 3-DEHYDROGENASE	-4.15	-5.18	-3.75	0.11	-1.12
"kduD	BMEI0395	2-DEOXY-D-GLUCONATE 3-DEHYDROGENASE	0.31	0.79	1.34	2.12	4.49
"BMEI0396	BMEI0396	DIHYDROXYACETONE KINASE	-3.74	-4.37	-3.12	-0.61	-0.69
"b1199	BMEI0397	DIHYDROXYACETONE KINASE	-2.2	-2.06	-1.43	0.68	-0.12
"BMEI0398	BMEI0398	DEOXYRIBONUCLEOSIDE REGULATOR / DIHYDROXYACETONE KINASE	-2.75	-4.27	-1.16	0.68	0.26
"BMEI0399	BMEI0399	DIHYDROXYACETONE KINASE	4.69	3.54	4.98	4.68	6.04
"BMEI0400	BMEI0400	hypothetical protein	-1.91	-2.4	-0.39	1.46	0.54
"BMEI0401	BMEI0401	hypothetical protein	2.07	1.47	1.97	1.93	2.43
"BMEI0402	BMEI0402	31 KDA OUTER-MEMBRANE IMMUNOGENIC PROTEIN PRECURSOR	2.51	1.89	2.18	2.25	3.15
"BMEI0403	BMEI0403	MULTIPLE ANTIBIOTIC RESISTANCE PROTEIN MARC	-5.86	-5.29	-4.68	-5.71	-6.01
"BMEI0404	BMEI0404	hypothetical protein	-4.8	-5.03	-4.53	-3.86	-4.23
"BMEI0405	BMEI0405	7-ALPHA-HYDROXYSTEROID DEHYDROGENASE	-1.18	-2.12	-1.53	1.97	-2.54
"fabG	BMEI0406	7-alpha-hydroxysteroid dehydrogenase	2.63	2.6	2.83	2.73	3.27
"BMEI0407	BMEI0407	hypothetical protein	-3.25	-4.1	-3.11	-2.52	-2.52
"BMEI0408	BMEI0408	hypothetical protein	0.81	0.27	0.79	1.87	1.96
"aceA	BMEI0409	isocitrate lyase	0.69	-1.6	-0.33	0.44	-0.53
"BMEI0410	BMEI0410	TRANSCRIPTIONAL REGULATOR, MERR FAMILY	7.69	7.5	8.17	8.02	8.08
"BMEI0411	BMEI0411	PUTRESCINE-BINDING PERIPLASMIC PROTEIN	4.98	4.37	4.91	5.35	4.48
"BMEI0412	BMEI0412	PUTRESCINE TRANSPORT ATP-BINDING PROTEIN POTG	4.49	4.18	5	5.43	4.95
"potB	BMEI0413	PUTRESCINE TRANSPORT SYSTEM PERMEASE PROTEIN POTH	0.83	0.41	1.86	1.45	1.63
"potC	BMEI0414	PUTRESCINE TRANSPORT SYSTEM PERMEASE PROTEIN POTI	-0.78	-1.08	-0.55	-0.06	-0.61
"BMEI0415	BMEI0415	hypothetical protein	-3.87	-4.14	-4.36	-3.28	-3.45
"BMEI0416	BMEI0416	hypothetical protein	4.53	4.72	6.66	5.27	6.22
"pleC	BMEI0417	NON-MOTILE AND PHAGE-RESISTANCE PROTEIN	5.35	6.34	5.58	5.97	5.6
"BMEI0418	BMEI0418	LIPOOLIGOSACCHARIDE BIOSYNTHESIS PROTEIN LIC2B	0.58	0.14	0.8	0	0.65
"BMEI0419	BMEI0419	hypothetical protein	0.75	1.18	1.08	0.89	0.67
"BMEI0420	BMEI0420	OXIDOREDUCTASE	6.4	6.92	6.71	6.88	7.35
"porR	BMEI0421	PLEIOTROPIC REGULATORY PROTEIN	5.73	5.77	6.1	5.7	5.87
"BMEI0422	BMEI0422	hypothetical protein	4.76	6.06	5.16	5.21	5.55
"arlR	BMEI0423	RESPONSE REGULATOR CTRA	9.5	6.72	8.29	9.6	7.79
"BMEI0424	BMEI0424	hypothetical protein	3.22	3.9	3.87	4.02	4.75
"BMEI0425	BMEI0425	hypothetical protein	2.68	3.53	3.15	3.08	3.27
"BMEI0426	BMEI0426	ACETYLTRANSFERASE	-1.2	-0.31	0	-1.92	-0.74
"BMEI0427	BMEI0427	hypothetical protein	11.81	13.16	12.58	12.36	12.05
"trmU	BMEI0428	tRNA (5-methylaminomethyl-2-thiouridylate)-methyltransferase	-3.62	-2.9	-3.75	-2.99	-4.27
"BMEI0429	BMEI0429	23S ribosomal RNA methyltransferase	-0.01	0.51	0.36	1.04	-0.16
"BMEI0430	BMEI0430	NODULATION PROTEIN NOLR	1.03	1.76	1.93	1.7	1.52
"BMEI0431	BMEI0431	hypothetical protein	5.92	5.9	6.5	5.2	5.58
"BMEI0432	BMEI0432	hypothetical protein	1.11	2	2.45	1.67	2.44
"BMEI0433	BMEI0433	PERIPLASMIC DIPEPTIDE TRANSPORT PROTEIN PRECURSOR	9.31	11.1	10.14	10.38	9.74
"oppA	BMEI0434	PERIPLASMIC DIPEPTIDE TRANSPORT PROTEIN PRECURSOR	6.57	7.72	7.84	6.51	7.68
"oppB	BMEI0435	DIPEPTIDE TRANSPORT SYSTEM PERMEASE PROTEIN DPPB	3.86	4.93	4.26	3.55	3.24
"BMEI0436	BMEI0436	DIPEPTIDE TRANSPORT SYSTEM PERMEASE PROTEIN DPPC	-4.5	-3.06	-3.24	-3.1	-4.14
"oppD	BMEI0437	DIPEPTIDE TRANSPORT ATP-BINDING PROTEIN DPPD	0.9	2.72	1.98	1.65	0.97
"oppF	BMEI0438	DIPEPTIDE TRANSPORT ATP-BINDING PROTEIN DPPF	-5.8	-3.03	-4.88	-7.47	-4.81
"ProV	BMEI0439	GLYCINE BETAINE/L-PROLINE TRANSPORT ATP-BINDING PROTEIN PROV	1.32	3.15	2.82	2.69	1.02
"proW	BMEI0440	GLYCINE BETAINE/L-PROLINE TRANSPORT SYSTEM PERMEASE PROTEIN PROW	-0.2	0.95	0.28	-0.06	-0.38
"ProX	BMEI0441	GLYCINE BETAINE/L-PROLINE-BINDING PROTEIN PROX	3.82	2.91	3.82	4.41	5.15
"BMEI0442	BMEI0442	hypothetical protein	2.03	1.13	2.67	2.86	3.87
"BMEI0443	BMEI0443	hypothetical protein	-0.02	-1.57	-0.14	1.24	2.45
"BMEI0444	BMEI0444	METHYLTRANSFERASE	2.36	1.15	2.46	5.03	3.44
"BMEI0445	BMEI0445	OXALATE/FORMATE ANTIPORTER	3.72	0.51	4.61	5.28	3.94
"BMEI0446	BMEI0446	TRANSCRIPTIONAL REGULATOR, MARR FAMILY	11.97	10.21	12.51	15.02	14.06
"lrp	BMEI0447	LEUCINE-RESPONSIVE REGULATORY PROTEIN	3.67	3.35	3.85	4.63	5.05
"BMEI0448	BMEI0448	hypothetical protein	2.47	1.42	2.76	4.06	3.8
"TrpE	BMEI0449	ANTHRANILATE SYNTHASE	3.89	3.12	3.9	4.85	4.63
"BMEI0450	BMEI0450	COBALT-ZINC-CADMIUM RESISTANCE PROTEIN CZCD	-3.71	-5.08	-3.84	-3.09	-3.44
"Cip98	BMEI0451	2-isopropylmalate synthase	0.58	0.19	0.93	1.37	-0.2
"BMEI0452	BMEI0452	putative phosphohydrolase, Icc family	-7.86	-9.45	-10.68	-10.49	-9.19
"BMEI0453	BMEI0453	MUTT/NUDIX FAMILY PROTEIN	0.18	0.97	-4.12	1.76	-0.54
"ompW	BMEI0454	OUTER MEMBRANE PROTEIN W PRECURSOR	2.11	2.3	2.38	2.96	2.56
"BMEI0455	BMEI0455	GLUTATHIONE S-TRANSFERASE	-0.64	-0.88	-0.76	-0.57	-0.61
"BMEI0456	BMEI0456	ACETYLTRANSFERASE	6.11	5.71	6.4	6.86	7.97
"BMEI0457	BMEI0457	Hypothetical Membrane Associated Protein	1.01	1.08	0.84	1.35	2.13
"BMEI0458	BMEI0458	Hypothetical Membrane Spanning Protein	-8.74	-7.39	-7.85	-7.54	-7.66
"BMEI0459	BMEI0459	hypothetical protein	0.81	-0.21	1.12	0.47	-0.78
"moxR	BMEI0460	MOXR PROTEIN	-3.37	-2.45	-2.2	-2.88	-1.59
"BMEI0461	BMEI0461	hypothetical protein	0.73	0.44	0.45	1.74	1.92
"BMEI0462	BMEI0462	PHOSPHOHYDROLASE (MUTT/NUDIX FAMILY PROTEIN)	2.02	3.43	2.76	3.28	3.39
"cca	BMEI0463	POLY(A) POLYMERASE / TRNA NUCLEOTIDYLTRANSFERASE	-7.52	-8.62	-8.12	-7.49	-8.73
"BMEI0464	BMEI0464	lipid A-myristate beta-hydroxylase	3.83	3.53	2.94	4.12	2.6
"BMEI0465	BMEI0465	ASPARTYL/ASPARAGINYL BETA-HYDROXYLASE	1.23	1.95	1.25	1.14	1.09
"BMEI0466	BMEI0466	ACETYLTRANSFERASE	2.27	3	2.95	3.24	3.06
"hemF	BMEI0467	coproporphyrinogen III oxidase	3.92	4.53	3.93	3.79	3.78
"BMEI0468	BMEI0468	Hypothetical Cytosolic Protein	-3.44	-2.84	-2.55	-2.02	-1.65
"BMEI0469	BMEI0469	PURINE NUCLEOSIDE PERMEASE	0.95	1.2	0.54	0.89	0.5
"BMEI0470	BMEI0470	ribosomal RNA methyltransferase	0.05	-0.29	-0.67	0.09	0.43
"BMEI0471	BMEI0471	ABC TRANSPORTER ATP-BINDING PROTEIN	4.68	5.16	4.86	3.84	3.23
"BMEI0472	BMEI0472	ABC TRANSPORTER ATP-BINDING PROTEIN	1.34	1.33	1.3	1.78	1.68
"PETA	BMEI0473	UBIQUINOL-CYTOCHROME C REDUCTASE IRON-SULFUR SUBUNIT	18.91	20	19.4	18.8	17.61
"PETB	BMEI0474	CYTOCHROME B	-1.15	-1.74	-3.69	-1.21	-2.33
"petC	BMEI0475	CYTOCHROME C1	9.55	10.42	9.82	8.99	9.14
"apt	BMEI0476	adenine phosphoribosyltransferase	-6.11	-4.97	-5.98	-6.48	-5.32
"BMEI0477	BMEI0477	MONOAMINE OXIDASE REGULATORY PROTEIN, PUTATIVE	0.8	2.06	1.63	1.61	1.17
"BMEI0478	BMEI0478	(R)-specific enoyl-CoA hydratase	2.02	2.56	2.65	1.84	2.6
"ychF	BMEI0479	GTP-BINDING PROTEIN	6.74	7.68	6.97	6.65	5.62
"PTH	BMEI0480	peptidyl-tRNA hydrolase	0.97	1.57	1.34	0.96	1.67
"rplY	BMEI0481	50S ribosomal protein L25	12.4	14.74	12.97	13.17	11.93
"BMEI0482	BMEI0482	Hypothetical ATP-binding protein	0.01	1.53	0.59	0.02	0.81
"prsA	BMEI0483	ribose-phosphate pyrophosphokinase	3.59	6.24	4.95	3.5	2.31
"BMEI0484	BMEI0484	hypothetical protein	1.9	2.9	3.18	1.93	3.66
"BMEI0485	BMEI0485	XAA-PRO DIPEPTIDASE	-0.08	1.55	0.51	0.75	-0.79
"BMEI0486	BMEI0486	Hypothetical Cytosolic Protein	-1.66	-0.21	-1.55	-1.59	-1.06
"BMEI0487	BMEI0487	ATP synthase beta subunit/transription termination factor rho	0.05	1.84	1.04	0.13	-1.01
"lgt	BMEI0488	prolipoprotein diacylglyceryl transferase	1.49	2.06	1.38	1.55	1.28
"BMEI0489	BMEI0489	hypothetical protein	-2.43	-2.22	-1.37	-1.64	-0.39
"BMEI0490	BMEI0490	Hypothetical Cytosolic Protein	-8.34	-7.79	-8.67	-7.49	-7.48
"metG	BMEI0491	PROTEIN SECRETION CHAPERONIN CSAA	1.61	2.26	1.22	0.02	1
"cpxA	BMEI0492	OSMOLARITY SENSOR PROTEIN ENVZ	-19.43	-20.6	-21.36	-20.48	-20.09
"ompR	BMEI0493	TRANSCRIPTIONAL REGULATORY PROTEIN OMPR	2.5	3.09	5.18	3.31	5.67
"BMEI0494	BMEI0494	TRANSCRIPTIONAL REGULATORY PROTEIN PETP	-7.44	-8.16	-7.47	-7.45	-7.64
"BMEI0495	BMEI0495	hypothetical protein	-3.4	-6.54	-7.93	-2.39	-6.59
"BMEI0496	BMEI0496	HYDROXYACYLGLUTATHIONE HYDROLASE	0.67	0.85	0.79	1.15	1.46
"BMEI0497	BMEI0497	Hypothetical Membrane Spanning Protein	10.92	10.62	10.45	11.96	12.14
"BMEI0498	BMEI0498	COLD SHOCK PROTEIN CSPA	18.41	18.43	18.97	18.13	20.2
"BMEI0499	BMEI0499	SOLUBLE LYTIC MUREIN TRANSGLYCOSYLASE	1.18	0.83	0.63	1.38	0.21
"BMEI0500	BMEI0500	SOLUBLE LYTIC MUREIN TRANSGLYCOSYLASE	3.94	3.94	4.28	4.6	4.84
"uvrB	BMEI0501	excinuclease ABC subunit B	2.87	3.49	3.9	3.18	4.59
"BMEI0502	BMEI0502	Hypothetical Membrane Spanning Protein	2.76	2.23	4.29	4.11	4.41
"BMEI0503	BMEI0503	ACYL-COA HYDROLASE	0.82	0.39	0.06	1.42	0.53
"BMEI0504	BMEI0504	EXTENSIN-LIKE PROTEIN	0.44	-0.14	0.38	0.03	1.24
"BMEI0505	BMEI0505	Hypothetical Membrane Associated Protein	5.26	5.54	6.53	6.57	6.66
"BMEI0506	BMEI0506	TRANSPORTER, DME FAMILY	4.11	3.95	3.91	4.29	4.03
"BMEI0507	BMEI0507	hypothetical protein	1.05	1.08	1.33	1.39	1.08
"greA	BMEI0508	transcription elongation factor GreA	-1.19	-0.41	-1.51	0.19	-0.58
"BMEI0509	BMEI0509	LIPOPOLYSACCHARIDE CORE BIOSYNTHESIS MANNOSYLTRANSFERASE LPCC	-2.01	-2.07	-2.28	-1.74	-1.05
"lrp	BMEI0510	LEUCINE-RESPONSIVE REGULATORY PROTEIN	-3.44	-3.19	-3.34	-1.57	-3.67
"trkH-1	BMEI0511	TRK SYSTEM POTASSIUM UPTAKE PROTEIN TRKH	-6.9	-7.57	-6.84	-7.09	-7.28
"trxB	BMEI0512	THIOREDOXIN REDUCTASE	5.97	6.36	6.72	7.23	6.53
"BMEI0513	BMEI0513	TRANSCRIPTIONAL REGULATORY PROTEIN, LYSR FAMILY	3.58	3.52	4.74	3.95	4.02
"BMEI0514	BMEI0514	hypothetical protein	3.33	3.18	4.08	2.14	3.91
"BMEI0515	BMEI0515	hypothetical protein	-1.12	-0.22	-1.08	-0.76	-0.26
"asp	BMEI0516	aspartate aminotransferase	1.2	2.06	1.65	1.92	2.13
"BMEI0517	BMEI0517	GLUTATHIONE S-TRANSFERASE	-5.29	-4.25	-15.15	-2.34	-4.56
"BMEI0518	BMEI0518	COLD SHOCK PROTEIN CSPA	4.43	5.6	5.79	5.16	5.75
"BMEI0519	BMEI0519	PHOSPHOHYDROLASE (MUTT/NUDIX FAMILY PROTEIN)	-2.27	-1.23	-2.1	-1.25	-1.55
"BMEI0520	BMEI0520	ABC TRANSPORTER ATP-BINDING PROTEIN	0.21	0.3	0.51	0.25	0.48
"BMEI0521	BMEI0521	hypothetical protein	5.5	7.71	8.64	7.34	7.32
"carB	BMEI0522	carbamoyl-phosphate synthase large subunit	4.48	5.45	5.36	4.51	5.4
"BMEI0523	BMEI0523	hypothetical protein	4.96	6.7	6.47	5.77	5.77
"BMEI0524	BMEI0524	hypothetical protein	0.6	2.22	2.26	1.54	1.72
"BMEI0525	BMEI0525	ZINC PROTEASE	-3.14	-1.66	-1.56	-1.98	-1.78
"carA	BMEI0526	carbamoyl-phosphate synthase small subunit	5.79	7.47	7.34	6.48	6.88
"BMEI0527	BMEI0527	Hypothetical Cytosolic Protein	1.66	3	2.57	1.25	0.55
"BMEI0528	BMEI0528	SODIUM-DEPENDENT PHOSPHATE TRANSPORT PROTEIN	-1.59	-0.61	-0.29	-2.18	-0.96
"BMEI0529	BMEI0529	SODIUM-DEPENDENT PHOSPHATE TRANSPORT PROTEIN	-5.6	-3.72	-5.62	-6.09	-7.81
"dnaG	BMEI0530	DNA primase	-6.02	-5.4	-12.34	2.61	-6.95
"BMEI0531	BMEI0531	hypothetical protein	1.08	2.94	2.11	1.2	0.32
"rpoD	BMEI0532	RNA polymerase sigma factor	9.31	11.39	11.68	9.88	11.26
"BMEI0533	BMEI0533	Hypothetical Cytosolic Protein	-1.09	2.69	1.15	0.46	0.17
"BMEI0534	BMEI0534	hypothetical protein	-0.12	2.11	1.76	0.14	0.7
"BMEI0535	BMEI0535	hypothetical protein	3.21	5.31	4.42	3.39	3.37
"BMEI0536	BMEI0536	PERIPLASMIC IMMUNOGENIC PROTEIN	0.08	2.33	1.92	0.24	0.41
"BMEI0537	BMEI0537	INTEGRASE/RECOMBINASE	-5.01	-5.02	-4.97	-4.41	-3.89
"BMEI0538	BMEI0538	hypothetical protein	0.71	-0.05	-0.05	1.26	1.3
"BMEI0539	BMEI0539	hypothetical protein	1.38	0.37	2.09	1.92	1.83
"BMEI0540	BMEI0540	hypothetical protein	2.75	0.86	0.68	-0.93	1.37
"BMEI0541	BMEI0541	hypothetical protein	2.16	1.51	3.65	2.69	3.57
"BMEI0542	BMEI0542	hypothetical protein	4.95	5.04	4.76	5.64	6.03
"BMEI0543	BMEI0543	CHOLOYLGLYCINE HYDROLASE	3.79	3.37	4.18	3.14	4.3
"BMEI0544	BMEI0544	hypothetical protein	0.03	-0.1	0.6	0.95	1.86
"BMEI0545	BMEI0545	INTEGRAL MEMBRANE PROTEIN	3.95	3.06	0.56	3.12	4.01
"pncA	BMEI0546	PYRAZINAMIDASE / NICOTINAMIDASE	7.41	7.65	8.06	7.51	7.98
"phnA	BMEI0547	PHNA PROTEIN	4.03	3.28	3.78	2.98	2.55
"ProV	BMEI0548	FLAVOHEMOPROTEIN	-1.01	-1.69	-0.52	-0.2	-0.19
"BMEI0549	BMEI0549	BENZOATE 1,2-DIOXYGENASE ALPHA SUBUNIT	-3.16	-3.01	-3.19	-2.57	-1.67
"BMEI0550	BMEI0550	hypothetical protein	0.23	-0.58	-0.68	1.01	0.54
"BMEI0551	BMEI0551	hypothetical protein	1.41	0.71	1.32	2.58	0.95
"BMEI0552	BMEI0552	LYSOPHOSPHOLIPASE L2	-1.31	-1.42	-1.13	0	-0.13
"BMEI0553	BMEI0553	ABC TRANSPORTER ATP-BINDING PROTEIN YJJK	-2.18	-3.87	-2.71	-1.7	-2.23
"BMEI0554	BMEI0554	TRANS-ACONITATE METHYLTRANSFERASE	-1.98	-1.7	-2.23	-1.59	-1.25
"BMEI0555	BMEI0555	hypothetical protein	-0.4	-0.38	0.08	-0.96	-0.86
"proP	BMEI0556	ALPHA-KETOGLUTARATE PERMEASE	3.29	3.08	3.5	3.9	3.45
"BMEI0557	BMEI0557	hypothetical protein	1.39	1.66	0.71	1.22	1.17
"BMEI0558	BMEI0558	TRANSCRIPTIONAL REGULATOR, ARSR FAMILY	-5.31	-4.3	-5.37	-3.09	-4.49
"metF	BMEI0559	5,10-METHYLENETETRAHYDROFOLATE REDUCTASE	8.17	7.85	8.32	7.71	6.49
"BMEI0560	BMEI0560	TRANSPORTER	-2.63	-3.79	-2.86	-1.49	-2.02
"BMEI0561	BMEI0561	MEMBRANE-BOUND LYTIC MUREIN TRANSGLYCOSYLASE B	3.17	3.67	5.08	3.91	4.38
"BMEI0562	BMEI0562	LYSOZYME M1 PRECURSOR	-0.83	-0.58	-0.15	-0.53	-0.07
"BMEI0563	BMEI0563	hypothetical protein	1.28	3.04	1.38	1.31	0.98
"BMEI0564	BMEI0564	DNAJ-LIKE PROTEIN DJLA	-1.96	-1.64	-1.68	-2.01	-2.57
"AMPDPROTEIN	BMEI0565	ANHYDRO-N-ACETYLMURAMYL-TRIPEPTIDE AMIDASE	-1.05	-1.07	-2.3	-0.48	0.18
"BMEI0566	BMEI0566	SOLUBLE LYTIC MUREIN TRANSGLYCOSYLASE	3.57	4.55	4.56	4.32	4.49
"BMEI0567	BMEI0567	hypothetical protein	11.46	11.92	11.88	10.9	10.3
"BMEI0569	BMEI0569	putative manganese transport protein MntH	8.46	8.4	8.38	8.92	8.5
"BMEI0570	BMEI0570	hypothetical protein	-1.09	-0.11	-0.58	-1.28	-1.4
"BMEI0571	BMEI0571	S-adenosyl-methyltransferase	2.45	2.76	2.08	1.27	1.8
"BMEI0572	BMEI0572	hypothetical protein	-4.63	-2.21	-4.58	-3.82	-5.54
"Diva	BMEI0573	PENICILLIN-BINDING PROTEIN 2	-0.02	1.2	2.21	1.23	1
"murE	BMEI0574	UDP-N-acetylmuramoylalanyl-D-glutamate--2, 6-diaminopimelate ligase	2.6	4.22	4.39	2.82	1.65
"murF	BMEI0575	UDP-N-ACETYLMURAMOYLALANYL-D-GLUTAMYL-2, 6-DIAMINOPIMELATE--D-ALANYL-D- ALANYL LIGASE	0.35	1.89	1.68	1.47	1.39
"mraY	BMEI0576	phospho-N-acetylmuramoyl-pentapeptide- transferase	-0.29	1.2	0.54	0.35	-1.08
"murD	BMEI0577	UDP-N-acetylmuramoyl-L-alanyl-D-glutamate synthetase	-0.05	0.91	0.28	0.63	0
"divB	BMEI0578	CELL DIVISION PROTEIN FTSW	-4.58	-2.64	-3.65	-3.93	-5.19
"murG	BMEI0579	N-acetylglucosaminyl transferase	-17.68	-17.31	-18.98	-18.18	-16.92
"murC	BMEI0580	UDP-N-acetylmuramate--L-alanine ligase	-5.43	-2.64	-5.06	-4.11	-5.82
"murB	BMEI0581	UDP-N-acetylenolpyruvoylglucosamine reductase	-6.49	-4.46	-5.15	-5.24	-6
"BMEI0582	BMEI0582	D-alanylalanine synthetase	0.69	3.31	2.76	1.77	1.09
"BMEI0583	BMEI0583	CELL DIVISION PROTEIN FTSQ	5.78	8.6	7.5	5.9	6.67
"ftsA	BMEI0584	CELL DIVISION PROTEIN FTSA	7.27	9.93	9.06	7.12	6.73
"ftsZ	BMEI0585	cell division protein FtsZ	5.34	6.89	6.17	5.66	5.51
"lpxC	BMEI0586	UDP-3-O-[3-hydroxymyristoyl] N-acetylglucosamine deacetylase	-6.4	-6.32	-11.48	-7.06	-6.35
"BMEI0587	BMEI0587	COML, COMPETENCE LIPOPROTEIN	5.82	5.5	7.66	8.36	8.33
"recN	BMEI0588	DNA REPAIR PROTEIN RECN	-1.07	-1.76	1.47	4.14	2.9
"ligA	BMEI0589	DNA ligase	-3.61	-4.55	-2.29	-2.21	-1.22
"BMEI0590	BMEI0590	hypothetical protein	-3.11	-3.72	-1.77	0.89	-1.25
"BMEI0591	BMEI0591	XAA-PRO AMINOPEPTIDASE	0.97	-0.58	2.18	2.42	2.97
"prmA	BMEI0592	ribosomal protein L11 methyltransferase	1.47	-1.38	2.13	3.3	1.98
"BMEI0593	BMEI0593	SCO2 PROTEIN	-0.86	-2.38	0.03	1.21	1.65
"CAT	BMEI0594	CHLORAMPHENICOL ACETYLTRANSFERASE	2.24	2.21	3.17	4.16	4.91
"creA	BMEI0595	CREA PROTEIN	2.44	2.32	3.12	2.78	1.41
"uvrD	BMEI0596	DNA HELICASE II	2.32	2.38	2.15	2.47	3.22
"BMEI0597	BMEI0597	serine/threonine protein kinase	2.78	1.55	1.47	0.62	1.96
"BMEI0598	BMEI0598	hypothetical protein	-0.29	-0.51	1.18	0.8	1.67
"glcD	BMEI0599	D-LACTATE DEHYDROGENASE (CYTOCHROME)	2.62	2.36	4.4	3.53	2.63
"BMEI0600	BMEI0600	Hypothetical Membrane Spanning Protein	-4.23	-4.26	-3.34	-3.06	-3.26
"BMEI0601	BMEI0601	hypothetical protein	0.86	0.68	-0.49	0.54	0.19
"BMEI0602	BMEI0602	hypothetical protein	-3.5	-2.72	-2.2	-2.68	-2.02
"BMEI0603	BMEI0603	hypothetical protein	6.42	7.15	7.24	6.83	6.01
"BMEI0604	BMEI0604	TRANSCRIPTIONAL REGULATOR, TETR FAMILY	1.69	0.37	1.76	1.43	3.06
"tcaB	BMEI0605	BICYCLOMYCIN RESISTANCE PROTEIN	5.47	5.73	5.72	3.7	4.39
"BMEI0606	BMEI0606	BICYCLOMYCIN RESISTANCE PROTEIN HOMOLOG	-1.95	-2.01	-1.92	-3.59	-0.53
"BMEI0607	BMEI0607	Hypothetical Cytosolic Protein	2.29	3.26	2.94	3.22	2.5
"thyA	BMEI0608	thymidylate synthase	-0.69	-0.03	-0.32	0.84	1.48
"folA	BMEI0609	DIHYDROFOLATE REDUCTASE	0.66	0.55	0.86	0.55	0.23
"hflK	BMEI0610	HFLK PROTEIN	3.68	4.83	5.86	5.02	5.27
"hflC	BMEI0611	HFLC PROTEIN	3.19	4.05	3.67	4.18	3.08
"BMEI0612	BMEI0612	hypothetical protein	-0.85	0.15	0.03	0.25	0.33
"htrA	BMEI0613	PROTEASE DO	-0.2	1.16	0.48	0.4	-0.73
"BMEI0614	BMEI0614	NAD(FAD)-utilizing dehydrogenase	-0.78	0.14	0.11	-1.58	0.12
"serB	BMEI0615	PHOSPHOSERINE PHOSPHATASE	-6.14	-4.57	-5.22	-4.21	-5.71
"miaA	BMEI0616	tRNA delta(2)-isopentenylpyrophosphate transferase	2.84	2.49	2.82	3.05	2.7
"ilvB	BMEI0617	acetolactate synthase III large subunit	10.63	10.95	10.57	9.94	10.04
"ilvN	BMEI0618	acetolactate synthase small subunit	6.81	7.54	8.13	7.98	8.34
"BMEI0619	BMEI0619	EXODEOXYRIBONUCLEASE V ALPHA CHAIN	-0.4	0.8	0.4	0.16	-1.19
"BMEI0620	BMEI0620	hypothetical protein	-5.94	-5.17	-4.34	-5.64	-5.53
"PDXJ	BMEI0621	pyridoxal phosphate biosynthetic protein	1.45	2.47	2.07	2.28	1.49
"kup	BMEI0622	KUP SYSTEM POTASSIUM UPTAKE PROTEIN	4.41	5.14	5.66	4.67	5.11
"BMEI0623	BMEI0623	TRANSCRIPTIONAL REGULATOR, TETR FAMILY	-1.74	-0.49	-0.5	-1.12	-2.31
"ilvC	BMEI0624	ketol-acid reductoisomerase	5.4	6.19	6.53	6.34	6.48
"BMEI0625	BMEI0625	hypothetical protein	4.91	5.76	5.12	5.02	4.95
"BMEI0626	BMEI0626	TRANSCRIPTIONAL REGULATOR, GNTR FAMILY / MULTIPLE SUBSTRATE AMINOTRANSFERASE	8.99	10.76	10.16	9.52	9.75
"BMEI0627	BMEI0627	hypothetical protein	-0.67	0.67	0.68	0.19	-0.98
"BMEI0628	BMEI0628	hypothetical protein	-0.11	1.75	0.66	0.71	0.01
"BMEI0629	BMEI0629	hypothetical protein	-8.4	-6.58	-8.52	-8.77	-9.1
"BMEI0630	BMEI0630	PHENAZINE BIOSYNTHESIS PROTEIN PHZF	-6.94	-4.56	-6.17	-5.45	-6.09
"BMEI0631	BMEI0631	hypothetical protein	-9.01	-7.44	-10.34	-9.5	-11.45
"BMEI0632	BMEI0632	Hypothetical Membrane Spanning Protein	-1.09	1.99	-1.2	-0.2	0.47
"crcB	BMEI0633	camphor resistance protein CrcB	7.91	8.96	8.98	8.35	8.35
"BMEI0634	BMEI0634	INTEGRAL MEMBRANE PROTEIN	7.49	5.72	8.64	8.95	9.4
"BMEI0635	BMEI0635	COBALT TRANSPORT ATP-BINDING PROTEIN CBIO	0.33	0.05	1.13	2.12	1.86
"BMEI0636	BMEI0636	COBALT TRANSPORT ATP-BINDING PROTEIN CBIO	-3.26	-5.65	-4.28	-0.73	-2.49
"BMEI0637	BMEI0637	COBALT TRANSPORT PROTEIN CBIQ	-6.33	-8.61	-6.94	-6.5	-4.3
"BMEI0638	BMEI0638	hypothetical protein	-4.69	-4.26	-3.91	-2.45	-3.6
"BMEI0639	BMEI0639	CBIM PROTEIN	3.81	1.71	5.39	6.37	5.06
"BMEI0640	BMEI0640	CBIM PROTEIN	7.95	6.87	9.38	10.74	10.14
"BMEI0641	BMEI0641	hypothetical protein	-11.08	-13.92	-11.9	-12.15	-11.58
"BMEI0642	BMEI0642	UREA TRANSPORTER	-0.94	-1.79	-0.07	0.51	0.08
"BMEI0643	BMEI0643	UREASE ACCESSORY PROTEIN URED	0.83	0.3	1.39	1.5	-0.11
"ureG	BMEI0644	UREASE ACCESSORY PROTEIN UREG	-0.22	-0.78	-0.4	-0.03	0.09
"BMEI0645	BMEI0645	UREASE ACCESSORY PROTEIN UREF	-3.08	-3.2	-2.38	-2.29	-3.02
"BMEI0646	BMEI0646	UREASE ACCESSORY PROTEIN UREE	0.21	0.43	1.13	1.31	1.33
"BMEI0647	BMEI0647	UREASE ALPHA SUBUNIT	4.07	3.47	5.57	5.16	3.23
"ureAB	BMEI0648	UREASE BETA SUBUNIT	-3.58	-4.04	-2.86	-2.19	-1.57
"Urea	BMEI0649	UREASE GAMMA SUBUNIT	-3.28	-4.28	-3.53	-2.53	-3.89
"BMEI0650	BMEI0650	hypothetical protein	2.78	2.31	3.72	4.2	4.54
"yngK-1	BMEI0651	Hypothetical Cytosolic Protein	-2.24	-1.51	-2.64	-1.46	-2.25
"BMEI0652	BMEI0652	hypothetical protein	-2.62	-2.83	-2.09	-1.54	-1.47
"YbhG	BMEI0653	periplasmic component of efflux system	0.53	0.65	0.18	1.19	-0.02
"YadG	BMEI0654	ABC TRANSPORTER ATP-BINDING PROTEIN	-0.86	-0.18	-0.35	1.2	0.62
"YadH	BMEI0655	ABC TRANSPORTER ATP-BINDING PROTEIN	0.62	1.08	0.69	0.97	0.2
"BMEI0656	BMEI0656	DAUNORUBICIN RESISTANCE TRANSMEMBRANE PROTEIN	-3.08	-4.02	-3.84	-3.06	-3.62
"BMEI0657	BMEI0657	METAL CHELATE OUTER MEMBRANE RECEPTOR	-1.12	-1.65	-1.56	-3.35	-1.7
"FhuD	BMEI0658	METAL CHELATE PERIPLASMIC BINDING PROTEIN	4.67	3.86	5.91	4.94	5.24
"BMEI0659	BMEI0659	METAL CHELATE TRANSPORT SYSTEM PERMEASE PROTEIN	-0.06	0.31	0.47	0.31	-0.88
"BMEI0660	BMEI0660	METAL CHELATE TRANSPORT ATP-BINDING PROTEIN	5.14	5.57	5.66	6.01	4.91
"BMEI0661	BMEI0661	MYO-INOSITOL 2-DEHYDROGENASE	7.8	8.38	7.92	8.78	7.6
"rbsB	BMEI0662	D-RIBOSE-BINDING PERIPLASMIC PROTEIN PRECURSOR	-0.59	-0.36	-1.03	-3.08	-0.47
"rbsB	BMEI0663	D-RIBOSE-BINDING PERIPLASMIC PROTEIN PRECURSOR	2.3	3.07	2.88	3.5	2.58
"rbsC	BMEI0664	SUGAR TRANSPORT SYSTEM PERMEASE PROTEIN	-4.76	-5.3	-5.5	-4.91	-5.71
"rbsA	BMEI0665	SUGAR TRANSPORT ATP-BINDING PROTEIN	1.35	1.19	1.33	1.4	0.7
"BMEI0666	BMEI0666	short chain dehydrogenase	4.31	4.52	5.19	4.53	4.19
"fucU	BMEI0667	FUCOSE OPERON FUCU PROTEIN	9.43	11.39	10.47	9.87	8.81
"BMEI0668	BMEI0668	CALCIUM BINDING PROTEIN	10.24	11.19	11.83	10.87	10.13
"BMEI0669	BMEI0669	hypothetical protein	0.06	1.14	0.85	0.23	0.31
"BMEI0670	BMEI0670	Putative membrane-associated alkaline phosphatase	-7.42	-7.64	-7	-7.54	-7.98
"BMEI0671	BMEI0671	INTEGRAL MEMBRANE PROTEIN / HEMOLYSIN	-0.33	0.83	1.07	-0.02	-1.23
"BMEI0672	BMEI0672	hypothetical protein	5.71	6.28	6.75	5.65	5.72
"cysP	BMEI0673	THIOSULFATE-BINDING PROTEIN PRECURSOR	4.99	5.38	5.54	4	4.08
"cysT	BMEI0674	SULFATE TRANSPORT SYSTEM PERMEASE PROTEIN CYST	3.97	5.01	4.16	4.42	2.93
"cysW	BMEI0675	SULFATE TRANSPORT SYSTEM PERMEASE PROTEIN CYSW	11.81	13.34	12.79	12.11	11.06
"BMEI0676	BMEI0676	hypothetical protein	-1.24	0.77	-0.93	-0.62	-1.15
"BMEI0677	BMEI0677	hypothetical protein	-0.17	2.07	1.02	0.41	0.73
"BMEI0678	BMEI0678	LOW PH-INDUCED PROTEIN A	5.23	6.08	5.74	5.56	4.5
"BMEI0679	BMEI0679	POTASSIUM/PROTON ANTIPORTER ROSB	6.36	7.87	8.32	6.85	5.79
"secD	BMEI0680	PROTEIN TRANSLOCASE SUBUNIT SECD / PROTEIN TRANSLOCASE SUBUNIT SECF	3.51	4.75	4.61	4.31	3.98
"BMEI0681	BMEI0681	hypothetical protein	-0.04	2.24	0.13	-1.18	-1.05
"BMEI0682	BMEI0682	POTASSIUM EFFLUX SYSTEM KEFA	-4.97	-5.8	-4.32	-3.79	-3.17
"BMEI0683	BMEI0683	hypothetical protein	0.93	0.05	1.02	0.5	0.42
"BMEI0684	BMEI0684	SARCOSINE DEHYDROGENASE	-2.39	-2.53	-1.33	-2.03	-1.24
"BMEI0685	BMEI0685	TRANSCRIPTIONAL REGULATOR, ARAC FAMILY	-0.66	-1.32	-0.82	-0.64	-0.68
"BMEI0686	BMEI0686	TRANSCRIPTIONAL REGULATORY PROTEIN, LYSR FAMILY	2.05	1.98	3.34	2.73	5.34
"BMEI0687	BMEI0687	hypothetical protein	7.86	6.51	8.75	6.65	7.56
"mmsB	BMEI0688	3-HYDROXYISOBUTYRATE DEHYDROGENASE	0.92	1.27	2.1	1.6	2.57
"acdA	BMEI0689	ACYL-COA DEHYDROGENASE, SHORT-CHAIN SPECIFIC	1.13	0.96	1.54	1.44	1.12
"cobQ	BMEI0690	cobyric acid synthase	-8.85	-8.17	-8.57	-9.51	-7.63
"BMEI0691	BMEI0691	hypothetical protein	-2.91	-1.56	-1.7	-2.48	-2.58
"BMEI0692	BMEI0692	hypothetical protein	-11.67	-12.69	-9.75	-11.82	-10.84
"cobU	BMEI0693	adenosylcobinamide kinase	1.08	1.17	1.02	1.65	1.29
"BMEI0694	BMEI0694	COBW PROTEIN	0.95	0.99	1.18	1.73	2.21
"cobN	BMEI0695	cobaltochelatase	1.91	2.36	2.78	2.26	1.92
"cobA	BMEI0696	cob(I)yrinic acid a,c-diamide adenosyltransferase	4.29	4	4.53	4.4	4.83
"BMEI0697	BMEI0697	TRANSPORTER, DME FAMILY	0.9	0.68	-0.1	1.06	0.31
"BMEI0698	BMEI0698	TRANSPORTER	3.89	2.97	2.99	1.82	4.21
"BMEI0699	BMEI0699	hypothetical protein	1.59	2.86	2.9	2.03	1.47
"BMEI0700	BMEI0700	PRECORRIN-3B C17-METHYLTRANSFERASE	0.17	0.23	0.96	1.24	1.38
"cobM	BMEI0701	PRECORRIN-4 C11-METHYLTRANSFERASE	1.27	1.81	0.78	1.51	0.93
"cobK	BMEI0702	precorrin-6x reductase	1.99	1.59	2.3	2.27	2.54
"cbiD	BMEI0703	cobalt-precorrin-6A synthase	0.54	0.94	0.87	1.58	0.28
"cysG-1	BMEI0704	UROPORPHYRIN-III C-METHYLTRANSFERASE	1.21	1.58	1.42	1.82	2.19
"cobB	BMEI0705	cobyrinic acid a,c-diamide synthase	-0.05	-0.35	-5.73	-0.19	-0.78
"BMEI0706	BMEI0706	COBC PROTEIN	0.79	1.52	1.42	1.15	1.92
"cobD	BMEI0707	CBIB PROTEIN	0.38	1.74	0.86	1.12	0.39
"LivK	BMEI0708	LEUCINE-, ISOLEUCINE-, VALINE-, THREONINE-, AND ALANINE-BINDING PROTEIN PRECURSOR	0.54	0.7	1.11	0.91	1.4
"BMEI0709	BMEI0709	4-HYDROXYPHENYLACETATE 3-MONOOXYGENASE	4.77	5.24	4.72	4.83	4.55
"BMEI0710	BMEI0710	hypothetical protein	3.51	2.86	1.63	3.28	4.45
"BMEI0711	BMEI0711	hypothetical protein	-5.75	-4.86	-5.79	-5.44	-6.34
"BMEI0712	BMEI0712	CBIG PROTEIN / PRECORRIN-3B C17-METHYLTRANSFERASE	4.26	4.09	4.61	4.49	4.93
"cysG	BMEI0713	precorrin-2 methyltransferase	1.34	2.13	1.61	1.87	1.46
"BMEI0714	BMEI0714	precorrin-8X methylmutase	-3.18	-1.66	-2.36	-2.78	-2.47
"BMEI0715	BMEI0715	COBG PROTEIN	-2.91	-2.33	-3.18	-3.59	-3.77
"Cobl	BMEI0716	PRECORRIN-6Y C5,15-METHYLTRANSFERASE (DECARBOXYLATING)	-0.44	-0.35	-1.19	-0.63	-1.98
"BMEI0717	BMEI0717	22 KDA OUTER MEMBRANE PROTEIN PRECURSOR	6.64	6.96	6.74	5.98	6.31
"radC	BMEI0718	DNA repair protein RadC	-0.71	-1.44	-2.44	-0.94	-0.82
"map	BMEI0719	methionine aminopeptidase	6.8	7.71	7.41	7.01	6.44
"sfsA	BMEI0720	sugar fermentation stimulation protein	2.73	3.51	3.41	3	3.16
"BMEI0721	BMEI0721	Hypothetical Cytosolic Protein	3.09	3.78	3.2	2.87	2.64
"BMEI0722	BMEI0722	hypothetical protein	-8.5	-5.68	-7.42	-7.17	-7.95
"BMEI0723	BMEI0723	hypothetical protein	2.91	4.84	4.3	3.5	3.26
"aspC	BMEI0724	hypothetical protein	5.24	7.7	6.4	5.46	4.95
"hom	BMEI0725	homoserine dehydrogenase	0.8	2.82	1.61	1.19	1
"glpX	BMEI0726	GLPX PROTEIN	12.54	14.06	13.11	13.13	13.02
"BMEI0727	BMEI0727	D-ALANINE--D-ALANINE LIGASE A	0.42	0.54	-2.03	0.57	0.35
"recJ	BMEI0728	SINGLE-STRANDED-DNA-SPECIFIC EXONUCLEASE RECJ	-7.45	-5.59	-6.02	-6.47	-7.22
"BMEI0729	BMEI0729	TRANSPORTER	1.73	2.65	1.77	1.05	0.99
"gloA	BMEI0730	LACTOYLGLUTATHIONE LYASE	3.03	2.18	3.59	3.71	4.75
"BMEI0731	BMEI0731	COLD SHOCK PROTEIN	-1.43	-1.94	-0.82	-1.27	-1.01
"BMEI0732	BMEI0732	Hypothetical Cytosolic Protein	-8.62	-9.57	-6.22	-6.11	-4.78
"BMEI0733	BMEI0733	NON-HEME CHLOROPEROXIDASE	1.88	1.36	3.24	0.99	1.82
"cysE	BMEI0734	SERINE ACETYLTRANSFERASE	5.56	5.31	5.95	6.29	6.97
"BMEI0735	BMEI0735	hypothetical protein	7.89	7.73	8.59	7.46	7.82
"fbp	BMEI0736	FERRIPYOCHELIN BINDING PROTEIN	-1.72	-2.9	-0.77	0.1	0.53
"BMEI0737	BMEI0737	hypothetical protein	1.79	1.72	1.58	1.69	1.73
"BMEI0738	BMEI0738	hypothetical protein	-0.83	0.51	-0.02	0.69	0.35
"BMEI0739	BMEI0739	INTEGRAL MEMBRANE PROTEIN (Rhomboid family)	1.99	2.59	2.82	2.92	2.3
"BMEI0740	BMEI0740	INOSINE-5'-MONOPHOSPHATE DEHYDROGENASE	4.93	3.43	4.08	4.8	6.27
"BMEI0741	BMEI0741	23S ribosomal RNA methyltransferase	0.94	1.54	1.29	1.81	1.31
"tuf	BMEI0742	elongation factor Tu	18.34	18.73	18.45	20.18	20.11
"secE	BMEI0743	translocase	4.52	3.4	3.27	3.8	3.24
"nusG	BMEI0744	transcription antitermination protein NusG	11.46	10.83	11.82	12.59	12.95
"rplK	BMEI0745	50S ribosomal protein L11	7.2	6.86	7.21	7.34	6.95
"rplA	BMEI0746	50S ribosomal protein L1	12.11	11.97	12.36	12.7	14.1
"BMEI0747	BMEI0747	50S ribosomal protein L10	6.4	4.5	2.11	6.93	3.82
"rplL	BMEI0748	50S ribosomal protein L7/L12	9.31	8.71	9.18	9.8	9.49
"rpoB	BMEI0749	DNA-directed RNA polymerase beta subunit	10.35	10.84	10.84	10.33	11.08
"rpoC	BMEI0750	DNA-directed RNA polymerase beta' subunit	9.8	9.99	10.24	10.73	11.57
"BMEI0751	BMEI0751	hypothetical protein	9.37	9.61	9.75	9.57	9.35
"rpsL	BMEI0752	30S ribosomal protein S12	10.59	9.69	10.41	11.01	10.82
"rpsG	BMEI0753	30S ribosomal protein S7	20.08	20.85	19.85	19.67	20.43
"fusA	BMEI0754	elongation factor EF-2	5.91	7.04	6.72	6.96	7.25
"tuf	BMEI0755	elongation factor Tu	20.19	20.73	18.51	19.62	18.7
"rpsJ	BMEI0756	30S ribosomal protein S10	13.13	13.75	13.54	14.14	14.41
"rplC	BMEI0757	50S ribosomal protein L3	15.65	15.72	16.34	14.88	15.9
"rplD	BMEI0758	50S ribosomal protein L4	14.78	14.48	14.78	14.2	15.05
"rplW	BMEI0759	50S ribosomal protein L23	15.2	16.36	15.48	15.33	14.41
"rplB	BMEI0760	50S ribosomal protein L2	13.91	14.39	14.59	13.85	14.19
"rpsS	BMEI0761	30S ribosomal protein S19	11.93	13.24	12.51	13.67	12.74
"rplV	BMEI0762	50S ribosomal protein L22	13.65	14.74	13.61	14.14	13.36
"rpsC	BMEI0763	30S ribosomal protein S3	16.58	17.97	16.94	16.74	16.24
"rplP	BMEI0764	50S ribosomal protein L16	11.41	12.3	11.73	9.97	10.56
"rpmC	BMEI0765	LSU ribosomal protein L29P	12.49	12.95	12.63	12.6	12.54
"rpsQ	BMEI0766	30S ribosomal protein S17	13.95	14.51	14.63	13.84	14.04
"rplN	BMEI0767	50S ribosomal protein L14	13.64	14.63	14.23	13.99	13.89
"rplX	BMEI0768	50S ribosomal protein L24	15.53	16.36	16.29	15.33	15.64
"rplE	BMEI0769	50S ribosomal protein L5	9.79	11.24	10.19	10.05	10.36
"rpsN	BMEI0770	30S ribosomal protein S14	9.95	11.64	11.24	10.28	11.13
"rpsH	BMEI0771	30S ribosomal protein S8	16.03	16.52	16.35	15.78	16.34
"rplF	BMEI0772	50S ribosomal protein L6	11.54	13.84	11.92	12.32	10.44
"rplR	BMEI0773	50S ribosomal protein L18	11.01	12.47	11.56	11.12	11.36
"rpsE	BMEI0774	30S ribosomal protein S5	12.79	14.17	13.5	12.76	13.28
"rpmD	BMEI0775	50S ribosomal protein L30	13	13.05	14.16	12.76	11.98
"rplO	BMEI0776	LSU ribosomal protein L15P	11.84	13.53	13.1	11.59	12.65
"secY	BMEI0777	preprotein translocase SecY	7.79	9.03	8.43	7.34	8.74
"ADK	BMEI0778	adenylate kinase	9.18	8.94	10.03	9.59	9.91
"rpsM	BMEI0779	30S ribosomal protein S13	10.98	10.7	12.07	12.91	13.3
"rpsK	BMEI0780	30S ribosomal protein S11	18.1	16.57	18.05	18.22	20.21
"rpoA	BMEI0781	DNA-directed RNA polymerase alpha subunit	4.14	1.16	5	5.64	5.8
"rplQ	BMEI0782	50S ribosomal protein L17	9.1	8.56	9.49	9.4	10.13
"BMEI0783	BMEI0783	PROTEASE DO	-1.01	-2.33	-0.61	0.21	1.18
"BMEI0784	BMEI0784	ATPase associated with chromosome architecture/replication	1.69	-0.53	1.16	1.2	1.96
"BMEI0785	BMEI0785	TRANSCRIPTIONAL REGULATORY PROTEIN	4.14	2.65	5.06	4.84	6.21
"BMEI0786	BMEI0786	OUTER MEMBRANE PROTEIN	2.52	0.82	1.8	1.63	2.24
"BMEI0787	BMEI0787	recombinase A	6.5	6.02	6.25	7.08	7.04
"BMEI0788	BMEI0788	hypothetical protein	5.19	4.31	5.53	5.33	5.36
"alaS	BMEI0789	alanyl-tRNA synthetase	3.26	3.13	0.96	1.36	2.75
"phoA	BMEI0790	ALKALINE PHOSPHATASE	7.64	7.72	8.21	8.63	9.22
"BMEI0791	BMEI0791	isocitrate dehydrogenase	5.91	5.43	6.77	6.27	6.17
"BMEI0792	BMEI0792	INTRACELLULAR PROTEINASE I	-0.68	-0.79	-0.39	-0.04	-0.33
"BMEI0793	BMEI0793	PROTEASE I	-1.29	-2.08	-2.39	0.3	-0.2
"BMEI0794	BMEI0794	SPOU family of rRNA methylase	-0.95	-0.8	-1.94	-0.31	0.13
"murI	BMEI0795	glutamate racemase	4.4	4.44	4.72	4.9	5
"BMEI0796	BMEI0796	31 KDA IMMUNOGENIC PROTEIN PRECURSOR	5.59	5.53	5.36	6.7	6.53
"BMEI0797	BMEI0797	TRANSPORTER	-3.51	-3.25	-3.23	-2.41	-3.75
"BMEI0798	BMEI0798	hypothetical protein	4.33	4.1	4.31	5.53	5.52
"mutA	BMEI0799	methylmalonyl-CoA mutase	0.88	1.4	0.6	1.16	1.79
"PCCA	BMEI0800	PROPIONYL-COA CARBOXYLASE ALPHA CHAIN, MITOCHONDRIAL	5.15	3.84	-3.17	3.54	3.08
"Pccb	BMEI0801	PROPIONYL-COA CARBOXYLASE BETA CHAIN	-0.74	-0.85	-0.71	0.15	0.2
"BMEI0802	BMEI0802	TRANSCRIPTIONAL REGULATOR, MERR FAMILY	-1.76	-3.07	-1.86	-2.03	-1.54
"BMEI0803	BMEI0803	hypothetical protein	1.7	1.31	2.12	1.26	1.53
"BMEI0804	BMEI0804	Hypothetical Cytosolic Protein	5.57	6.07	5.68	5.07	5.04
"BMEI0805	BMEI0805	hypothetical protein	14.17	14.43	14.18	14.69	14.65
"BMEI0806	BMEI0806	hypothetical protein	1.98	2.52	2.69	3.23	2.52
"BMEI0807	BMEI0807	hypothetical protein	0.06	0.01	-0.1	-0.17	0.15
"BMEI0808	BMEI0808	TRANSCRIPTIONAL REGULATOR, MERR FAMILY	5.22	5.43	4.96	5.55	4.68
"BMEI0809	BMEI0809	hypothetical protein	0.84	1.23	1.42	1.45	1.65
"BMEI0810	BMEI0810	hypothetical protein	2.28	3.57	3.85	3.36	2.88
"sda	BMEI0811	L-SERINE DEHYDRATASE 1	0.4	1.3	0.6	1.11	0.43
"BMEI0812	BMEI0812	hypothetical protein	5.68	6.88	6.58	5.96	4.46
"BMEI0813	BMEI0813	hypothetical protein	6.54	6.74	7.13	6.44	6.67
"dacA	BMEI0814	PENICILLIN-BINDING PROTEIN 6 (D-ALANYL-D-ALANINE CARBOXYPEPTIDASE FRACTION C)	4.55	6.96	6.36	4.82	5.68
"BMEI0815	BMEI0815	ATP-dependent Clp protease adaptor protein ClpS	6.6	7.42	8.25	6.17	7.45
"clpA	BMEI0816	ATP-DEPENDENT CLP PROTEASE ATP-BINDING SUBUNIT CLPA	4.4	5.2	5.41	5.01	4.87
"hit	BMEI0817	BIS(5'-NUCLEOSYL)-TETRAPHOSPHATASE (ASYMMETRICAL)	2.73	3.53	2.93	2.54	2.71
"BMEI0818	BMEI0818	Hypothetical Cytosolic Protein	-1.68	-0.1	-0.63	-1.23	-1.55
"BMEI0819	BMEI0819	GLYCEROPHOSPHORYL DIESTER PHOSPHODIESTERASE	2.04	3.78	3.8	3.19	2.83
"BMEI0820	BMEI0820	TRANSLATION INITIATION INHIBITOR	2.19	3.39	2.81	2.2	1.34
"BMEI0821	BMEI0821	hypothetical protein	8.28	9.06	9.29	8.14	8.51
"BMEI0822	BMEI0822	hypothetical protein	7.74	10.41	9.12	9.19	7.97
"rpsB	BMEI0823	30S ribosomal protein S2	10.12	11.4	10.59	9.8	10.43
"tsf	BMEI0824	elongation factor Ts	4.05	6.32	5.6	5.55	3.49
"pyrH	BMEI0825	uridylate kinase	0.75	2.61	1.04	1.37	1.24
"frr	BMEI0826	ribosome releasing factor	10.59	9.55	11.42	12.53	12.83
"uppS	BMEI0827	UNDECAPRENYL PYROPHOSPHATE SYNTHETASE	7.79	6.16	9.21	8.98	10.21
"cdsA	BMEI0828	PHOSPHATIDATE CYTIDYLYLTRANSFERASE	2.55	2.1	2.15	4.01	3.08
"BMEI0829	BMEI0829	Membrane Metalloprotease	4.18	3.32	4.75	4.56	5.15
"BMEI0830	BMEI0830	OUTER MEMBRANE PROTEIN	15.89	14.09	16.71	15.29	17.34
"BMEI0831	BMEI0831	UDP-3-O-[3-hydroxymyristoyl] glucosamine N-acyltransferase	8.67	7.15	10.11	9.24	11
"BMEI0832	BMEI0832	(3R)-hydroxymyristoyl ACP dehydratase	7.53	4.97	6.64	7.45	8.64
"BMEI0833	BMEI0833	UDP-N-acetylglucosamine acyltransferase	6.93	5.8	8.59	8.29	9.13
"BMEI0834	BMEI0834	hypothetical protein	-0.15	-0.58	-0.57	0.83	-0.3
"lpxB	BMEI0835	lipid-A-disaccharide synthase	2.04	2.17	2.83	3.22	2.83
"BMEI0836	BMEI0836	citrate synthase	8.3	7.69	8.37	7.84	7.46
"gltX	BMEI0837	glutamyl-tRNA synthetase	3.27	0.2	1.91	3.61	3.19
"BMEI0838	BMEI0838	COME OPERON PROTEIN 3	2.59	2.16	2.81	3.59	3.35
"BMEI0839	BMEI0839	COME OPERON PROTEIN 3	2.16	2.08	1.69	3.28	2.76
"lexA	BMEI0840	LexA repressor	1.2	0.61	1.53	1.91	1.84
"moeA	BMEI0841	MOLYBDOPTERIN BIOSYNTHESIS MOEA PROTEIN	3.98	3.26	2.77	4.37	4.59
"moaC	BMEI0842	molybdenum cofactor biosynthesis protein C	1.22	1.57	0.81	2.26	1.88
"TrpC	BMEI0843	indole-3-glycerol-phosphate synthase	6.28	5.76	5.32	6.74	6.45
"trpD	BMEI0844	anthranilate phosphoribosyltransferase	11.28	10.42	11.24	10.44	10.64
"BMEI0845	BMEI0845	PEPTIDYL-PROLYL CIS-TRANS ISOMERASE D	1.47	0.57	0.89	1.47	2.15
"tpiA	BMEI0846	triosephosphate isomerase	0.81	0.34	0.2	1.71	1.69
"SecG	BMEI0847	protein-export membrane protein	3.06	3.49	3.4	4.23	3.59
"BMEI0848	BMEI0848	PROBABLE CARNITINE OPERON OXIDOREDUCTASE CAIA	15.54	14.95	15.39	14.66	14.45
"pyrG	BMEI0849	CTP synthetase	9.51	9.69	10.24	11.26	11.05
"kdsA	BMEI0850	2-dehydro-3-deoxyphosphooctonate aldolase	3.91	4.16	4.23	4.83	4.27
"eno	BMEI0851	ENOLASE	8.68	9.37	8.44	9.26	8.98
"BMEI0852	BMEI0852	METHYLTRANSFERASE	9.88	10.06	9.8	9.11	8.99
"BMEI0853	BMEI0853	hypothetical protein	9.62	9.01	9.46	9.41	9.81
"PDHA	BMEI0854	PYRUVATE DEHYDROGENASE E1 COMPONENT, ALPHA SUBUNIT	8.48	8.18	7.92	7.65	7.82
"Pdhb	BMEI0855	dihydrolipoamide acetyltransferase	10.8	10.82	10.32	10.48	10.53
"BMEI0856	BMEI0856	DIHYDROLIPOAMIDE ACETYLTRANSFERASE COMPONENT OF PYRUVATE DEHYDROGENASE COMPLEX	8.34	8.57	7.57	8.15	7.96
"lpdA	BMEI0857	dihydrolipoamide dehydrogenase	4.63	4.49	4.56	4.83	4.84
"LIPA	BMEI0859	lipoyl synthase	-0.87	0.86	0.15	-0.39	0.21
"BMEI0860	BMEI0860	Hypothetical Cytosolic Protein	8.66	9.44	9.8	9.21	9.3
"BMEI0861	BMEI0861	GLUCOSE 1-DEHYDROGENASE II	4.84	5.89	5.28	4.57	4.71
"cinA	BMEI0862	PUTATIVE COMPETENCE-DAMAGE PROTEIN	5.9	6.41	5.69	5.61	5.21
"BMEI0863	BMEI0863	bifunctional 2-C-methyl-D-erythritol 4-phosphate cytidylyltransferase/2-C-methyl-D-erythritol 2,4-cyclodiphosphate synthase protein	1.85	3.06	2.81	2.71	3.01
"nifR3	BMEI0864	NITROGEN REGULATION PROTEIN NIFR3	5.84	5.88	5.76	5.29	5.76
"glnL	BMEI0865	NITROGEN REGULATION PROTEIN NTRB	6.24	7.24	7.05	7.11	6.58
"glnG	BMEI0866	NITROGEN ASSIMILATION REGULATORY PROTEIN	-4.45	-3.53	-3.24	-4.41	-3.93
"ntrY	BMEI0867	NITROGEN REGULATION PROTEIN NTRY	6.72	7.68	7.5	5.99	6.15
"ntrX	BMEI0868	NITROGEN ASSIMILATION REGULATORY PROTEIN NTRX	7.32	8.59	8.14	8.01	7.61
"trkA	BMEI0869	TRK SYSTEM POTASSIUM UPTAKE PROTEIN TRKA	4.77	6.32	5.67	4.95	3.71
"BMEI0870	BMEI0870	hypothetical protein	10.22	12.15	13.24	10.96	11.31
"BMEI0871	BMEI0871	hypothetical protein	5.63	6.9	6.98	5.54	5.26
"hfq	BMEI0872	RNA-binding protein Hfq	9.96	10.7	10.68	9.72	10.23
"hflX	BMEI0873	GTP-BINDING PROTEIN HFLX	3.06	4.83	4.14	3.79	2.81
"CLPP	BMEI0874	ATP-dependent Clp protease proteolytic subunit	11.09	12.59	9.31	11.57	8.74
"CLPX	BMEI0875	ATP-dependent protease ATP-binding subunit	4.58	5.45	4.82	3	6.34
"lon	BMEI0876	ATP-DEPENDENT PROTEASE LA	3.46	4.32	4.69	4.24	5
"hup	BMEI0877	DNA-BINDING PROTEIN HU-ALPHA	7.24	7.05	7.95	7.78	7.42
"uvrA	BMEI0878	excinuclease ABC subunit A	-5.31	-4.68	-5.01	-3.55	-3.48
"BMEI0879	BMEI0879	hypothetical protein	2.47	2.95	4.67	4	5.69
"BMEI0880	BMEI0880	SINGLE-STRAND BINDING PROTEIN	5.31	5.12	6.27	6.01	6.13
"BMEI0881	BMEI0881	TRANSCRIPTIONAL REGULATOR, GNTR FAMILY	-3.36	-4.75	-3.28	-3.19	-2.24
"BMEI0882	BMEI0882	PHOSPHONATES TRANSPORT ATP-BINDING PROTEIN PHNN	-9.79	-7.35	-18.17	-5.69	-8.15
"BMEI0883	BMEI0883	MULTIPLE ANTIBIOTIC RESISTANCE PROTEIN MARC	2.33	2.7	3.29	4.38	3.73
"gyrA	BMEI0884	DNA gyrase subunit A	-2.97	-1.1	-2.4	-2.85	-2.55
"BMEI0885	BMEI0885	hypothetical protein	9.79	9.73	10.74	11.08	10.52
"kdtB	BMEI0886	phosphopantetheine adenylyltransferase	4.04	3.09	4.44	5.89	5.58
"BMEI0887	BMEI0887	PEPTIDYL-PROLYL CIS-TRANS ISOMERASE	2.55	2.32	3.62	4.47	4.07
"BMEI0888	BMEI0888	PEPTIDYL-PROLYL CIS-TRANS ISOMERASE A	-1.79	-1.13	-1.19	0.07	0.29
"queA	BMEI0889	S-adenosylmethionine:tRNA ribosyltransferase-isomerase	0.52	0.87	0.6	1.75	1.15
"tgt	BMEI0890	queuine tRNA-ribosyltransferase	-5.58	-5.32	-4.5	-4.5	-5.17
"BMEI0891	BMEI0891	TRANSCRIPTIONAL REGULATOR, TETR FAMILY	-0.05	-1.88	0.61	1.44	1.55
"BMEI0892	BMEI0892	MEMBRANE FUSION PROTEIN MTRC	2.22	3.29	2.73	4.03	3.65
"BMEI0893	BMEI0893	ACRIFLAVIN RESISTANCE PROTEIN B	2.58	3.51	2.65	4.67	3.99
"BMEI0894	BMEI0894	ALKANAL MONOOXYGENASE ALPHA CHAIN	-1.38	-1.59	-1.25	-0.88	-0.47
"BMEI0895	BMEI0895	TRANSCRIPTIONAL REGULATORY PROTEIN, LYSR FAMILY	0.03	0.04	0.43	0.84	0.69
"BMEI0896	BMEI0896	TRANSCRIPTIONAL REGULATORY PROTEIN, LYSR FAMILY	5.19	5.25	4.41	5.48	5.22
"BMEI0897	BMEI0897	GLUTARYL-COA DEHYDROGENASE	0.53	0.85	0.57	1.34	1.16
"BMEI0898	BMEI0898	Predicted acyl-CoA transferase/carnitine dehydratase	-3.46	-2.65	-2.86	-0.79	-2.42
"BMEI0899	BMEI0899	PHAGE-RELATED DNA BINDING PROTEIN	-2.33	-1.73	-2.01	-1.7	-1.74
"BMEI0900	BMEI0900	hypothetical protein	2.24	2.75	2.89	2.86	2.56
"BMEI0901	BMEI0901	RESOLVASE	-2.71	-2.06	-3.04	-3.49	-3
"BMEI0902	BMEI0902	RECOMBINASE	-1.26	-1.09	-0.96	-0.99	-0.45
"BMEI0903	BMEI0903	hypothetical protein	3.09	3.07	3.24	3.42	3.03
"BMEI0904	BMEI0904	hypothetical protein	-1.45	-1	-0.81	-0.81	-0.36
"BMEI0905	BMEI0905	hypothetical protein	3.77	4.52	4.7	3.1	3.39
"BMEI0906	BMEI0906	hypothetical protein	-0.71	-0.94	-0.94	-0.26	-0.66
"BMEI0907	BMEI0907	hypothetical protein	-3.52	-2.52	-2.27	-2.56	-3.55
"BMEI0908	BMEI0908	SERINE PROTEASE	-0.63	-0.01	0.01	-0.73	-0.38
"hisI	BMEI0909	phosphoribosyl-AMP cyclohydrolase	5.34	5.18	5.76	5.66	4.5
"folE	BMEI0910	GTP cyclohydrolase I	2.06	3.1	3.51	3.25	2.89
"BMEI0911	BMEI0911	NIFU PROTEIN	-7.4	-6.15	-5.64	-5.77	-6.99
"BMEI0912	BMEI0912	hypothetical protein	-2.33	-0.69	-1.73	-0.95	-1.28
"dacA	BMEI0913	PENICILLIN-BINDING PROTEIN 6 (D-ALANYL-D-ALANINE CARBOXYPEPTIDASE FRACTION C)	-7.89	-9.02	-10.66	-10.73	-9.57
"dacA	BMEI0914	PENICILLIN-BINDING PROTEIN 6 (D-ALANYL-D-ALANINE CARBOXYPEPTIDASE FRACTION C)	-1.81	0.25	-5.09	-1.62	-0.06
"thrS	BMEI0915	threonyl-tRNA synthetase	7.41	9.73	9.08	8.04	7.51
"BMEI0916	BMEI0916	hypothetical protein	1.77	4.18	3.94	2.31	3.01
"BMEI0917	BMEI0917	Nitroreductase family	6.25	8.18	8.18	6.68	6.49
"BMEI0918	BMEI0918	Nitroreductase family	-0.68	1.59	0.56	0.26	0.37
"BMEI0919	BMEI0919	NITRILOTRIACETATE MONOOXYGENASE COMPONENT B	2.36	4.32	3.79	2.81	2.14
"mazG	BMEI0920	MAZG PROTEIN	0.79	2.74	2.3	0.6	0.02
"BMEI0921	BMEI0921	UDP-GLUCOSE 4-EPIMERASE	0.54	2.67	1.85	1.28	-0.22
"BMEI0922	BMEI0922	SODIUM/BILE ACID COTRANSPORTER HOMOLOG, SBF FAMILY	-1.63	-1.04	-0.55	-1.44	-0.98
"BMEI0923	BMEI0923	3-DEMETHYLUBIQUINONE-9 3-METHYLTRANSFERASE	-2.36	-2.57	-2.75	-1.18	-1.32
"BMEI0924	BMEI0924	XAA-PRO DIPEPTIDASE	1.02	1.07	1.94	1.39	2.4
"adh	BMEI0925	ALCOHOL DEHYDROGENASE	-3.03	-4.77	-3.24	-2.81	-0.66
"vceA	BMEI0926	MULTIDRUG RESISTANCE PROTEIN A	-7.81	-9.89	-8.79	-8.58	-7.33
"BMEI0927	BMEI0927	MULTIDRUG RESISTANCE PROTEIN B	-9.08	-10.33	-8.83	-6.96	-7.12
"abfT-1	BMEI0928	ACETATE COA-TRANSFERASE ALPHA SUBUNIT	4.31	4.32	5.33	4.94	5.77
"BMEI0929	BMEI0929	Diguanylate cyclase/phosphodiesterase domain 1 (GGDEF)	1.64	1.31	3	2.15	3.49
"BMEI0930	BMEI0930	ACETYLTRANSFERASE	-3.27	-3.56	-3.89	-5.58	-3.42
"BMEI0931	BMEI0931	PUTATIVE THIOSULFATE SULFURTRANSFERASE	6.71	6.35	6.27	7.93	6.38
"BMEI0932	BMEI0932	ALANYL-TRNA SYNTHETASE	-8.55	-6.42	-6.57	-6.66	-6.89
"cysB	BMEI0933	CYSTEINE SYNTHASE	-3.42	-5.05	-4.82	-3.19	-4.17
"rhlE-2	BMEI0934	ATP-DEPENDENT RNA HELICASE RHLE	0.31	0.51	0.91	2.24	2.12
"ilvA	BMEI0935	threonine dehydratase	1.01	0.38	1.93	2.64	1.1
"wrbA	BMEI0936	TrpR binding protein WrbA	2.42	2.39	2.7	3.01	3.18
"cinA	BMEI0937	PUTATIVE COMPETENCE-DAMAGE PROTEIN	1.33	1.07	1.55	2.59	1.85
"BMEI0938	BMEI0938	Universal stress protein UspA and related nucleotide-binding proteins	3.98	2.53	2.96	4.43	3.28
"BMEI0939	BMEI0939	hypothetical protein	3.83	3.7	3.69	6.19	6.07
"GPT	BMEI0940	xanthine phosphoribosyltransferase	1.9	2.03	3.48	4.96	3.96
"BMEI0941	BMEI0941	BIS(5'-NUCLEOSYL)-TETRAPHOSPHATASE (ASYMMETRICAL)	2.38	2.01	1.12	2.85	1.27
"BMEI0942	BMEI0942	hypothetical protein	1.97	1.23	2.77	2.46	3.09
"BMEI0943	BMEI0943	ribonucleotide-diphosphate reductase alpha subunit	4.12	4.03	4.45	4.35	4.08
"BMEI0944	BMEI0944	putative transport	0.55	0.79	1.04	2.5	1.8
"BMEI0945	BMEI0945	6-AMINOHEXANOATE-DIMER HYDROLASE	-8.15	-9.35	-8.57	-6.53	-8.24
"BMEI0946	BMEI0946	NAD(FAD)-utilizing dehydrogenase	-6.61	-5.68	-5.98	-4.18	-5.61
"cckA	BMEI0947	Sensory Transduction Protein Kinase	0.55	1.24	1.1	0.93	0.98
"BMEI0948	BMEI0948	hypothetical protein	2.75	2.94	3.34	3.18	4.26
"dksA	BMEI0949	DNAK SUPPRESSOR PROTEIN HOMOLOG	15.4	16.35	15.45	14.94	14.14
"BMEI0950	BMEI0950	PHOSPHOHISTIDINE PHOSPHATASE SIXA	-2.95	-2.98	-2.66	-2.92	-3.19
"BMEI0951	BMEI0951	amino acid regulated cytosolic protein	4.44	4.51	5.09	4.56	4.87
"BMEI0952	BMEI0952	hypothetical protein	-3.21	-2.22	-3.87	-2.36	-2.69
"BMEI0953	BMEI0953	hypothetical protein	3.04	5.36	3.8	3.77	3.76
"folK	BMEI0954	2-AMINO-4-HYDROXY-6- HYDROXYMETHYLDIHYDROPTERIDINE PYROPHOSPHOKINASE	-6.11	-5.91	-5.89	-5.48	-6.39
"folB	BMEI0955	DIHYDRONEOPTERIN ALDOLASE	-1.34	0.54	-1.25	-0.4	-2.29
"folP-2	BMEI0956	DIHYDROPTEROATE SYNTHASE	3.4	4.13	5.17	3.95	4.31
"BMEI0957	BMEI0957	hypothetical protein	14.76	16.14	16.93	15.11	15.23
"BMEI0958	BMEI0958	THIOREDOXIN REDUCTASE	-0.52	-0.31	0.33	0.06	-0.58
"BMEI0959	BMEI0959	FERREDOXIN, 2FE-2S	7.84	8.98	8.93	7.75	7
"BMEI0960	BMEI0960	hypothetical protein	-3.11	-2.33	-2.1	-3.95	-2.88
"BMEI0961	BMEI0961	Kinesin-like protein	2.58	4.89	3.8	2.85	1.63
"BMEI0962	BMEI0962	membrane lipoprotein lipid attachment site containing protein	2.4	3.27	4.29	2.51	3.13
"YrbD	BMEI0963	TOLUENE TOLERANCE PROTEIN TTG2C	-0.18	1.75	0.58	1.04	-0.5
"YrbF	BMEI0964	ABC TRANSPORTER ATP-BINDING PROTEIN	0.43	2.77	1.67	1.65	1.19
"YrbE	BMEI0965	TOLUENE TOLERANCE PROTEIN TTG2B	0.13	1.69	1.3	1.13	-0.26
"BMEI0966	BMEI0966	MUCONATE CYCLOISOMERASE I	2.1	3.77	4.9	2.27	4.54
"maeB	BMEI0967	phosphate acetyltransferase	-0.84	1.31	0.68	-0.22	-1.66
"gltX	BMEI0968	glutamyl-tRNA synthetase	-1.82	0.87	0.29	-0.79	-0.15
"BMEI0969	BMEI0969	NAD(+) synthase	4.45	5.52	4.24	5.73	4.28
"BMEI0970	BMEI0970	DIACYLGLYCEROL KINASE	3.53	4.89	4.08	3.78	4.34
"BMEI0971	BMEI0971	PHOSPHO-2-DEHYDRO-3-DEOXYHEPTONATE ALDOLASE	5.47	2.33	6.6	8.74	8.27
"GOR	BMEI0972	glutathione reductase	4.56	3.45	5.84	4.79	5.49
"BMEI0973	BMEI0973	hypothetical protein	6.76	1.5	6.65	7.82	7.86
"RPIA	BMEI0974	ribose-5-phosphate isomerase A	1.68	0.01	3.03	1.51	3.04
"gph	BMEI0975	phosphoglycolate phosphatase	1.33	-1.29	2.7	1.55	3.53
"BMEI0976	BMEI0976	hypothetical protein	0.67	0.86	2.35	1.72	2.6
"BMEI0977	BMEI0977	putative sugar kinase	3.01	1.72	4.21	3.53	4.77
"GlnB	BMEI0978	NITROGEN REGULATORY PROTEIN P-II	7.81	5.96	8.78	6.65	8.55
"glnA	BMEI0979	GLUTAMINE SYNTHETASE	-0.28	-2.25	-0.35	0.45	0.67
"BMEI0980	BMEI0980	hypothetical protein	-2.27	-2.48	-2.34	-1.5	-1.59
"BMEI0981	BMEI0981	PHOSPHOGLYCOLATE PHOSPHATASE	-1.02	-1.37	-0.4	0.04	1.06
"BMEI0982	BMEI0982	TRANSPORTER, DME FAMILY	0.39	0.36	1.2	1.59	0.23
"rluC	BMEI0983	RIBOSOMAL LARGE SUBUNIT PSEUDOURIDINE SYNTHASE C	-6.37	-7.23	-5.77	-5.33	-4.51
"BMEI0984	BMEI0984	BETA-(1-->2)GLUCAN EXPORT ATP-BINDING PROTEIN NDVA	5.12	5.41	6.24	5.07	4.72
"BMEI0985	BMEI0985	PHNP PROTEIN	-0.36	-0.69	-0.92	0.42	1.21
"BMEI0986	BMEI0986	SEC-INDEPENDENT PROTEIN TATD	0.91	1.32	1.76	1.26	0.92
"metG	BMEI0987	methionine--tRNA ligase	1.49	1.83	2.51	3.38	3.92
"BMEI0988	BMEI0988	DNA polymerase III subunit delta	-2.95	-2.14	-3.28	-2.43	-3.71
"tmk	BMEI0989	THYMIDYLATE KINASE	3.22	3.6	4.31	3.9	5.04
"dacA-1	BMEI0990	D-ALANYL-D-ALANINE CARBOXYPEPTIDASE	-2.05	-0.89	-2.05	-1	-2.12
"rlpA	BMEI0991	RARE LIPOPROTEIN A	1.11	1.62	2.23	2.38	3.31
"arsC	BMEI0992	ARSENATE REDUCTASE	2.01	3.13	1.99	2.55	1.06
"BMEI0993	BMEI0993	hypothetical protein	-0.5	-0.32	-0.61	0.7	1.39
"BMEI0994	BMEI0994	hypothetical protein	-0.99	-0.66	-1.39	-0.68	-0.86
"BMEI0995	BMEI0995	SECRETION ACTIVATOR PROTEIN	-16.48	-16.34	-17.04	-16.41	-14.73
"BMEI0996	BMEI0996	hypothetical protein	12.58	12.95	12.82	11.48	10.96
"BMEI0997	BMEI0997	MANNOSYLTRANSFERASE	2.09	2.24	1.86	0.15	2.09
"BMEI0998	BMEI0998	GLYCOSYLTRANSFERASE	8.7	9.04	8.52	8.73	8.54
"BMEI0999	BMEI0999	hypothetical protein	4.15	3.17	4.89	3.31	5.15
"BMEI1000	BMEI1000	hypothetical protein	5.83	7.2	7.09	5.72	6.22
"BMEI1001	BMEI1001	TRANSPOSASE	4.26	3.22	4.98	4	4.73
"BMEI1002	BMEI1002	TRANSPOSASE	3.46	3.4	3.1	2.29	1.41
"tgt	BMEI1003	QUEUINE TRNA-RIBOSYLTRANSFERASE	-4.45	-3.87	-3.45	-3.55	-3.85
"BMEI1004	BMEI1004	hypothetical protein	5.03	5.55	5.56	4.4	4.15
"BMEI1005	BMEI1005	hypothetical protein	-0.12	0.26	0.69	1.03	0.62
"BMEI1006	BMEI1006	Hypothetical Cytosolic Protein	-0.62	0.45	-1.14	0.56	-1.53
"BMEI1007	BMEI1007	25 KDA OUTER-MEMBRANE IMMUNOGENIC PROTEIN PRECURSOR	11.3	13.13	13	12.6	12.98
"BMEI1008	BMEI1008	hypothetical protein	3.81	4.87	4.47	2.14	3.08
"BMEI1009	BMEI1009	hypothetical protein	-0.39	0.85	0.65	0.18	0.7
"BMEI1010	BMEI1010	hypothetical protein	0.99	0.73	0.69	-0.22	0.35
"BMEI1011	BMEI1011	hypothetical protein	-5.58	-3.73	-5.08	-5.86	-5.29
"BMEI1012	BMEI1012	INTEGRASE/RECOMBINASE	-0.56	0.57	-1.45	-1.59	-1.73
"BMEI1013	BMEI1013	Hypothetical Membrane Spanning Protein	-9.32	-7.61	-8.08	-8.35	-8.36
"BMEI1014	BMEI1014	cell wall degradation protein	1.27	2.16	1.36	0.79	0.66
"BMEI1015	BMEI1015	hypothetical protein	1.52	4.03	1.75	2.73	0.71
"fumB	BMEI1016	FUMARATE HYDRATASE CLASS I, AEROBIC	-1.19	-0.08	-0.98	-1.43	-1.6
"BMEI1017	BMEI1017	SALICYLATE HYDROXYLASE	-3.62	-1.18	-2.68	-3.28	-2.45
"BMEI1018	BMEI1018	PHOSPHORIBOSYLFORMIMINO-5-AMINOIMIDAZOLE CARBOXAMIDE RIBOTIDE ISOMERASE	-1.28	-0.37	-0.84	-2.25	-1
"moaA	BMEI1019	molybdenum cofactor biosynthesis protein A	0.2	-1.89	-0.14	1.73	0.85
"BMEI1020	BMEI1020	MOLYBDOPTERIN-GUANINE DINUCLEOTIDE BIOSYNTHESIS PROTEIN A	1.49	0.19	3.72	1.96	3.08
"BMEI1021	BMEI1021	MOLYBDOPTERIN-GUANINE DINUCLEOTIDE BIOSYNTHESIS PROTEIN B	4.85	3	6.8	5.45	6.88
"GltI	BMEI1022	ARGININE/ORNITHINE-BINDING PERIPLASMIC PROTEIN PRECURSOR	3.13	1.34	3.47	4.78	4.19
"BMEI1023	BMEI1023	GLUTATHIONE S-TRANSFERASE III	-2.38	-3.92	-0.09	-2.03	-1.52
"BMEI1024	BMEI1024	3-HYDROXYISOBUTYRATE DEHYDROGENASE	-8.93	-10.16	-8.32	-8.5	-8.38
"BMEI1025	BMEI1025	OUTER MEMBRANE PROTEIN E	-1.72	-4.7	-1.39	-0.72	0.2
"BMEI1026	BMEI1026	OUTER MEMBRANE PROTEIN E	2.53	-1.81	-0.9	0.25	1.82
"valS	BMEI1027	valyl-tRNA synthetase	3.33	3.11	4.65	4.4	5.32
"BMEI1028	BMEI1028	hypothetical protein	-1.19	-0.75	-2.32	-0.32	-1.36
"BMEI1029	BMEI1029	OUTER MEMBRANE PROTEIN TOLC	9.3	9.34	8.99	10	9.63
"pcm	BMEI1030	PROTEIN-L-ISOASPARTATE O-METHYLTRANSFERASE	6.98	7.04	7.5	7.44	6.55
"BMEI1031	BMEI1031	hypothetical protein	6.16	6.11	7.85	7.68	8.87
"BMEI1032	BMEI1032	Heavy Metal Binding Protein	5.71	5.98	6.54	5.71	4.66
"BMEI1033	BMEI1033	hypothetical protein	1.89	1.11	2.54	3.05	4.43
"BMEI1034	BMEI1034	HESB PROTEIN	1.47	1.67	1.03	2.34	1.58
"rhlE-2	BMEI1035	ATP-DEPENDENT RNA HELICASE DEAD	3.52	4.79	4.5	5.27	5.8
"BMEI1036	BMEI1036	ATP-NAD KINASE	2.57	3.71	2.52	2.39	1.66
"BMEI1037	BMEI1037	Glycosyltransferase involved in cell wall biogenesis	5.11	5.15	5.29	5.55	6.11
"BMEI1038	BMEI1038	PHENYLACETIC ACID DEGRADATION PROTEIN PAAD	3.5	4.45	3.19	4.4	3.87
"BMEI1039	BMEI1039	CYSTEINE DESULFHYDRASE / SELENOCYSTEINE LYASE	4.92	4.95	5.17	5.49	5.58
"BMEI1040	BMEI1040	ABC TRANSPORTER ATP-BINDING PROTEIN	4.8	5.77	4.7	5.67	4.16
"BMEI1041	BMEI1041	ABC TRANSPORTER ATP-BINDING PROTEIN	-0.17	-0.75	-1.31	1.41	1.53
"BMEI1042	BMEI1042	ABC TRANSPORTER-ASSOCIATED PROTEIN	7.95	8.54	7.72	8.48	7.97
"BMEI1043	BMEI1043	NIFS PROTEIN	2.4	1.58	1.96	1.72	2.14
"BMEI1044	BMEI1044	ALPHA/BETA HYDROLASE	3.5	4.89	3.04	4.53	3.55
"BMEI1045	BMEI1045	QUATERNARY AMMONIUM COMPOUND-RESISTANCE PROTEIN QACE	2.12	2.82	2.33	2.72	3.07
"BMEI1046	BMEI1046	TRANSCRIPTIONAL REPRESSOR	4.13	4.37	-3.98	4.72	3.8
"tyrS	BMEI1047	tyrosyl-tRNA synthetase	0.77	0.35	1.03	1.03	0.79
"BMEI1048	BMEI1048	Hypothetical Membrane Associated Protein	-2.29	-2.39	-3.26	-2.36	-3.79
"bcp	BMEI1049	BACTERIOFERRITIN COMIGRATORY PROTEIN	3.09	2.42	2.35	3.45	2.54
"BMEI1050	BMEI1050	hypothetical protein	-4.68	-3.81	-4.48	-3.77	-4.22
"BMEI1052	BMEI1052	TRANSPOSASE	-4.34	-3.96	-4.45	-5.25	-4.29
"BMEI1053	BMEI1053	TRANSPOSASE	4.11	6.41	5.59	4.92	4.11
"prfB	BMEI1054	peptide chain release factor 2	9.46	10.47	10.46	9.29	9.95
"mrcA	BMEI1055	PENICILLIN-BINDING PROTEIN 1A	6.59	4.21	2.9	5.41	4.89
"ami	BMEI1056	N-ACETYLMURAMOYL-L-ALANINE AMIDASE	3.27	3.57	3.76	2.69	3.72
"rne	BMEI1057	RIBONUCLEASE E / ZINC METALLOPROTEASE	6.22	6.64	6.06	5.82	5.44
"araT	BMEI1058	ASPARTATE AMINOTRANSFERASE	-0.16	0.08	0.6	-1	-0.23
"BMEI1059	BMEI1059	ZINC METALLOPROTEASE	-0.69	-0.64	-1.69	-1.17	-1.83
"BMEI1060	BMEI1060	OUTER MEMBRANE PROTEIN	-2.93	-1.11	-2.72	-3.86	-3.62
"aroQ	BMEI1061	3-dehydroquinate dehydratase	8.31	9.42	9.24	7.77	8.6
"accB	BMEI1062	acetyl-CoA carboxylase	8.3	9.93	9.08	8	8.86
"accC	BMEI1063	acetyl-CoA carboxylase	-2.91	-1.64	-2.76	-3.09	-2.99
"aat	BMEI1064	LEUCYL/PHENYLALANYL-TRNA--PROTEIN TRANSFERASE	1.03	3.31	2.9	1.45	2.69
"BMEI1065	BMEI1065	RETROVIRUS-RELATED POL POLYPROTEIN	3.55	4.82	3.37	3.37	2.61
"BMEI1066	BMEI1066	NADH-ubiquinone oxidoreductase	6.75	8.43	6.93	6.94	6.25
"BMEI1067	BMEI1067	ACETYLTRANSFERASE	-3.91	-3.03	-4.2	-4.44	-4.88
"gatB	BMEI1068	aspartyl/glutamyl-tRNA amidotransferase subunit B	5.01	5.22	7.27	6.31	9.53
"tig	BMEI1069	trigger factor	6.02	6.62	6.16	6.74	6.98
"BMEI1070	BMEI1070	hypothetical protein	-0.96	-1.16	-0.51	-0.06	1.47
"BMEI1071	BMEI1071	Hypothetical Membrane Spanning Protein	1.3	1.37	2.21	2.39	1.73
"BMEI1072	BMEI1072	hypothetical protein	8.77	7.43	9.21	9.63	10.11
"gid	BMEI1073	glucose-inhibited division protein A	1.9	0.8	2.62	1.96	1.72
"BMEI1074	BMEI1074	PHYTOENE SYNTHASE	-1.36	-0.78	-0.17	1.5	1.44
"BMEI1075	BMEI1075	Hypothetical Cytosolic Protein	-1.04	-1.46	-1.19	-3.19	-1.14
"BMEI1076	BMEI1076	PROTEIN TRANSLOCASE SUBUNIT SECD / PROTEIN TRANSLOCASE SUBUNIT SECF	5.03	1.69	1.48	5.55	4.84
"YajC	BMEI1077	hypothetical protein	10.51	11.24	11.48	11.27	10.19
"BMEI1078	BMEI1078	ATP-DEPENDENT PROTEASE SUBUNIT	1.43	0.05	0.68	2.13	1.42
"nlpD	BMEI1079	LIPOPROTEIN NLPD	6.47	6.74	6.92	6.48	6.26
"pcm	BMEI1080	protein-L-isoaspartate O-methyltransferase	1.38	1.33	1.87	2.35	3.08
"surE	BMEI1081	acid phosphatase	0.48	1.94	1.16	1.5	0.47
"serS	BMEI1082	seryl-tRNA synthetase	0.05	-0.05	0.44	1.28	1.02
"BMEI1083	BMEI1083	SEC-INDEPENDENT PROTEIN TRANSLOCASE PROTEIN TATC	0.91	0.15	1.03	1.93	-0.32
"tatA-1	BMEI1084	twin argininte translocase protein A	3.56	4.47	4.75	4.01	4.61
"scpB	BMEI1085	Hypothetical Cytosolic Protein	3.2	2.65	3.23	3.55	2.36
"scpA	BMEI1086	Hypothetical Cytosolic Protein	-16.81	-16.49	-16.58	-17.05	-15.73
"exoII	BMEI1087	BETA-HEXOSAMINIDASE A	3.32	4.17	3.03	4.14	3.65
"BMEI1088	BMEI1088	SOLUBLE LYTIC MUREIN TRANSGLYCOSYLASE	6.2	6.24	6.81	6.53	7.05
"argS	BMEI1089	arginyl-tRNA synthetase	5.08	5.12	5.26	5.34	4.2
"dgt	BMEI1090	deoxyguanosinetriphosphate triphosphohydrolase-like protein	-6.47	-6.05	-6.04	-5.41	-4.4
"BMEI1091	BMEI1091	HESB PROTEIN	0.56	1.84	0.56	1.5	0.89
"BMEI1092	BMEI1092	hypothetical protein	4.97	4.4	4.23	3.42	5
"xth	BMEI1093	EXODEOXYRIBONUCLEASE III	7.15	7.77	7.67	6.88	7.11
"BMEI1094	BMEI1094	EXOPOLYSACCHARIDE PRODUCTION NEGATIVE REGULATOR PRECURSOR	-2.96	-2.64	-1.61	-1.87	0.04
"BMEI1095	BMEI1095	hypothetical protein	5.67	5.97	5.72	5.16	4.63
"BMEI1096	BMEI1096	SUCCINOGLYCAN BIOSYNTHESIS PROTEIN EXOI	-9.92	-8.18	-7.51	-12.35	-9.51
"BMEI1097	BMEI1097	Uracil-DNA glycosylase	-2.25	-0.7	-1.03	-1.21	-3.66
"BMEI1098	BMEI1098	TRANSCRIPTIONAL REGULATORY PROTEIN, ASNC FAMILY	-0.77	-0.64	-0.58	-1.02	-0.38
"cobT	BMEI1099	nicotinate-nucleotide--dimethylbenzimidazole phosphoribosyltransferase	-1.01	-0.35	-0.52	-0.57	-1.48
"cobS	BMEI1100	cobalamin synthase	2.04	2.66	2.29	2.17	1.95
"BMEI1101	BMEI1101	hypothetical protein	7.37	8.36	7.85	7.23	7.11
"BMEI1102	BMEI1102	TRANSPORTER	2.46	3.22	2.65	2.63	2.24
"BMEI1103	BMEI1103	NIFR3-LIKE PROTEIN	0.06	1.24	0.34	0.21	0.84
"GltI	BMEI1104	ARGININE/ORNITHINE-BINDING PERIPLASMIC PROTEIN PRECURSOR	3.18	3.88	4.45	2.95	3.73
"BMEI1105	BMEI1105	GLYCEROL-3-PHOSPHATASE 1	2.49	2.78	2.23	1	1.25
"BMEI1106	BMEI1106	PHNM PROTEIN	0.73	1.85	1.68	1.18	1.59
"BMEI1107	BMEI1107	Hypothetical Cytosolic Protein	-1.43	-1.04	-1.17	-1.75	-2.54
"kdgK	BMEI1108	2-DEHYDRO-3-DEOXYGLUCONOKINASE	2.82	4.58	4.04	3.3	3.36
"Mro	BMEI1109	ALDOSE 1-EPIMERASE	4.37	5.55	4.79	4.03	3.93
"BMEI1110	BMEI1110	SECRETION ACTIVATOR PROTEIN	2.95	4.11	3.84	3.28	3.52
"ACPP	BMEI1111	acyl carrier protein	2.89	5.49	3.51	4.53	3.32
"BMEI1112	BMEI1112	3-oxoacyl-(acyl carrier protein) synthase	-13.23	-13.47	-14.13	-17.22	-17.59
"fabF	BMEI1113	3-oxoacyl-(acyl carrier protein) synthase	4.47	6.15	5.42	4.04	4.5
"qor	BMEI1114	ALCOHOL DEHYDROGENASE	-4.05	-1.29	-2.66	-3.07	-4.42
"BMEI1115	BMEI1115	lipid A biosynthesis lauroyl acyltransferase	-0.91	2.27	1.76	0.37	1.8
"RPE	BMEI1116	RIBULOSE-PHOSPHATE 3-EPIMERASE	9.09	8.01	10.11	9.31	9.76
"Purb	BMEI1117	adenylosuccinate lyase	1.08	1.18	0.77	1.22	1.29
"BMEI1118	BMEI1118	BIPHENYL-2,3-DIOL 1,2-DIOXYGENASE III	-3.56	-4.08	-4	-2.33	-0.72
"BMEI1119	BMEI1119	Hypothetical Cytosolic Protein	-5.57	-5.85	-5.93	-4.84	-4.89
"BMEI1120	BMEI1120	phosphotyrosyl phosphatase activator (PTPA)	0.7	0.28	0.75	0.82	1.2
"BMEI1121	BMEI1121	Hypothetical Cytosolic Protein	-4.49	-4.79	-4.5	-4.42	-4.27
"purC	BMEI1122	phosphoribosylaminoimidazole-succinocarboxamide synthase	2.92	3.22	3.54	3.42	3.73
"BMEI1123	BMEI1123	phosphoribosylformylglycinamidine synthase	1.76	1.87	1.69	2.93	2.39
"purQ	BMEI1124	phosphoribosylformylglycinamidine synthase subunit I	-1.76	-2.17	-0.72	-2.04	0.79
"BMEI1125	BMEI1125	MALEYLPYRUVATE ISOMERASE	4.31	3.66	2.49	2.9	3.39
"BMEI1126	BMEI1126	Hypothetical Cytosolic Protein	-4.18	-5.39	-3.56	-3.07	-3.2
"purL	BMEI1127	phosphoribosylformylglycinamidine synthase subunit II	6.86	8.17	6.88	7.39	6.92
"BMEI1128	BMEI1128	BOLA PROTEIN FAMILY	7.73	5.19	5.99	7.49	9.05
"BMEI1129	BMEI1129	GLUTAREDOXIN	7.08	7.49	7.6	7.59	6.71
"BMEI1130	BMEI1130	BICYCLOMYCIN RESISTANCE PROTEIN	5.16	5.21	6.37	6.07	6.12
"suhB	BMEI1131	Inositol monophosphatase and related sulfite synthesis enzyme	0.42	0.42	0.62	-0.33	0
"BMEI1132	BMEI1132	ATPase of the PP superfamily	-8.45	-8.38	-7.74	-6.78	-7.56
"rpsD	BMEI1133	30S ribosomal protein S4	10.23	10.91	10.12	10.83	9.88
"BMEI1134	BMEI1134	EXTENSIN-LIKE PROTEIN	-6.25	-5.56	-5.22	-4.66	-4.19
"BMEI1135	BMEI1135	hypothetical protein	0.35	1.86	-0.51	1.49	-0.04
"BMEI1136	BMEI1136	Hypothetical Cytosolic Protein	0.71	0.01	0.52	1.2	1.7
"dnaE	BMEI1137	DNA polymerase III subunit alpha	-0.77	0.46	-0.88	-0.13	-0.88
"BMEI1138	BMEI1138	LIPOPROTEIN RELEASING SYSTEM ATP-BINDING PROTEIN LOLD	-21.96	-27.33	-27.05	-20.36	-21.84
"YbbP	BMEI1139	LIPOPROTEIN RELEASING SYSTEM TRANSMEMBRANE PROTEIN LOLE	-23.12	-23.64	-24.58	-24.13	-24.45
"proS	BMEI1140	prolyl-tRNA synthetase	4.79	5.59	5.47	5.27	5.6
"BMEI1141	BMEI1141	Hypothetical Membrane Spanning Protein	0.58	1.02	-2.45	-1.01	-0.96
"BMEI1142	BMEI1142	LACTOYLGLUTATHIONE LYASE	2.71	3.35	2.93	2.3	2.57
"BMEI1143	BMEI1143	METAL DEPENDENT HYDROLASE	-4.76	-5	-4.97	-4.97	-5.9
"BMEI1144	BMEI1144	biotin--protein ligase	6.13	6.8	6.71	6.42	6.74
"nuoN	BMEI1145	NADH dehydrogenase subunit N	0.8	1.11	0.85	0.51	-0.68
"nuoM	BMEI1146	NADH dehydrogenase subunit M	5.14	6.06	6.29	5.76	5.99
"nuoL	BMEI1147	NADH dehydrogenase subunit L	1.84	1.9	2.23	1.75	1.01
"nuoK	BMEI1148	NADH dehydrogenase kappa subunit	5.34	6.02	6.43	5.05	5.86
"nuoJ	BMEI1149	NADH dehydrogenase subunit J	-13.75	-11.59	-12.74	-13.59	-14.3
"nuoI	BMEI1150	NADH dehydrogenase subunit I	7.74	8.44	8.8	6.89	7.56
"nuoH	BMEI1151	NADH dehydrogenase subunit H	4.67	4.31	4.49	3.98	3.12
"nuoG	BMEI1152	NADH dehydrogenase gamma subunit	5.87	7.02	7.54	6.6	7.41
"nuoF	BMEI1153	NADH-QUINONE OXIDOREDUCTASE CHAIN F	7.68	8.54	7.95	7.88	7.58
"nuoE	BMEI1154	ATP synthase subunit E	8.19	9.45	9.76	9.3	8.41
"nuoD	BMEI1155	NADH dehydrogenase delta subunit	8.17	9.2	8.7	8.09	8.59
"nuoC	BMEI1156	NADH dehydrogenase subunit C	3.59	6.11	4.86	4.2	4.82
"BMEI1157	BMEI1157	NADH dehydrogenase beta subunit	4.38	6.31	4.71	5.05	5.12
"nuoA	BMEI1158	NADH dehydrogenase alpha subunit	6.86	9.19	8.22	7.22	7.14
"BMEI1159	BMEI1159	hypothetical protein	-6.56	-5.05	-5.95	-7.65	-7.79
"BMEI1160	BMEI1160	hypothetical protein	-0.45	1.71	0.87	0.46	-0.21
"BMEI1161	BMEI1161	hypothetical protein	3.2	3.96	3.54	1.75	3.16
"BMEI1162	BMEI1162	hypothetical protein	5.68	7.27	8.04	6.07	6.24
"BMEI1163	BMEI1163	TRANSPOSASE	0.62	1.25	-0.23	-0.95	-0.61
"BMEI1164	BMEI1164	TRANSPOSASE	-0.04	-2.96	-0.55	0.6	0.42
"BMEI1165	BMEI1165	Hypothetical Membrane Spanning Protein	-0.33	-2.99	0.85	0.09	1.93
"mdeA	BMEI1166	O-acetylhomoserine sulfhydrylase	-7.43	-7.06	-11.52	-12.81	-8.05
"BMEI1167	BMEI1167	hypothetical protein	-3.33	-4.27	-2.6	-2.45	-1.64
"rplM	BMEI1168	50S ribosomal protein L13	14.69	13.21	16.04	15.15	16.82
"rpsI	BMEI1169	30S ribosomal protein S9	2.77	2.82	4.19	3.77	4.43
"BMEI1170	BMEI1170	AGMATINASE	-1.12	-1.65	-0.02	0.6	1.31
"argC	BMEI1171	N-acetyl-gamma-glutamyl-phosphate reductase	-2.72	-3.22	-0.92	-1.49	0.4
"CtaA	BMEI1172	CYTOCHROME C OXIDASE ASSEMBLY PROTEIN COX15	3.25	3.46	4.62	4.58	3.77
"BMEI1173	BMEI1173	Hypothetical Membrane Spanning Protein	-3.24	-3.87	-2.65	-2.28	-2.43
"BMEI1174	BMEI1174	ATPase, ParA FAMILY	0.69	0.3	0.97	1.25	1.09
"BMEI1175	BMEI1175	PUTATIVE CAPSULE POLYSACCHARIDE EXPORT PROTEIN PRECURSOR	1.04	0.67	1.78	-0.14	2.26
"BMEI1176	BMEI1176	hypothetical protein	6.9	6.89	6.76	7.92	4.97
"pss	BMEI1177	PUTATIVE COLANIC BIOSYNTHESIS UDP-GLUCOSE LIPID CARRIER TRANSFERASE	1.28	1.57	1.57	1.82	2.51
"BMEI1178	BMEI1178	TRANSCRIPTIONAL REGULATOR, MERR FAMILY	-0.02	-0.29	0.17	0.55	0.66
"himA	BMEI1179	integration host factor alpha subunit	1.19	-0.55	0.29	0.84	1.6
"fabH	BMEI1180	3-oxoacyl-(acyl carrier protein) synthase	1.16	1.05	2.02	2.35	2.17
"plsX	BMEI1181	fatty acid/phospholipid synthesis protein	-2.01	-1.04	-1.98	-0.38	-0.36
"BMEI1182	BMEI1182	Hypothetical Cytosolic Protein	-16.38	-16.02	-14.44	-13.72	-14.62
"BMEI1183	BMEI1183	hypothetical protein	0.61	0.68	1.26	2.32	2.88
"BMEI1184	BMEI1184	SMALL PROTEIN A	6.6	7.38	7.18	8.64	8.13
"BMEI1185	BMEI1185	membrane-bound proton-translocating pyrophosphatase	7.9	8.67	7.4	8.97	8.93
"nusB	BMEI1186	transcription antitermination protein NusB	2.01	1.84	0.5	1.97	1.9
"ribE	BMEI1187	riboflavin synthase subunit beta	3.28	3.18	3.64	3.95	3.76
"ribE	BMEI1188	riboflavin synthase subunit alpha	-0.06	0.76	0.58	0.44	0.44
"ribD	BMEI1189	DIAMINOHYDROXYPHOSPHORIBOSYLAMINOPYRIMIDINE DEAMINASE / 5-AMINO-6-(5-PHOSPHORIBOSYLAMINO)URACIL REDUCTASE	1.8	3.15	2.78	2.55	3.03
"nrdR	BMEI1190	hypothetical protein	-3.95	-4.07	-3.98	-4.06	-4.36
"glyA-2	BMEI1191	SERINE HYDROXYMETHYLTRANSFERASE	4.6	5.79	5.66	3.91	6.28
"glyA	BMEI1192	SERINE HYDROXYMETHYLTRANSFERASE	9.06	9.22	9.29	8.53	9.21
"BMEI1193	BMEI1193	cell wall degradation protein	4.36	3.62	4.8	5.45	4.91
"BMEI1194	BMEI1194	EXOPOLYSACCHARIDE SYNTHESIS REGULATORY PROTEIN MUCS	-1.88	-1.62	-0.96	0.11	-0.3
"BMEI1195	BMEI1195	Hypothetical Membrane Spanning Protein	-5.49	-5.25	-5.54	-5.86	-6.05
"BMEI1196	BMEI1196	enoyl-CoA hydratase	-3.92	-2.6	-2.58	-2.58	-2.55
"hemB	BMEI1197	delta-aminolevulinic acid dehydratase	3.09	4	4.69	3.46	3.89
"BMEI1198	BMEI1198	Hypothetical Membrane Spanning Protein	-0.32	0.79	-0.06	-0.34	-1.32
"BMEI1199	BMEI1199	arginyl-tRNA-protein transferase	2.86	3.24	3.74	1.9	3.4
"Parc	BMEI1200	DNA topoisomerase IV subunit A	8.07	9.1	8.82	7.84	7.58
"BMEI1201	BMEI1201	Hypothetical Cytosolic Protein	1.63	2.28	2.58	1.31	1.98
"aspS	BMEI1202	aspartyl-tRNA synthetase	1.15	3.08	1.59	2.22	1.21
"rnd	BMEI1203	RIBONUCLEASE D	7.57	7.59	7.97	7.44	7.61
"BMEI1204	BMEI1204	EXOPOLYPHOSPHATASE	-3.99	-2.46	-2.94	-4.44	-4.21
"ppk	BMEI1205	polyphosphate kinase	3.48	4.78	5.36	3.81	4.82
"BMEI1206	BMEI1206	Hypothetical Cytosolic Protein	0.92	0.89	1.96	0.26	0.02
"BMEI1207	BMEI1207	salicylate hydroxylase	-5.31	-3.69	-4.44	-5.46	-4.6
"BMEI1208	BMEI1208	GENERAL L-AMINO ACID TRANSPORT ATP-BINDING PROTEIN AAPP	-0.91	1.71	-0.14	-0.32	-0.79
"GltK	BMEI1209	GENERAL L-AMINO ACID TRANSPORT SYSTEM PERMEASE PROTEIN AAPM	-0.13	0.22	-0.63	0.4	0.12
"BMEI1210	BMEI1210	GENERAL L-AMINO ACID TRANSPORT SYSTEM PERMEASE PROTEIN AAPQ	1.43	1.92	1.43	1.08	-1.44
"BMEI1211	BMEI1211	GENERAL L-AMINO ACID-BINDING PERIPLASMIC PROTEIN AAPJ PRECURSOR	10.41	11.7	11.4	10.36	11.09
"BMEI1212	BMEI1212	PHOSPHATIDYLGLYCEROPHOSPHATASE B	-1.79	-2.07	-1.49	-0.78	-1.61
"metC	BMEI1213	cystathionine beta-lyase	2.88	2.2	3.69	4.74	3.77
"BMEI1214	BMEI1214	hypothetical protein	4.24	2.39	4.89	8.04	6.68
"BMEI1215	BMEI1215	Hypothetical Membrane Spanning Protein	1.18	1.09	0.6	1.36	1.21
"BMEI1216	BMEI1216	Hypothetical Cytosolic Protein	-5.17	-6.88	-4.49	-4.48	-4.58
"BMEI1217	BMEI1217	ApeA	-2.45	-3.77	-2.12	-1.45	-1.24
"BMEI1218	BMEI1218	similar to phage protein	2.59	1.74	2.89	2.8	3.84
"BMEI1219	BMEI1219	hypothetical protein	-2.44	-2.44	-1.45	-0.95	-1.56
"BMEI1220	BMEI1220	hypothetical protein	5.27	5.26	6.97	5.45	7.5
"BMEI1221	BMEI1221	Hypothetical Cytosolic Protein	1.7	0.89	2.73	3.21	2.89
"BMEI1222	BMEI1222	hypothetical protein	2.59	2.03	2.67	2.14	2.54
"BMEI1223	BMEI1223	TRANSPOSASE	-0.98	-1.09	-1	-0.11	-0.16
"BMEI1224	BMEI1224	hypothetical protein	-2.27	-2.49	-1.74	-1.45	-1.54
"BMEI1225	BMEI1225	hypothetical protein	-1.21	-1.11	-1.25	-0.23	-0.17
"BMEI1226	BMEI1226	TRANSCRIPTIONAL REGULATOR	3.82	3.63	4.28	4.28	4.86
"BMEI1227	BMEI1227	hypothetical protein	3.95	3.61	4.71	5.42	5.91
"BMEI1228	BMEI1228	ADENYLATE KINASE	3.57	3.03	3.05	3.41	3.37
"BMEI1229	BMEI1229	Hypothetical exonuclease	-0.68	-3.49	-0.73	-0.57	0.22
"BMEI1230	BMEI1230	Hypothetical Cytosolic Protein	7.76	7.48	8.57	7.6	7.24
"BMEI1231	BMEI1231	NADH-UBIQUINONE OXIDOREDUCTASE 18 KD SUBUNIT	6.81	6.66	6.9	8.15	8.89
"BMEI1232	BMEI1232	L-LACTATE PERMEASE	1.08	1.72	1.81	2.5	2.74
"b2975	BMEI1233	L-LACTATE PERMEASE	0.95	1.07	0.14	0.83	1.27
"BMEI1234	BMEI1234	Hypothetical Membrane Associated Protein	0.38	0.71	0.86	1.35	0.85
"BMEI1235	BMEI1235	SHORT-CHAIN DEHYDROGENASE	0.15	0.33	0.37	1.24	1.24
"BMEI1236	BMEI1236	Hypothetical exported proline-rich protein	-6.13	-7.03	-6.84	-7.19	-7.82
"galE-1	BMEI1237	UDP-GLUCOSE 4-EPIMERASE	-0.91	-1.03	-0.06	-0.57	-0.8
"BMEI1238	BMEI1238	hypothetical protein	-2.68	-1.5	-3.5	-2.5	-2.92
"BMEI1239	BMEI1239	PERMEASE	-3.69	-3.06	-3.07	-2.52	-2.7
"purM	BMEI1240	phosphoribosylaminoimidazole synthetase	0.67	1.99	1.39	2.15	1.77
"purN	BMEI1241	phosphoribosylglycinamide formyltransferase	-5.04	-6.81	-8.96	-5.26	-6.26
"BMEI1242	BMEI1242	Hypothetical Membrane Spanning Protein	4.4	5.12	4.7	4.99	4.78
"BMEI1243	BMEI1243	FORMATE DEHYDROGENASE ALPHA CHAIN	-2.79	-2.88	-2	-2.44	-1.57
"BMEI1244	BMEI1244	TRANSPORTER, DME FAMILY	-6.59	-5.84	-6	-5.9	-5.79
"BMEI1245	BMEI1245	florfenicol resistance protein	-1.82	-0.36	-0.27	-1.2	-0.37
"BMEI1246	BMEI1246	Hypothetical Cytosolic Protein	-1.14	0.96	-1.71	-0.81	-2.22
"BMEI1247	BMEI1247	RIBONUCLEASE PRECURSOR	9.1	8.51	9.67	7.78	8.39
"BMEI1248	BMEI1248	GLUTATHIONE S-TRANSFERASE	6.35	7.68	6.69	5.86	5.27
"BMEI1249	BMEI1249	25 KDA OUTER-MEMBRANE IMMUNOGENIC PROTEIN PRECURSOR	17.66	18.82	17.85	17.3	17.66
"BMEI1250	BMEI1250	short chain dehydrogenase	-0.16	1.46	0.75	0.38	-0.21
"uvrC	BMEI1251	excinuclease ABC subunit C	2.15	2.13	2.31	1.07	2.54
"pgsA	BMEI1252	CDP-DIACYLGLYCEROL--GLYCEROL-3-PHOSPHATE 3-PHOSPHATIDYLTRANSFERASE	1.26	3.07	2.51	2.14	1.33
"BMEI1253	BMEI1253	MOLYBDOPTERIN (MPT) CONVERTING FACTOR, SUBUNIT 1	-0.11	2.4	1.73	0.82	1.74
"moaE	BMEI1254	MOLYBDOPTERIN (MPT) CONVERTING FACTOR, SUBUNIT 2	-0.72	1.35	0.62	0.05	-0.56
"BMEI1255	BMEI1255	glycoprotein/polysaccharide metabolism	-5.24	-3.26	-3.61	-4.52	-5.07
"ndk	BMEI1256	nucleoside diphosphate kinase	11.74	13.48	12.48	12.25	10.87
"BMEI1257	BMEI1257	DINB PROTEIN	1.74	2.93	2.14	2.08	2.28
"BMEI1258	BMEI1258	ABC TRANSPORTER ATP-BINDING PROTEIN	-0.24	1.83	-0.07	-0.21	-3.18
"BMEI1259	BMEI1259	Hypothetical Membrane Spanning Protein	-0.92	0.3	0.01	-0.61	-0.66
"BMEI1260	BMEI1260	DNA polymerase III subunit chi	-3.09	-3.82	-1.5	-1.76	-0.44
"pepA	BMEI1261	leucyl aminopeptidase	4.01	4.72	5.12	4.97	5.66
"BMEI1262	BMEI1262	Hypothetical Membrane Spanning Protein	-3.56	-5.52	-3.71	-2.65	-3.08
"BMEI1263	BMEI1263	putative permeases	-6.27	-6.75	-5.29	-4.87	-5.74
"BMEI1264	BMEI1264	ORGANIC SOLVENT TOLERANCE PROTEIN	3.38	3.99	4	3.44	3.86
"BMEI1265	BMEI1265	SURVIVAL PROTEIN SURA PRECURSOR (PEPTIDYL-PROLYL CIS-TRANS ISOMERASE SURA)	3.21	2.39	3.1	4.1	3.7
"pdxA	BMEI1266	4-hydroxythreonine-4-phosphate dehydrogenase	-5.5	-7.35	-4.42	-4.7	-4.13
"ksgA	BMEI1267	dimethyladenosine transferase	1.1	1.61	2.23	3.86	3.41
"BMEI1268	BMEI1268	LYSOSTAPHIN	0.34	0.08	1.03	0.78	1.42
"rarD	BMEI1269	CHLORAMPHENICOL-SENSITIVE PROTEIN RARD	-8	-6.88	-7.43	-7.95	-7.81
"BMEI1270	BMEI1270	2-isopropylmalate synthase	7.89	7.16	7.44	8.04	7.37
"BMEI1271	BMEI1271	2-ISOPROPYLMALATE SYNTHASE	1.53	0.35	1.38	1.93	1.55
"cysS	BMEI1272	cysteinyl-tRNA synthetase	7.12	6.49	7.24	7.79	8.33
"BMEI1273	BMEI1273	hypothetical protein	0.93	0.81	1.45	1.35	1.54
"BMEI1274	BMEI1274	TRANSPORTER, LysE family	-2.42	-2.89	-3.33	-2.41	-2.35
"BMEI1275	BMEI1275	hypothetical protein	-2.5	-1.9	-2.13	-1.42	-2.73
"BMEI1276	BMEI1276	PHOSPHOHYDROLASE (MUTT/NUDIX FAMILY PROTEIN)	-7.16	-7.57	-6.91	-6.51	-6.82
"BMEI1277	BMEI1277	Hypothetical Cytosolic Protein	4.67	4.24	4.34	5.21	5.08
"BMEI1278	BMEI1278	hypothetical protein	3.21	4.13	4.65	4.29	3.69
"BMEI1279	BMEI1279	Hypothetical Cytosolic Protein	4.26	4.56	4.93	5.84	5.74
"BMEI1280	BMEI1280	Hypothetical Cytosolic Protein	4.27	4.35	4.58	5.11	5.34
"pyrC	BMEI1281	dihydroorotase	0.47	1.6	1.88	2.35	2.58
"BMEI1282	BMEI1282	AMINOMETHYLTRANSFERASE	3.6	3.26	3.92	3.29	3.09
"BMEI1283	BMEI1283	Hypothetical Cytosolic Protein	-2.37	-2.21	-2.08	-1.68	-1.94
"BMEI1284	BMEI1284	Hypothetical protein-tyrosine phosphatase	-1.35	-0.93	-0.52	-1.36	-0.73
"recO	BMEI1285	DNA repair protein RecO	1.69	2.3	2.16	2.08	2.11
"era	BMEI1286	GTP-binding protein Era	4.26	5.99	4.35	3.92	4.14
"rnc	BMEI1287	ribonuclease III	4.72	5.66	5.49	5.8	4.94
"BMEI1288	BMEI1288	SIGNAL PEPTIDASE I	1.69	2.74	2.58	1.96	3.06
"acpS	BMEI1289	4'-phosphopantetheinyl transferase	2.91	3.59	4.37	4.13	4.03
"BMEI1290	BMEI1290	Hypothetical Membrane Spanning Protein	-4.78	-3.11	-4.41	-3.84	-4.57
"BMEI1291	BMEI1291	TRANSCRIPTIONAL REGULATOR, ARAC FAMILY	-2.65	-2.1	-1.55	-1.97	-1.9
"BMEI1292	BMEI1292	FOSMIDOMYCIN RESISTANCE PROTEIN	-2.68	-1.58	-1.57	-2.09	-1.85
"hemN	BMEI1293	coproporphyrinogen III oxidase	-3.4	-1.73	-2.02	-2.48	-2.2
"fnr	BMEI1294	NITROGEN FIXATION REGULATION PROTEIN FIXK	-1.72	-0.76	-0.17	-2.35	-4.02
"pyrE	BMEI1295	orotate phosphoribosyltransferase	3.63	4.21	4.27	3.2	3.16
"spoT	BMEI1296	GUANOSINE-3',5'-BIS(DIPHOSPHATE) 3'-PYROPHOSPHOHYDROLASE	2.18	3.56	3.4	3.22	2.37
"rpoZ	BMEI1297	DNA-directed RNA polymerase omega subunit	11.33	12.77	12.84	12.57	11.89
"BMEI1298	BMEI1298	Hypothetical Cytosolic Protein	0.42	2.5	2.08	1.37	0.82
"BMEI1299	BMEI1299	Hypothetical Cytosolic Protein	-0.33	0.32	0.53	0.22	-0.07
"smpB	BMEI1300	SsrA-binding protein	-3.04	-0.14	-12.51	0.28	-2.61
"dapA	BMEI1301	dihydrodipicolinate synthase	1.91	4.62	3.12	2.31	2.48
"BMEI1302	BMEI1302	SOLUBLE LYTIC MUREIN TRANSGLYCOSYLASE	-2.97	-0.07	-1.11	-2.51	-4.19
"BMEI1303	BMEI1303	Hypothetical Cytosolic Protein	2.31	3.82	3.14	2.39	3.13
"BMEI1304	BMEI1304	OUTER MEMBRANE PORIN F PRECURSOR	-0.47	2.27	1.23	0.2	-1.58
"BMEI1305	BMEI1305	PORIN	4.1	5.58	4.95	4.32	4.42
"BMEI1306	BMEI1306	PORIN	2.02	4.38	2.96	1.28	1.55
"BMEI1307	BMEI1307	INTEGRASE	-4.2	-2.44	-3.25	-4.19	-2.81
"BMEI1308	BMEI1308	HISTIDINOL-PHOSPHATE AMINOTRANSFERASE	-18.18	-17.95	-17.57	-16.84	-16.8
"BMEI1309	BMEI1309	HISTIDINOL-PHOSPHATE AMINOTRANSFERASE	-18.55	-16.7	-16.72	-17.17	-17.46
"BMEI1310	BMEI1310	Hypothetical Membrane Spanning Protein	-6.81	-7.5	-6.72	-5.78	-6.24
"BMEI1311	BMEI1311	hypothetical protein	-0.46	-0.96	-0.07	0.24	1.24
"BMEI1312	BMEI1312	Hypothetical Membrane Spanning Protein	2.46	2.2	4.36	3.44	3.79
"BMEI1313	BMEI1313	Hypothetical Cytosolic Protein	9.42	9.41	10.02	10.28	10.62
"BMEI1314	BMEI1314	hypothetical protein	-1.72	-2.83	-1.54	-2.11	-1.37
"BMEI1315	BMEI1315	SN-GLYCEROL-3-PHOSPHATE TRANSPORT ATP-BINDING PROTEIN UGPC	-2.77	-5.22	-4.23	-2.53	-2.31
"BMEI1316	BMEI1316	GLUTATHIONE S-TRANSFERASE	-0.12	-1.78	-1.61	-0.02	-0.37
"BMEI1317	BMEI1317	hypothetical protein	-2.27	-2.99	-2.63	-1.96	-1.99
"Amn	BMEI1318	AMP nucleosidase	-2.45	-3.84	-3.25	-2.12	-2.53
"BMEI1319	BMEI1319	Hypothetical Membrane Spanning Protein	1.3	1.13	1.79	1.85	1.53
"BMEI1320	BMEI1320	ELECTRON TRANSFER FLAVOPROTEIN-UBIQUINONE OXIDOREDUCTASE PRECURSOR	7.04	6.66	7.24	8.34	7.48
"BMEI1321	BMEI1321	DNA POLYMERASE, BACTERIOPHAGE-TYPE	-4.13	-3.58	-3.97	-3.19	-4.48
"BMEI1322	BMEI1322	TRANSPORTER, MFS superfamily	-0.34	-0.3	-0.15	-0.47	-0.69
"BMEI1323	BMEI1323	TRANSPORTER, DME FAMILY	-5.92	-5.71	-4.49	-4.87	-5.07
"pepN	BMEI1324	MEMBRANE ALANINE AMINOPEPTIDASE	0.28	0.11	0.86	1.36	1.05
"pleC	BMEI1325	Sensory Transduction Protein Kinase	-4.31	-7.31	-9.13	-5.43	-4.31
"BMEI1326	BMEI1326	LPSA PROTEIN	2.57	3.15	3.01	1.89	1.64
"BMEI1327	BMEI1327	GLUTAMATE-AMMONIA-LIGASE ADENYLYLTRANSFERASE	-0.98	-1.03	-0.82	0.49	0.2
"BMEI1328	BMEI1328	Sensory Transduction Histidine Kinase	2.33	2.6	2.31	2.37	2.66
"Tcra	BMEI1329	TWO COMPONENT RESPONSE REGULATOR	1.73	2.4	2.5	2.96	3.05
"htrA	BMEI1330	PROTEASE DO	-0.99	0.24	-1.76	0.88	0.27
"cycL	BMEI1331	CYTOCHROME C-TYPE BIOGENESIS PROTEIN CYCL PRECURSOR	-17.68	-15.1	-28.78	-14.77	-15.73
"ccmF	BMEI1332	CYTOCHROME C-TYPE BIOGENESIS PROTEIN CYCK	1.79	1.92	2.37	2.48	2.07
"cycJ	BMEI1333	CYTOCHROME C-TYPE BIOGENESIS PROTEIN	-0.7	-1.2	-0.45	-0.54	-0.04
"BMEI1334	BMEI1334	CYTOCHROME C-TYPE BIOGENESIS PROTEIN CYCH	-6.12	-5.36	-5.71	-5.54	-6.1
"BMEI1335	BMEI1335	17 KD SURFACE ANTIGEN PRECURSOR	-1.06	-1.25	-0.53	-0.68	-1.45
"PhoQ	BMEI1336	SENSOR PROTEIN PHOQ	-3.31	-1.79	-2.83	-2.68	-2.84
"BMEI1337	BMEI1337	TRANSCRIPTIONAL REGULATORY PROTEIN PHOP	2.12	3.21	3.85	2.95	3.81
"BMEI1338	BMEI1338	hypothetical protein	-2.4	-1.79	-3.2	-4.74	-2.64
"BMEI1339	BMEI1339	hypothetical protein	-2.34	-2.86	-1.75	-2.87	-2.25
"BMEI1340	BMEI1340	Phage Host Specificity Protein	-12.1	-14.18	-16.46	-13.41	-16.59
"BMEI1341	BMEI1341	Phage Host Specificity Protein	-4.59	-3.36	-3.56	-4.89	-3.44
"BMEI1343	BMEI1343	hypothetical protein	-5.45	-3.99	-4.78	-4.82	-5.59
"BMEI1344	BMEI1344	hypothetical protein	-6.87	-6.64	-7.24	-7.47	-8.47
"BMEI1345	BMEI1345	Phage MINOR TAIL PROTEIN H	-3.61	-3.04	-2.89	-3.08	-3.46
"BMEI1346	BMEI1346	hypothetical protein	5.13	5.82	5.84	5	4.32
"BMEI1347	BMEI1347	hypothetical protein	-1.4	0.87	-0.74	-0.76	-2
"BMEI1349	BMEI1349	Phage Portal Protein	-5.86	-4.87	-5.01	-4.97	-5.43
"BMEI1350	BMEI1350	Phage DNA Packaging Protein	-11.31	-10.12	-9.86	-13.25	-12.38
"mrcA	BMEI1351	PENICILLIN-BINDING PROTEIN 1A	-4.08	-1.76	-2.74	-3.39	-4.06
"BMEI1352	BMEI1352	hypothetical protein	-5.46	-2.76	-4.21	-5.51	-8.56
"BMEI1353	BMEI1353	hypothetical protein	-5.56	-3.88	-3.49	-5.24	-3.83
"BMEI1354	BMEI1354	Hypothetical Cytosolic Protein	-3.67	-3.96	-6.18	-3.29	-5.13
"BMEI1355	BMEI1355	Hypothetical Cytosolic Protein	0.98	3.6	1.79	1.74	2.23
"BMEI1356	BMEI1356	peptidoglycan binding domain containing protein	3.73	5.04	4.21	4.01	2
"divJ	BMEI1357	HISTIDINE PROTEIN KINASE DIVJ	-0.42	1.61	0.7	0.27	0.26
"BMEI1358	BMEI1358	Hypothetical Cytosolic Protein	-0.97	-1.13	0.49	0.29	0.34
"sufE	BMEI1359	SufE protein probably involved in Fe-S center assembly	3.3	1.41	-3.59	1.98	1.88
"pncA	BMEI1360	amidase	-1.46	-2.76	0.38	-0.83	0.89
"BMEI1361	BMEI1361	Hypothetical Cytosolic Protein	-5.62	-6.6	-4.73	-6.02	-4.58
"BMEI1362	BMEI1362	hypothetical protein	-3.65	-4.04	-2.47	-1.85	-2.48
"BMEI1363	BMEI1363	Hypothetical Cytosolic Protein	-6.42	-6.12	-5.44	-5.46	-4.62
"BMEI1364	BMEI1364	TRANSCRIPTIONAL REGULATORY PROTEIN MUCR	8.29	6.78	9.43	9.2	10.07
"ptrB	BMEI1365	PROTEASE II	-1.78	-2.41	-0.59	-2.33	-0.85
"BMEI1366	BMEI1366	Hypothetical Membrane Spanning Protein	-4.11	-4.04	-3.02	-3.02	-2.44
"sodA	BMEI1367	SUPEROXIDE DISMUTASE (MN)	2.6	2.58	3.86	4.04	1.87
"BMEI1368	BMEI1368	2-HALOALKANOIC ACID DEHALOGENASE I	1.97	1.86	3.55	2.73	3.26
"BMEI1369	BMEI1369	PROTEIN YBIS PRECURSOR	2.34	1.97	2.15	2.85	1.43
"BMEI1370	BMEI1370	ATPase	-4.88	-4.97	-3.75	-2.76	-2.63
"BMEI1371	BMEI1371	hypothetical protein	0.97	0.5	1.6	1.83	0.83
"CynX	BMEI1372	CYANATE TRANSPORT PROTEIN CYNX	-4.17	-3.91	-3.07	-3.33	-3.38
"BMEI1373	BMEI1373	TRANSCRIPTIONAL REGULATOR, GNTR FAMILY	-0.06	-0.41	-0.14	0.44	-0.48
"corA	BMEI1374	MAGNESIUM AND COBALT TRANSPORT PROTEIN CORA	2.49	2.36	3.3	3.6	3.91
"BMEI1375	BMEI1375	hypothetical protein	13.28	13.53	14.23	12.29	12.57
"doc	BMEI1376	DEATH ON CURING PROTEIN	-5.66	-6.16	-5.13	-4.48	-4.81
"greA	BMEI1377	TRANSCRIPTION ELONGATION FACTOR GREB	4.66	5.74	4.86	5.96	4.62
"BMEI1378	BMEI1378	L-ASPARAGINASE II	-3.86	-3.17	-2.4	-3.49	-1.77
"BMEI1379	BMEI1379	transcriptional regulator BetI	-6.21	-4.32	-4.59	-4.16	-5.49
"BMEI1380	BMEI1380	choline dehydrogenase	0.97	1.14	1.81	0.48	-0.42
"betA	BMEI1381	CHOLINE DEHYDROGENASE	-3.94	-3.42	-4.04	-4.69	-3.9
"BMEI1382	BMEI1382	BETAINE ALDEHYDE DEHYDROGENASE	-3.31	-1.48	-1.55	-1.29	-1.91
"BMEI1383	BMEI1383	TRANSCRIPTIONAL REGULATOR, ARAC FAMILY	-3.25	-1.77	-3.11	-1.59	-2.1
"BMEI1384	BMEI1384	TRANSCRIPTIONAL REGULATOR, ARAC FAMILY	-6.25	-5.37	-5.21	-5.82	-5.27
"BMEI1385	BMEI1385	LACI-FAMILY TRANSCRIPTION REGULATOR	-1.12	0.07	-0.62	-0.15	-1.08
"XYLB	BMEI1386	XYLULOSE KINASE	-0.66	-0.28	-0.02	0.1	-0.3
"xylA	BMEI1387	xylose isomerase	-0.51	1.07	-0.7	0.02	-0.54
"gfo	BMEI1388	OXIDOREDUCTASE	-0.79	0.41	0.24	0.49	0.1
"BMEI1389	BMEI1389	IOLE PROTEIN	-0.41	-0.13	-1.41	-0.53	0.36
"rbsB	BMEI1390	D-RIBOSE-BINDING PERIPLASMIC PROTEIN PRECURSOR	-3.95	-2.31	-2.33	-2.87	-3.49
"rbsC	BMEI1391	RIBOSE TRANSPORT SYSTEM PERMEASE PROTEIN RBSC	-0.47	0.78	0.69	0.25	-0.56
"BMEI1392	BMEI1392	RIBOSE TRANSPORT ATP-BINDING PROTEIN RBSA	-1.26	-0.37	-0.34	-0.89	-0.48
"BMEI1393	BMEI1393	MANNOSYLTRANSFERASE C	0.92	2.04	1.52	0.62	0.39
"manA	BMEI1394	MANNOSE-6-PHOSPHATE ISOMERASE	-0.35	0.66	0.97	0.25	0.35
"rfbA	BMEI1395	MANNOSE-1-PHOSPHATE GUANYLYLTRANSFERASE	5.51	6.78	6.65	5.11	5.22
"BMEI1396	BMEI1396	PHOSPHOMANNOMUTASE	-1.68	-1.52	-1.93	-1.97	-2.3
"BMEI1397	BMEI1397	TRANSPOSASE	-0.22	1.19	0.01	0.2	-0.78
"BMEI1398	BMEI1398	TRANSPOSASE	-3.62	-1.95	-3.33	-4.36	-3.24
"BMEI1399	BMEI1399	TRANSPOSASE	7.37	8.05	7.22	6.58	5.96
"BMEI1400	BMEI1400	TRANSPOSASE	2.73	5.64	3.75	3.16	2.97
"orfB	BMEI1401	TRANSPOSASE	-3.84	-2.07	-3.08	-2.67	-4.35
"BMEI1402	BMEI1402	TRANSPOSASE	-2.78	-0.59	-0.98	-1.93	-1.02
"BMEI1403	BMEI1403	TRANSPOSASE	-0.9	0.57	0.06	0.22	-0.46
"BMEI1404	BMEI1404	MANNOSYLTRANSFERASE	2.96	4.27	5.22	2.94	4.51
"BMEI1405	BMEI1405	TRANSPOSASE	-1.22	0.42	-0.98	-1.61	-1.29
"BMEI1406	BMEI1406	TRANSPOSASE	0.68	-2.54	0.68	2.04	1.98
"BMEI1407	BMEI1407	TRANSPOSASE	0.98	-1.05	0.94	-0.85	-0.97
"BMEI1408	BMEI1408	TRANSPOSASE	-9.49	-11.25	-9.39	-7.06	-8.44
"BMEI1409	BMEI1409	TRANSPOSASE	-4.55	-7.1	-4.96	-3.98	-3.57
"BMEI1410	BMEI1410	TRANSPOSASE	-0.38	-2.37	1.02	0.72	-1.05
"BMEI1411	BMEI1411	TRANSPOSASE	4.74	3.01	5.49	4.84	5.67
"BMEI1412	BMEI1412	TRANSPOSASE	8.23	6.81	9.05	7.76	9.54
"gmd	BMEI1413	GDP-mannose 4,6-dehydratase	5.25	5.32	6.43	5.57	6.14
"rfbE	BMEI1414	PEROSAMINE SYNTHETASE	2.54	3.22	5.11	4.59	4.58
"BMEI1415	BMEI1415	O-ANTIGEN EXPORT SYSTEM PERMEASE PROTEIN RFBD	2.78	2.32	3.89	3.01	1.95
"BMEI1416	BMEI1416	O-ANTIGEN EXPORT SYSTEM ATP-BINDING PROTEIN RFBB	1.72	1.12	2.23	2.85	2.58
"BMEI1417	BMEI1417	PEROSAMINE SYNTHETASE WBKB	2.16	1.64	2.61	2.86	1.68
"BMEI1418	BMEI1418	GDP-mannose 4,6-dehydratase / GDP-4-amino-4,6-dideoxy-D-mannose formyltransferase	4.32	3.24	4.77	5.71	5.57
"BMEI1420	BMEI1420	TRANSPOSASE	1.18	1.04	1.56	1.58	0.59
"BMEI1421	BMEI1421	TRANSPOSASE	-2.21	-3.81	-2.39	-1.82	-1.22
"BMEI1422	BMEI1422	TRANSPOSASE	-2.07	-1.97	-2.34	-1.1	-2.14
"BMEI1423	BMEI1423	TRANSPOSASE	-0.61	-0.63	-0.43	-0.26	0.88
"BMEI1424	BMEI1424	TRANSPOSASE	0.38	1.08	0.8	1.29	0.29
"BMEI1425	BMEI1425	hypothetical protein	2.2	1.98	1.93	2.29	3.27
"BMEI1426	BMEI1426	PUTATIVE UNDECAPRENYL-PHOSPHATE ALPHA-N-ACETYLGLUCOSAMINYLTRANSFERASE	0.35	0.94	0.06	1.61	0.18
"cap5D	BMEI1427	CAPD PROTEIN	1.63	1.64	2.42	3.27	3.18
"BMEI1428	BMEI1428	RIBONUCLEASE III	-0.94	-0.36	-0.53	0.1	-1.19
"BMEI1429	BMEI1429	TRANSTHYRETIN-LIKE PROTEIN PRECURSOR	-4.04	-3.56	-3.52	-2.93	-3.64
"BMEI1430	BMEI1430	ureidoglycolate hydrolase	-16.87	-16	-23.26	-15.19	-16.08
"BMEI1431	BMEI1431	BIOY PROTEIN	2.57	2.2	3.15	3.23	3.21
"BMEI1432	BMEI1432	HYDROXYACYLGLUTATHIONE HYDROLASE	-4.23	-3.6	-4.56	-3.96	-4.94
"BMEI1433	BMEI1433	hypothetical protein	-3.17	-2.48	-2.78	-2.04	-2.6
"BMEI1434	BMEI1434	hypothetical protein	-3.1	-1.92	-2.32	-1.64	-3.08
"BMEI1435	BMEI1435	POLYSACCHARIDE DEACETYLASE	3.49	4.06	4.34	5.01	4.38
"ppdK	BMEI1436	pyruvate phosphate dikinase	6.2	6.58	6.37	5.41	5.67
"BMEI1437	BMEI1437	PUTATIVE HYDROXLASE	-0.12	0.43	0.13	-0.02	0.33
"BMEI1438	BMEI1438	COBALT-ZINC-CADMIUM RESISTANCE PROTEIN CZCD	-5.37	-5.16	-4.55	-6.05	-6.47
"smc	BMEI1439	CHROMOSOME SEGREGATION PROTEIN SMC2	-4.37	-2.01	-2.74	-2.35	-2.56
"BMEI1440	BMEI1440	THIOL:DISULFIDE INTERCHANGE PROTEIN DSBA	-11.3	-10.14	-12.38	-11.61	-13.84
"BMEI1441	BMEI1441	Hypothetical Cytosolic Protein	-1.98	-1.59	-2.11	-3.05	-3.02
"mutY	BMEI1442	A/G-SPECIFIC ADENINE GLYCOSYLASE	-11.78	-10.58	-11.78	-11.06	-12.88
"BMEI1443	BMEI1443	2-HALOALKANOIC ACID DEHALOGENASE I	1.72	2.28	2.22	1.31	1.86
"BMEI1444	BMEI1444	ADENINE-SPECIFIC METHYLTRANSFERASE	6.56	7.59	7.63	6.17	6.05
"BMEI1445	BMEI1445	CHLORIDE CHANNEL PROTEIN	-1.39	-0.66	-0.36	-1.25	-0.51
"b2690	BMEI1446	PHOSPHOGLYCOLATE PHOSPHATASE	1.68	2.76	2.37	2.18	2.26
"BMEI1447	BMEI1447	hypothetical protein	0.02	2.63	1.38	0.7	0.84
"BMEI1448	BMEI1448	C-DI-GMP PHOSPHODIESTERASE A-RELATED PROTEIN	1.13	2.77	2.77	1.7	1.06
"BMEI1449	BMEI1449	hypothetical protein	-2.43	-1.23	-1.32	-3.31	-4.11
"thrC	BMEI1450	threonine synthase	1.3	3.24	2.61	1.17	1.15
"BMEI1451	BMEI1451	PROCESSING PEPTIDASE	1.5	3.73	2.15	2.51	1.69
"BMEI1452	BMEI1452	RIBOSOMAL-PROTEIN-ALANINE ACETYLTRANSFERASE	0.55	2.32	1.37	1.05	-0.13
"BMEI1453	BMEI1453	Diguanylate cyclase/phosphodiesterase domain 2 (EAL)	-6.1	-4.43	-4.49	-4.88	-5.69
"BMEI1454	BMEI1454	hypothetical protein	-7.63	-6.57	-6.81	-7.78	-7.37
"BMEI1455	BMEI1455	THIO:disulfide Interchange Protein	0.22	-0.98	0.16	1.1	1.29
"BMEI1456	BMEI1456	THIOL PEROXIDASE	0.95	0.28	1.42	0.99	0.31
"rnhA	BMEI1457	ribonuclease H	-0.83	-0.15	0.04	-0.53	-0.24
"THRB	BMEI1458	homoserine kinase	-3.73	-4	-3.36	-3.86	-3.77
"lytB	BMEI1459	4-hydroxy-3-methylbut-2-enyl diphosphate reductase	8.91	7.96	9.65	9.14	9.7
"BMEI1460	BMEI1460	SURFEIT LOCUS PROTEIN 1	0.3	-0.12	0.15	-0.18	-0.45
"BMEI1461	BMEI1461	ZINC-FINGER PROTEIN	-13.9	-15.36	-12.86	-11.66	-13.36
"BMEI1462	BMEI1462	CYTOCHROME C OXIDASE POLYPEPTIDE III	-2.48	-3.04	-1.06	-1.18	-2.16
"BMEI1463	BMEI1463	cytochrome C oxidase assembly protein	-0.59	-1.39	0.23	0.74	1.36
"coxE	BMEI1464	protoheme IX farnesyltransferase	-11.96	-12.06	-12.77	-13.27	-13.39
"coxA	BMEI1465	CYTOCHROME C OXIDASE POLYPEPTIDE I	0.78	0.44	1.37	2.86	2.62
"coxB	BMEI1466	CYTOCHROME C OXIDASE POLYPEPTIDE II	6.51	6.68	7.42	7.17	6.82
"BMEI1467	BMEI1467	hypothetical protein	2.56	2.63	3.35	4.23	5.01
"tldD	BMEI1468	TLDD PROTEIN	1.43	2.49	1.84	1.72	2.25
"gmk	BMEI1469	guanylate kinase	3.72	3.81	5.31	5.69	6.44
"BMEI1470	BMEI1470	PROTEIN YICC	5.99	6.52	7.18	6.73	6.25
"BMEI1471	BMEI1471	4-AMINO-4-DEOXYCHORISMATE LYASE	-0.03	0.35	0.66	-0.9	1.18
"BMEI1472	BMEI1472	hypothetical protein	-2.91	-3.5	-2.67	-3.42	-4.54
"fabF	BMEI1473	3-oxoacyl-(acyl carrier protein) synthase	1.72	0.38	-0.94	0.88	2.02
"BMEI1474	BMEI1474	hypothetical protein	1.86	2.66	2.02	2.75	1.94
"ACPP	BMEI1475	acyl carrier protein	5.95	6.61	5.92	8.32	7.91
"BMEI1476	BMEI1476	hypothetical protein	1.54	2.04	2.76	2.82	0.75
"fabG	BMEI1477	3-ketoacyl-(acyl-carrier-protein) reductase	4.3	4.79	4.98	5.56	5.73
"fabD	BMEI1478	acyl-carrier-protein S-malonyltransferase	-1.9	-1.07	0.35	-0.6	-0.82
"BMEI1479	BMEI1479	hypothetical protein	-2.01	-0.85	-0.43	-0.84	-1.3
"rpsF	BMEI1480	30S ribosomal protein S6	12.42	13.4	12.65	12.87	11.99
"rpsR	BMEI1481	30S ribosomal protein S18	9.99	10.03	9.84	10.63	10.06
"BMEI1482	BMEI1482	hypothetical protein	-0.36	1.07	2.06	0.74	0.41
"rplI	BMEI1483	50S ribosomal protein L9	11.9	12.21	11.08	10.4	12.17
"cfa	BMEI1484	CYCLOPROPANE-FATTY-ACYL-PHOSPHOLIPID SYNTHASE	6.12	4.8	0.22	7.87	6.75
"dnaB	BMEI1485	replicative DNA helicase	4.07	3.8	4.68	3.05	4.52
"radA	BMEI1486	DNA REPAIR PROTEIN RADA	0.9	1.92	1.49	1.74	1.2
"cvpA	BMEI1487	COLICIN V PRODUCTION PROTEIN	6.38	8.73	8.59	7.9	7.25
"purF	BMEI1488	amidophosphoribosyltransferase	3.66	4.67	3	3.46	1.9
"BMEI1489	BMEI1489	ribitol-5-phosphate dehydrogenase [NADP('+)]	1.48	1.94	2.5	1.14	1.69
"pssA	BMEI1490	CDP-DIACYLGLYCEROL--SERINE O-PHOSPHATIDYLTRANSFERASE	-0.56	-0.37	-0.11	-1.54	-1.18
"BMEI1491	BMEI1491	phosphatidylserine decarboxylase	3.97	5.25	5.03	4.41	4.56
"BMEI1492	BMEI1492	HEAVY METAL TOLERANCE PROTEIN PRECURSOR	-1.6	0.32	-0.52	-1.61	-0.84
"BMEI1493	BMEI1493	peptidoglycan binding protein (LysM domain)	-2.94	-0.06	-0.3	0.41	-2.33
"BMEI1494	BMEI1494	hypothetical protein	5.25	5.59	5.41	4.12	4.75
"BMEI1495	BMEI1495	LYSINE DECARBOXYLASE	9.8	11.02	10.99	9.63	9.84
"BMEI1496	BMEI1496	TRNA (URACIL-5-) -METHYLTRANSFERASE	1.95	3.02	2.33	1.41	2.01
"BMEI1497	BMEI1497	HEMOLYSIN	2.44	4.05	3.3	2.59	1.58
"dxs	BMEI1498	1-deoxy-D-xylulose-5-phosphate synthase	-0.67	0.14	-1.19	-1.22	-1.65
"BMEI1499	BMEI1499	PIRIN	-2.33	-0.21	-1.27	-1.28	-2.06
"BMEI1501	BMEI1501	TRANSGLYCOSYLASE ASSOCIATED PROTEIN	6.38	7.85	7.25	6.67	6.86
"BMEI1502	BMEI1502	ALKALINE PHOSPHATASE LIKE PROTEIN	1.11	2.41	2.36	0.85	0.96
"xseB	BMEI1503	exodeoxyribonuclease VII small subunit	5.97	7.13	6.72	5.54	6.34
"BMEI1504	BMEI1504	acetylspermidine deacetylase	-6.57	-7.41	-5.85	-5.22	-5.12
"ribA/B	BMEI1505	GTP CYCLOHYDROLASE II / 3,4-DIHYDROXY-2-BUTANONE 4-PHOSPHATE SYNTHASE	2.81	2.69	3.6	2.74	2.94
"aroC	BMEI1506	chorismate synthase	5.09	5.54	5.82	5.78	5.91
"BMEI1507	BMEI1507	hypothetical protein	3.14	2.58	4.14	3.49	3.33
"BMEI1508	BMEI1508	putative lipoprotein	-1.2	-2.01	-2.94	-1.55	-0.93
"BMEI1509	BMEI1509	hypothetical protein	2	1.89	1.98	2.11	2.12
"BMEI1510	BMEI1510	COLD SHOCK PROTEIN CSPA	0.17	-0.03	0.85	1.6	3.15
"BMEI1511	BMEI1511	Phosphoglycerate mutase/fructose-2,6-bisphosphatase	-0.65	0.38	-0.56	-0.55	-0.66
"fabI	BMEI1512	enoyl-(acyl carrier protein) reductase	6.57	6.51	7.39	8.35	8.36
"BMEI1513	BMEI1513	CHAPERONE PROTEIN DNAJ	5.7	6.63	6.55	6.87	5.53
"BMEI1514	BMEI1514	hypothetical protein	4.91	5	5.36	5.4	6.14
"BMEI1515	BMEI1515	17 KD COMMON-ANTIGEN	5.58	6.34	5.9	6.79	5.81
"BMEI1516	BMEI1516	hypothetical protein	4.42	3.47	6.34	5.18	6.33
"pdxH	BMEI1517	pyridoxamine 5'-phosphate oxidase	-4.79	-4.01	-4.96	-2.93	-4.28
"ubiA	BMEI1518	4-hydroxybenzoate octaprenyltransferase	-3.2	-2.78	-2.57	-1.29	-1.67
"purD	BMEI1519	phosphoribosylamine--glycine ligase	-5.51	-4.69	-5.61	-3.61	-5.97
"BMEI1520	BMEI1520	RESPONSE REGULATOR PROTEIN	3.64	2.95	4.34	3.75	4.47
"BMEI1521	BMEI1521	ACYL-COA DEHYDROGENASE	-2.7	-1.85	-2.42	-1.71	-2.79
"BMEI1522	BMEI1522	enoyl-CoA hydratase	1.82	1.33	1.26	2.81	2.79
"BMEI1523	BMEI1523	hypothetical protein	3.16	3.87	2.01	2.7	2.62
"BMEI1524	BMEI1524	hypothetical protein	-4.75	-4.74	-3.54	-3.77	-3.91
"BMEI1525	BMEI1525	Helix-turn-helix protein, copG family	4.52	5.02	5.26	5.18	4.8
"BMEI1526	BMEI1526	Hypothetical Cytosolic Protein	-0.1	-0.07	0.44	0.34	0.7
"BMEI1527	BMEI1527	GLYCOLATE OXIDASE SUBUNIT GLCD	1.19	1.71	1.32	1.54	0.9
"BMEI1528	BMEI1528	SUA5 PROTEIN	0.8	1.29	1.02	1.4	1.28
"glyS	BMEI1529	glycyl-tRNA synthetase beta subunit	8.33	8.87	8.44	7.89	8
"glyQ	BMEI1530	glycyl-tRNA synthetase alpha subunit	1.69	1.82	1.43	1.35	1.34
"BMEI1531	BMEI1531	TETRATRICOPEPTIDE REPEAT FAMILY PROTEIN	2.69	3.98	3.99	4.01	3.34
"ispB	BMEI1532	FARNESYL PYROPHOSPHATE SYNTHETASE / GERANYLTRANSTRANSFERASE	2.33	2.2	2.69	2.64	2.79
"BMEI1533	BMEI1533	hypothetical protein	0.08	0.25	0.13	-1.16	-1.5
"BMEI1534	BMEI1534	METHYLTRANSFERASE	-2.99	-2.15	-2.5	-3.12	-2.18
"nhaA	BMEI1535	NA(+)/H(+) ANTIPORTER 1 / PROTEASE IV	1.89	2.59	2.83	2.13	2.21
"BMEI1536	BMEI1536	hypothetical protein	3.73	3.2	4.63	3.31	3.32
"ispE	BMEI1537	4-DIPHOSPHOCYTIDYL-2-C-METHYL-D-ERYTHRITOL KINASE	-2.12	-1.89	-2.57	-4.07	-3.91
"BMEI1538	BMEI1538	hypothetical protein	4.83	5.59	6.71	4.97	5.78
"BMEI1539	BMEI1539	hypothetical protein	-6.27	-5.02	-5.33	-6.06	-6.3
"BMEI1540	BMEI1540	GLYCOSYLTRANSFERASE	0.32	-0.09	-3.64	0.38	-1.15
"BMEI1541	BMEI1541	TRANSPORTER	8.82	9.62	8.9	8.19	8.51
"rnhB	BMEI1542	ribonuclease HII	-0.88	1.13	0.49	-0.01	-0.29
"atpF	BMEI1543	ATP synthase subunit B	15.66	16.28	16.56	15.62	16.02
"BMEI1544	BMEI1544	ATP synthase subunit B	-2.23	-0.83	-1.64	-1.89	-3.32
"atpB	BMEI1546	ATP synthase subunit A	3.7	5.86	5.15	3.79	1.76
"BMEI1547	BMEI1547	ATP SYNTHASE	3.59	6.17	5.63	3.84	5.08
"BMEI1548	BMEI1548	SPORE-CORTEX-LYTIC ENZYME PREPEPTIDE PRECURSOR	3.94	6.14	5.52	4.22	4.65
"BMEI1549	BMEI1549	DNAK PROTEIN	0.97	2.8	3.55	3	2.51
"b2511	BMEI1550	GTP-binding protein EngA	0.53	1.3	2.6	1.12	1.46
"BMEI1551	BMEI1551	Hypothetical Membrane Associated Protein	0.94	3.46	1.61	1.85	1.22
"BMEI1552	BMEI1552	hypothetical protein	-0.93	0.57	-0.4	-0.67	-0.78
"BMEI1553	BMEI1553	BACTEROID DEVELOPMENT PROTEIN BACA	4.06	3.85	5.28	4.78	5.56
"BMEI1554	BMEI1554	TRANSPORTER, MFS superfamily	-4.73	-5.08	-3.77	-3.95	-3.97
"BMEI1555	BMEI1555	TRANSPORTER, MFS superfamily	-7.6	-9.87	-12.28	-12.43	-9.23
"BMEI1556	BMEI1556	INTEGRAL MEMBRANE PROTEIN	-7.86	-7.76	-6.13	-6.43	-7.14
"BMEI1557	BMEI1557	ARSENATE REDUCTASE	-3.05	-4.06	-2.74	-2.59	-1.28
"ADA	BMEI1558	ADA REGULATORY PROTEIN / O-6-METHYLGUANINE-DNA-ALKYLTRANSFERASE	0.09	0.09	0.87	0.61	1.37
"vdh	BMEI1559	SALICYLALDEHYDE DEHYDROGENASE	-3.05	-3.38	-1.6	-1.72	-1.16
"vdh	BMEI1560	SALICYLALDEHYDE DEHYDROGENASE	-5.14	-4.81	-3.57	-3.8	-4.28
"BMEI1561	BMEI1561	OUTER MEMBRANE PROTEIN	0.34	-0.64	1.09	1.26	1.96
"BMEI1562	BMEI1562	hypothetical protein	1.01	1.32	2.05	2.08	2.13
"BMEI1563	BMEI1563	FERRIC UPTAKE REGULATION PROTEIN	5.42	2.66	4.51	5.32	4.06
"ccoN	BMEI1564	CYTOCHROME C OXIDASE POLYPEPTIDE I HOMOLOG, BACTEROID	-0.13	-1.46	-0.66	-0.01	-0.03
"ccoO	BMEI1565	cytochrome c oxidase, monoheme subunit, membrane-bound	2.09	2.22	2.76	3.63	3.21
"ccoP	BMEI1566	cytochrome c oxidase, diheme subunit, membrane-bound	2.01	1.78	1.78	2.46	2.49
"fixG	BMEI1567	NITROGEN FIXATION PROTEIN FIXG	1.14	1.08	0.5	2.06	1.06
"BMEI1568	BMEI1568	NITROGEN FIXATION PROTEIN FIXH	-5.44	-6.25	-5.56	-5.14	-5.18
"BMEI1569	BMEI1569	NITROGEN FIXATION PROTEIN FIXI (E1-E2 TYPE CATION ATPASE FIXI)	-3.76	-3.95	-6.7	-6.71	-4.29
"BMEI1570	BMEI1570	PUTATIVE HYDROXYPYRUVATE REDUCTASE	-3.45	-2.74	-2.19	-1.69	-1.18
"hutI	BMEI1571	guanine deaminase	-0.26	-1.13	-0.46	-0.16	-0.76
"BMEI1572	BMEI1572	Hypothetical Membrane Spanning Protein	-0.97	-2.21	-1.1	-0.51	-0.63
"BMEI1573	BMEI1573	TRANSCRIPTIONAL REGULATORY PROTEIN, LYSR FAMILY	-5.27	-5.6	-5.29	-3.74	-3.44
"BMEI1574	BMEI1574	XdhC protein (assists in molybdopterin insertion into xanthine dehydrogenase)	4.35	4.94	4.83	5.45	6.1
"BMEI1575	BMEI1575	XANTHINE DEHYDROGENASE	2.24	0.99	1.64	-0.26	1.42
"BMEI1576	BMEI1576	XANTHINE DEHYDROGENASE	-1.43	-1.77	-1.3	-0.28	-1.06
"BMEI1577	BMEI1577	CHITOOLIGOSACCHARIDE DEACETYLASE	-4.03	-3.83	-14.95	-1.43	-7.67
"BMEI1578	BMEI1578	glyoxylate induced protein	-7.16	-6.02	-7.04	-7.61	-7.05
"BMEI1579	BMEI1579	PERIPLASMIC MANNITOL-BINDING PROTEIN	2.27	1.85	2.69	2.54	2.36
"dctM	BMEI1580	MANNITOL TRANSPORTER, LARGE SUBUNIT	-8.91	-8.08	-7.67	-7.23	-8.63
"BMEI1581	BMEI1581	TRIPARTITE TRANSPORTER, SMALL SUBUNIT	-3.98	-4.23	-4.31	-3.54	-2.83
"NarL	BMEI1582	TRANSCRIPTIONAL REGULATORY PROTEIN DEGU	-23.74	-23.35	-24.16	-22.13	-22.86
"BMEI1583	BMEI1583	SENSOR PROTEIN DEGS	-1.4	-0.8	-0.78	-0.17	-1.32
"BMEI1584	BMEI1584	INVASION PROTEIN B	5.67	4.85	5.54	4.95	4.96
"BMEI1585	BMEI1585	Na+ DRIVEN MULTIDRUG EFFLUX PUMP	-1.77	-0.91	-1.94	-1.26	-1.63
"BMEI1586	BMEI1586	PROLINE RACEMASE	-0.4	0.33	0.38	-0.35	0.64
"BMEI1587	BMEI1587	hypothetical protein	-0.61	-0.22	-0.1	-0.44	-1.26
"BMEI1588	BMEI1588	carboxynorspermidine dehydrogenase	-0.59	1.19	0.88	0.09	0.51
"nspC	BMEI1589	CARBOXYNORSPERMIDINE DECARBOXYLASE	1.66	3.3	3.22	2.67	2.47
"BMEI1590	BMEI1590	hypothetical protein	-2.34	-1.07	-0.71	-1.52	-1.82
"BMEI1591	BMEI1591	FERREDOXIN-NADP REDUCTASE	-3.18	-2.49	-3.08	-2.27	-3.34
"panB	BMEI1592	3-methyl-2-oxobutanoate hydroxymethyltransferase	4.03	4.4	4.39	4.24	3.7
"panC	BMEI1593	pantoate--beta-alanine ligase	-1.41	0.49	-0.94	-1.74	-2.49
"BMEI1594	BMEI1594	hypothetical protein	-3.64	-0.91	-2.99	-3.16	-4.96
"BMEI1595	BMEI1595	hypothetical protein	-1.33	0.21	-0.78	-0.66	-1.76
"BMEI1596	BMEI1596	LrgB protein	-2.98	-1.45	-2.16	-2.53	-3.99
"BMEI1597	BMEI1597	murein hydrolase exporter	3.13	4.06	3.59	3.49	2.62
"BMEI1598	BMEI1598	TRANSCRIPTIONAL REGULATORY PROTEIN, LYSR FAMILY	-0.5	0.64	0.38	-0.44	-0.76
"BMEI1599	BMEI1599	hypothetical protein	2.13	3.92	2.74	2.26	1.26
"BMEI1600	BMEI1600	UREASE OPERON 23 KDA ACCESSORY PROTEIN	0.68	2.57	1.7	1.26	-0.01
"BMEI1601	BMEI1601	hypothetical protein	-2.01	-3.19	-1.79	-1.02	-1.71
"BMEI1602	BMEI1602	GLYCOSYLTRANSFERASE	5.84	5.94	6.19	5.32	4.54
"icaB	BMEI1603	Polysaccharide deacetylase	-1.91	-2.47	-2.08	-0.69	-0.98
"bioF	BMEI1604	5-aminolevulinate synthase	3.27	1.57	3.45	4.38	5.12
"mscL	BMEI1605	LARGE CONDUCTANCE MECHANOSENSITIVE CHANNEL	-6.95	-7.99	-6.26	-5.55	-5.98
"BMEI1606	BMEI1606	SENSORY TRANSDUCTION HISTIDINE KINASE	-2.5	-3.94	-3.05	-3.69	-2.32
"BMEI1607	BMEI1607	GLYCEROL METABOLISM ACTIVATOR	2.45	2.8	2.86	3.84	3.74
"Pip	BMEI1608	PROLINE IMINOPEPTIDASE	-1.49	-1.24	-0.15	0.45	0.72
"BMEI1609	BMEI1609	hypothetical protein	-1.56	-1.53	-0.74	-1.09	-0.68
"BMEI1610	BMEI1610	Hypothetical Cytosolic Protein	-12.22	-13.21	-13.84	-11.22	-11.86
"pyrD	BMEI1611	dihydroorotate dehydrogenase	1.43	1.25	1.51	1.61	1.47
"dinF	BMEI1612	Na+ DRIVEN MULTIDRUG EFFLUX PUMP	-5.05	-5.89	-5.1	-4.45	-4.68
"BMEI1613	BMEI1613	hypothetical protein	1.52	1.14	1.33	2.35	1.9
"BMEI1614	BMEI1614	hypothetical protein	-7.18	-7.42	-6.03	-5.64	-6.46
"BMEI1615	BMEI1615	TRANSCRIPTIONAL REGULATOR, ARAC FAMILY	-5.13	-6.35	-6.98	-9.9	-6.36
"BMEI1616	BMEI1616	2'-deoxycytidine 5'-triphosphate deaminase	-4.93	-6.96	-9.49	-5.43	-7.31
"metZ	BMEI1617	O-succinylhomoserine sulfhydrylase	-1.55	-3.87	-3.32	-0.79	-2.83
"apaG	BMEI1618	hypothetical protein	-0.52	-0.51	-1.23	0.49	-0.17
"BMEI1619	BMEI1619	Hsp33-like chaperonin	-7.82	-8.65	-7.91	-6.67	-7.65
"argF	BMEI1620	ornithine carbamoyltransferase	-1.24	-1.71	-1.28	0.28	0.07
"argD	BMEI1621	bifunctional N-succinyldiaminopimelate-aminotransferase/acetylornithine transaminase protein	4.75	2.6	-0.54	4.52	3.1
"BMEI1622	BMEI1622	hypothetical protein	-0.46	-0.2	-0.24	0.36	0.43
"BMEI1623	BMEI1623	hypothetical protein	4.15	3.8	3.9	4.31	3.88
"phoR	BMEI1624	PHOSPHATE REGULON SENSOR PROTEIN PHOR	-4.21	-4.53	-4.49	-3.66	-4.01
"BMEI1625	BMEI1625	UDP-GALACTOSE-LIPID CARRIER TRANSFERASE	-11.17	-11.56	-11.45	-10.38	-11.31
"BMEI1626	BMEI1626	N-ACETYLGLUCOSAMINYLTRANSFERASE	-1.22	-1.46	0	-1.21	-1.95
"GltI	BMEI1627	ARGININE-BINDING PERIPLASMIC PROTEIN	-3.41	-5.29	-3.66	-3.45	-4.54
"BMEI1628	BMEI1628	hypothetical protein	2.4	2.49	4.26	2.28	3.15
"BMEI1629	BMEI1629	MULTIDRUG RESISTANCE PROTEIN MEXB	-1.9	-1.5	-1.61	-1.14	-1.51
"BMEI1630	BMEI1630	ACRIFLAVIN RESISTANCE PROTEIN A PRECURSOR	-14.08	-12.83	-13.15	-14.04	-12.4
"BMEI1631	BMEI1631	TRANSCRIPTIONAL REGULATOR, TETR FAMILY	-2.31	-1.45	-1.39	-1.89	-2.06
"FADD	BMEI1632	acyl-CoA synthase	4.36	4.59	4.81	4.8	4.9
"BMEI1633	BMEI1633	Hydrolases of the alpha/beta superfamily	-5.22	-4.08	-4.99	-5.04	-5.46
"gph	BMEI1634	PHOSPHOGLYCOLATE PHOSPHATASE	8.41	8.46	9.21	7.18	8.66
"BMEI1635	BMEI1635	ARGININE/ORNITHINE TRANSPORT OPERON PROTEIN AOT	4.75	5.42	5.05	5.26	3.93
"BMEI1636	BMEI1636	glucose-6-phosphate isomerase	7.24	8.12	8.34	7.67	8.5
"BMEI1637	BMEI1637	CoxG protein	2.82	3.25	2.28	3.34	2.29
"gltD	BMEI1638	GLUTAMATE SYNTHASE (NADPH) SMALL CHAIN	4.59	5.5	4.64	4.21	4.9
"BMEI1639	BMEI1639	dihydropyrimidine dehydrogenase	2.58	4.79	3.45	2.59	1.78
"mutT	BMEI1640	PHOSPHOHYDROLASE (MUTT/NUDIX FAMILY PROTEIN)	2.81	2.23	1.28	0.3	2.05
"BMEI1641	BMEI1641	TRANSCRIPTIONAL REGULATOR, TETR FAMILY	-6.59	-5.59	-6.16	-6.53	-7.68
"BMEI1642	BMEI1642	TRANSCRIPTIONAL REGULATOR, TETR FAMILY	-8.47	-10.66	-13.86	-11.75	-11.33
"BMEI1643	BMEI1643	N-carbamoyl-L-amino acid amidohydrolase	4.65	6.67	6.53	4.96	3.86
"pyrC	BMEI1644	dihydropyrimidinase	-3.32	-1.23	-2.59	-1.27	-2.17
"BMEI1645	BMEI1645	ACRIFLAVIN RESISTANCE PROTEIN B	-7.85	-7.69	-8.51	-6.49	-7.81
"BMEI1646	BMEI1646	ACRIFLAVIN RESISTANCE PROTEIN E	0.01	1.96	1.52	0.14	1.87
"BMEI1647	BMEI1647	hypothetical protein	-6.29	-5.86	-5.72	-7.67	-6.97
"BMEI1648	BMEI1648	Sensory Transduction Protein Kinase	-2.4	-0.5	-2.74	-2.18	-2.11
"ureG	BMEI1649	UREASE ACCESSORY PROTEIN UREG	-1.13	0.25	1.51	1.42	2.31
"BMEI1650	BMEI1650	UREASE ACCESSORY PROTEIN UREF	-8.28	-11.18	-16.09	-8.42	-10.77
"BMEI1651	BMEI1651	UREASE ACCESSORY PROTEIN UREE	1.12	0.57	1.72	1.72	2.34
"BMEI1652	BMEI1652	UREASE ALPHA SUBUNIT	-1.78	-1.37	-0.74	-0.7	-0.5
"ureB	BMEI1653	UREASE BETA SUBUNIT	-4.74	-4.23	-2.72	-3.66	-2.41
"BMEI1655	BMEI1655	UREASE ACCESSORY PROTEIN URED	-3.94	-4.06	-3.97	-3.62	-2.56
"BMEI1656	BMEI1656	hypothetical protein	-2.48	-3.34	-2.25	-1.9	-1.4
"BMEI1657	BMEI1657	hypothetical protein	-0.44	-1.05	-0.61	-0.16	0.28
"BMEI1658	BMEI1658	hypothetical protein	-6.3	-6.42	-6.01	-5.13	-4.9
"BMEI1659	BMEI1659	hypothetical protein	-2.66	-2.88	-3.15	-1.46	-1.23
"BMEI1660	BMEI1660	hypothetical protein	-0.21	-0.7	-0.04	0.25	-0.06
"BMEI1661	BMEI1661	RECOMBINASE	-5.68	-6.68	-6.09	-5.39	-5.73
"BMEI1662	BMEI1662	hypothetical protein	0.83	0.98	1.13	2.94	1.67
"BMEI1663	BMEI1663	ANTIREPRESSOR PROTEIN ANT	-6.38	-5.79	-5.8	-5.56	-5.69
"BMEI1664	BMEI1664	Hypothetical Cytosolic Protein	-14.67	-16.46	-20.61	-14.42	-16.34
"BMEI1665	BMEI1665	hypothetical protein	-4.56	-5.21	-3.33	-1.82	-3.42
"murA	BMEI1666	UDP-N-acetylglucosamine 1-carboxyvinyltransferase	3.95	3.52	4.11	4.5	3.87
"BMEI1667	BMEI1667	Hypothetical Cytosolic Protein	-5.6	-5.64	-7.22	-6.22	-7.44
"hisD	BMEI1668	histidinol dehydrogenase	3.2	3.53	3.39	4.09	3.08
"BMEI1669	BMEI1669	hypothetical protein	-3.05	-2.05	-2.06	-1.77	-1.17
"BMEI1670	BMEI1670	ARSENATE REDUCTASE	-1.56	0.08	-10.71	3.06	0.66
"infA	BMEI1671	translation initiation factor IF-1	5.06	5.89	5.86	6.53	5.79
"MAF	BMEI1672	Maf-like protein	3.59	3.08	3.99	4.66	3.33
"BMEI1673	BMEI1673	zinc-binding protein	-1.33	-0.74	-0.88	0.06	-0.53
"BMEI1674	BMEI1674	hypothetical protein	-4.2	-2.79	-2.47	-3.85	-2.22
"BMEI1675	BMEI1675	hypothetical protein	-3.92	-3.18	-2.57	-2.81	-2.49
"BMEI1676	BMEI1676	hypothetical protein	-2.71	-2.29	-2.41	-3.01	-3.49
"BMEI1677	BMEI1677	hypothetical protein	-0.56	-0.08	0.22	-0.03	-0.03
"BMEI1678	BMEI1678	hypothetical protein	-1.35	-1.29	-0.89	-1.6	-1.47
"BMEI1679	BMEI1679	hypothetical protein	0.52	0.72	1.3	0.56	0.94
"BMEI1680	BMEI1680	hypothetical protein	-1.28	0.38	-0.07	-0.08	-0.43
"BMEI1681	BMEI1681	hypothetical protein	3.26	3.63	3.79	3.36	3.39
"BMEI1682	BMEI1682	hypothetical protein	0.23	1.22	1.11	0.58	0.76
"BMEI1683	BMEI1683	ZINC-DEPENDENT METALLOPEPTIDASE	-1.06	0.58	1.33	-0.37	0.5
"BMEI1684	BMEI1684	hypothetical protein	-4.26	-3.03	-2.76	-2.93	-3.46
"BMEI1685	BMEI1685	hypothetical protein	-2.45	-0.28	-0.05	-1.04	-1.16
"BMEI1686	BMEI1686	hypothetical protein	-4.89	-3.77	-3.84	-4.9	-5.35
"BMEI1687	BMEI1687	hypothetical protein	-2.73	-1.19	-1.97	-1.64	-2.31
"BMEI1688	BMEI1688	hypothetical protein	2.55	3.65	3.69	2.85	2.84
"BMEI1689	BMEI1689	hypothetical protein	-2.71	-2.85	-3.69	-1.51	-0.61
"BMEI1690	BMEI1690	hypothetical protein	-2.48	-0.59	-1.45	-2.25	-2.07
"BMEI1691	BMEI1691	Hypothetical Membrane Spanning Protein	-5.48	-3.54	-4.14	-5.37	-5.51
"BMEI1692	BMEI1692	FLAGELLAR PROTEIN FLGJ	-7.7	-5.1	-7.64	-6.77	-8.4
"BMEI1693	BMEI1693	hypothetical protein	1.15	2.34	1.73	1.57	1.58
"BMEI1694	BMEI1694	hypothetical protein	-3.44	-1.49	-2.81	-3.11	-4.08
"BMEI1695	BMEI1695	hypothetical protein	-1.93	-0.9	-0.75	-2.51	-1.48
"BMEI1696	BMEI1696	Hypothetical Membrane Spanning Protein	-4.17	-2.51	-3.65	-3.22	-4.88
"BMEI1697	BMEI1697	virulence-associated protein E	-4.55	-3.19	-4.21	-4.03	-3.98
"BMEI1698	BMEI1698	hypothetical protein	-6.61	-6.33	-4.92	-6.04	-4.75
"BMEI1699	BMEI1699	hypothetical protein	-1.11	-1	0.09	-0.61	-0.16
"BMEI1700	BMEI1700	hypothetical protein	-1.28	-2.24	-0.27	-0.99	-0.19
"BMEI1701	BMEI1701	hypothetical protein	-8.39	-10.24	-7.1	-6.86	-7.88
"BMEI1702	BMEI1702	TRANSPOSASE	-12.41	-12.56	-12.7	-12.13	-12.3
"BMEI1703	BMEI1703	hypothetical protein	-3.67	-2.67	-2.6	-1.99	-1.79
"BMEI1704	BMEI1704	hypothetical protein	-3.01	-4.26	-2.55	-3.25	-2.46
"BMEI1705	BMEI1705	hypothetical protein	-7.42	-8.63	-6.92	-6.94	-6.87
"BMEI1706	BMEI1706	hypothetical protein	1.5	0.67	1.66	1.86	1.53
"BMEI1707	BMEI1707	MANDELATE RACEMASE	-4.58	-5.1	-4.94	-3.68	-4.17
"BMEI1708	BMEI1708	2-HYDROXYHEPTA-2,4-DIENE-1,7-DIOATE ISOMERASE / 5-CARBOXYMETHYL-2-OXO-HEX-3-ENE-1,7-DIOATE DECARBOXYLASE	-5.98	-4.71	-3.92	-3.71	-4.35
"fabG	BMEI1709	OXIDOREDUCTASE UCPA	-5.32	-5.23	-4.72	-4.63	-4.73
"BMEI1710	BMEI1710	OXIDOREDUCTASE	-1.61	-2.97	-2.33	-1.28	-1.59
"BMEI1711	BMEI1711	hypothetical protein	-0.24	-0.81	-0.04	1.09	0.77
"BMEI1712	BMEI1712	MANDELATE RACEMASE	-2.04	-2.89	-2.43	-3.89	-2.51
"MalK	BMEI1713	MALTOSE/MALTODEXTRIN TRANSPORT ATP-BINDING PROTEIN MALK	1.72	-0.38	1.09	2.96	2.97
"MalG	BMEI1714	MALTOSE TRANSPORT SYSTEM PERMEASE PROTEIN MALG	4.47	4.01	4.76	4.78	4.51
"Cip98	BMEI1715	MALTOSE TRANSPORT SYSTEM PERMEASE PROTEIN MALF	0.15	0.13	0.21	-0.53	-0.63
"malE	BMEI1716	TREHALOSE/MALTOSE BINDING PROTEIN	9.36	9.65	9.64	9.56	8.84
"BMEI1717	BMEI1717	TRANSCRIPTIONAL REGULATOR, ICLR FAMILY	-0.53	0.59	0.25	0.26	0.71
"BMEI1718	BMEI1718	Purine/pyrimidine phosphoribosyl transferase	-2.48	-1.53	-2.22	-3.05	-2.14
"BMEI1719	BMEI1719	SARCOSINE OXIDASE GAMMA SUBUNIT	0.76	1.2	1.31	2.11	1.73
"BMEI1720	BMEI1720	SARCOSINE OXIDASE ALPHA SUBUNIT	-1.85	-1.39	-1.53	-1.58	-2.22
"BMEI1721	BMEI1721	SARCOSINE OXIDASE DELTA SUBUNIT	-5.99	-6.11	-5.96	-6.97	-5.89
"BMEI1722	BMEI1722	SARCOSINE OXIDASE BETA SUBUNIT	-14.61	-14.06	-14.07	-12.62	-15.11
"Glud	BMEI1723	NADP-SPECIFIC GLUTAMATE DEHYDROGENASE	3.87	3.88	5.03	4.34	4.72
"BMEI1724	BMEI1724	hypothetical protein	7.85	8.53	8.57	6.92	7.1
"OpuBC	BMEI1725	GLYCINE BETAINE-BINDING PROTEIN PRECURSOR	-2.81	-3.08	-2.33	-2.61	-2.84
"BMEI1726	BMEI1726	GLYCINE BETAINE/L-PROLINE TRANSPORT SYSTEM PERMEASE PROTEIN PROW	-1.2	-0.54	-0.45	-1.89	-2.27
"BMEI1727	BMEI1727	GLYCINE BETAINE/L-PROLINE TRANSPORT ATP-BINDING PROTEIN PROV	-6.54	-5.45	-4.77	-6.12	-6.23
"OpuBB	BMEI1728	GLYCINE BETAINE/L-PROLINE TRANSPORT SYSTEM PERMEASE PROTEIN PROW	-4.73	-3.32	-4.34	-3.71	-4.55
"BMEI1729	BMEI1729	MERCURIC RESISTANCE OPERON REGULATORY PROTEIN	-2.35	-1.43	-3.14	-3.2	-2.7
"BMEI1730	BMEI1730	COPPER-TRANSPORTING ATPASE	0.92	2.86	2.03	1.9	0.42
"BMEI1731	BMEI1731	Diguanylate cyclase/phosphodiesterase domain 2 (EAL)	2.15	3.47	3.44	2.77	3.02
"thiD	BMEI1732	PHOSPHOMETHYLPYRIMIDINE KINASE / HYDROXYMETHYLPYRIMIDINE KINASE	3.38	5.24	4.55	2.97	1.68
"thiS	BMEI1734	hypothetical protein	-2.35	-1.72	-2.05	-2.72	-2.21
"thiG	BMEI1735	thiazole synthase	-6.54	-4.56	-5.32	-5.85	-6.4
"thiE	BMEI1736	thiamine-phosphate pyrophosphorylase	-3.34	-3.37	-2.96	-4.51	-4.07
"SsuA	BMEI1737	ABC TRANSPORTER SUBSTRATE-BINDING PROTEIN	-3.4	-1.57	-2.39	-3.28	-4
"BMEI1738	BMEI1738	TRANSCRIPTIONAL ACTIVATOR TENA	0.61	1.49	1.23	1.26	0.63
"SsuC	BMEI1739	ABC TRANSPORTER INTEGRAL MEMBRANE PROTEIN	-1.52	-0.19	-0.29	-1.11	-1.31
"aldA	BMEI1740	ALDEHYDE DEHYDROGENASE	-0.28	1.62	0.04	-0.62	-0.62
"BMEI1741	BMEI1741	hypothetical protein	1.01	3.92	2.42	1.22	-0.59
"BMEI1742	BMEI1742	ABC TRANSPORTER ATP-BINDING PROTEIN	10.73	11.32	11.14	10.27	9.22
"BMEI1743	BMEI1743	ABC TRANSPORTER ATP-BINDING PROTEIN	4.47	6.18	5.14	5.39	3.81
"rbsR	BMEI1744	GLUCOSE-RESISTANCE AMYLASE REGULATOR	1.22	3.07	2.61	1.17	2.29
"BMEI1745	BMEI1745	hypothetical protein	2.05	4.97	3.92	3.57	0.53
"adh	BMEI1746	ALCOHOL DEHYDROGENASE	1.67	3.35	3.28	1.96	2.6
"aldB	BMEI1747	ALDEHYDE DEHYDROGENASE	1.31	-0.36	3.88	3.21	4.82
"BMEI1748	BMEI1748	TRANSCRIPTIONAL REGULATOR	1.76	1.16	2.25	3.02	3.13
"glpD	BMEI1749	GLYCEROL-3-PHOSPHATE DEHYDROGENASE	-7.02	-6.98	-5.98	-5.58	-6.01
"glpR	BMEI1750	GLYCEROL-3-PHOSPHATE REGULON REPRESSOR	-7.14	-7.3	-6.25	-6.59	-5.95
"BMEI1751	BMEI1751	TWO COMPONENT RESPONSE REGULATOR	-5.12	-5.1	-4.38	-4.53	-3.2
"BMEI1752	BMEI1752	TRANSCRIPTION REGULATOR, CRP FAMILY	-5.74	-6.4	-4.96	-5.94	-5.52
"cysQ	BMEI1753	CYSQ PROTEIN	-2.57	-2.71	-1.39	-1.59	-0.77
"cysN/C	BMEI1754	binfunctional sulfate adenylyltransferase subunit 1/adenylylsulfate kinase protein	5.63	3.36	4.27	5.4	5.39
"cysD	BMEI1755	sulfate adenylyltransferase subunit 2	-0.5	-0.86	0.91	1.01	1.22
"BMEI1756	BMEI1756	hypothetical protein	0.75	1.22	1.68	0.5	-0.02
"bioA	BMEI1757	hypothetical protein	0.34	-2.76	-1.57	0.88	0.73
"SdiA	BMEI1758	TRANSCRIPTIONAL ACTIVATOR, LUXR FAMILY	0.15	0.33	0.07	-0.03	-0.3
"metH	BMEI1759	5-METHYLTETRAHYDROFOLATE--HOMOCYSTEINE METHYLTRANSFERASE	4.12	4.17	5.48	5.54	5.64
"BMEI1760	BMEI1760	hypothetical protein	2.77	3.47	3.74	3.13	2.34
"BMEI1761	BMEI1761	hypothetical protein	1.87	1.35	1.82	3.48	2.81
"Ogt	BMEI1762	O-6-METHYLGUANINE-DNA-ALKYLTRANSFERASE	2.56	2.95	2.68	2.54	2.44
"BMEI1763	BMEI1763	hypothetical protein	-5.21	-5.33	-4.44	-4.24	-3.43
"BMEI1764	BMEI1764	OXIDOREDUCTASE	-6.74	-7.58	-7.7	-8.62	-9.53
"cysH	BMEI1765	phosphoadenosine phosphosulfate reductase	2.45	2.14	2.14	2.76	2.93
"cysI	BMEI1766	SULFITE REDUCTASE (FERREDOXIN)	0.42	0.25	0.42	1.15	0.06
"BMEI1767	BMEI1767	hypothetical protein	-0.43	-0.13	-0.09	-0.02	0.43
"cysG-1	BMEI1768	UROPORPHYRIN-III C-METHYLTRANSFERASE / PRECORRIN-2 OXIDASE / FERROCHELATASE	-3.17	-3.05	-2.46	-2.27	-3.21
"BMEI1769	BMEI1769	hypothetical protein	-5.68	-5.65	-6.92	-4.83	-4.43
"BMEI1770	BMEI1770	METHYLTRANSFERASE	0.25	0.85	1.01	1.3	0.53
"BMEI1771	BMEI1771	coproporphyrinogen III oxidase	1.52	1.78	2.09	1.67	2.15
"BMEI1772	BMEI1772	putative deoxyribonucleotide triphosphate pyrophosphatase	0.76	0.82	0.81	1.92	0.95
"BMEI1773	BMEI1773	LACTOYLGLUTATHIONE LYASE, PUTATIVE	4.3	3.82	4.46	3.86	4.67
"BMEI1774	BMEI1774	LACTOYLGLUTATHIONE LYASE, PUTATIVE	7.88	8.3	7.8	6.94	8.02
"rph	BMEI1775	ribonuclease PH	3.15	3.44	4.26	4.26	4.39
"hrcA	BMEI1776	heat-inducible transcription repressor	1.22	2.52	2.12	1.5	0.95
"grpE	BMEI1777	GRPE PROTEIN	6.03	5.87	6.06	5.76	5.64
"yghA	BMEI1778	TRANSPORTER	3.24	4.14	3.64	4.12	3.33
"BMEI1779	BMEI1779	FRUCTOKINASE	0.75	2.43	2.81	1.81	1.24
"BMEI1780	BMEI1780	hypothetical protein	-0.09	1.02	0.6	-0.39	-0.23
"BMEI1781	BMEI1781	CARBAMOYL-PHOSPHATE SYNTHASE LARGE CHAIN	-1.48	-1.01	-0.74	-1.51	-1.71
"nth	BMEI1782	ENDONUCLEASE III	-3.09	-2.62	-2.83	-2.77	-4.82
"BMEI1783	BMEI1783	Hypothetical Membrane Spanning Protein	5.09	5.44	4.98	5.1	4.57
"ibpA	BMEI1784	SMALL HEAT SHOCK PROTEIN HSPA	10.25	12.17	11.84	11.15	10.21
"BMEI1785	BMEI1785	hypothetical protein	5.13	5.75	5.77	5.09	5.88
"ptsN	BMEI1786	NITROGEN REGULATORY IIA PROTEIN	-0.12	0.8	-0.43	-1.03	-1.29
"yfiA	BMEI1787	putative sigma54 modulation protein / SSU ribosomal protein S30P	5.51	7.76	6.93	6.52	6.64
"BMEI1788	BMEI1788	hypothetical protein	-2.16	-0.16	-1.04	-2.51	-2.65
"BMEI1789	BMEI1789	DNA-directed RNA polymerase subunit N	-5.18	-3.18	-3.97	-4.53	-4.73
"BMEI1790	BMEI1790	ABC TRANSPORTER ATP-BINDING PROTEIN	7.14	8.6	8.64	7.72	7.58
"BMEI1791	BMEI1791	Hypothetical Periplasmic Protein	-0.16	2.45	0.93	0.84	-0.24
"BMEI1792	BMEI1792	hypothetical protein	6.19	7.33	7.57	6.94	5.95
"sppA	BMEI1793	PUTATIVE PROTEASE IV	-12.82	-13.49	-13.28	-13.83	-15.37
"ihfB	BMEI1794	integration host factor beta subunit	4.52	6.25	5.79	4.66	4.86
"BMEI1795	BMEI1795	hypothetical protein	11.05	10.1	11.37	12.17	12.94
"BMEI1796	BMEI1796	METHYLTRANSFERASE	0.69	0.22	1.68	1.25	1.57
"BMEI1797	BMEI1797	METHYLTRANSFERASE	1.91	1.49	3.58	3.49	3.69
"BMEI1798	BMEI1798	23S ribosomal RNA methyltransferase	-12.3	-17.16	-11.62	-15.72	-16.63
"lspA	BMEI1799	LIPOPROTEIN SIGNAL PEPTIDASE	2.01	1.73	3.83	3.83	3.72
"BMEI1800	BMEI1800	Hypothetical Cytosolic Protein	0.37	-0.65	0.75	-0.1	1.36
"mutS	BMEI1801	DNA mismatch repair protein	-14.87	-13.48	-13.29	-16.46	-15.16
"tme	BMEI1802	NADP-DEPENDENT MALIC ENZYME	-17.81	-20.78	-18	-19.32	-18.65
"tme	BMEI1803	NADP-DEPENDENT MALIC ENZYME	-7.41	-9.45	-9.1	-6.96	-5.16
"glnD	BMEI1804	PII uridylyl-transferase	7.77	7.95	7.59	7.81	7.23
"mviN	BMEI1805	VIRULENCE FACTOR MVIN	-4.33	-3.94	-3.94	-3.56	-1.87
"trpS	BMEI1806	tryptophanyl-tRNA synthetase	0.01	0.75	-0.97	1.7	1.39
"BMEI1807	BMEI1807	Hypothetical Cytosolic Protein	-0.15	-0.37	0.91	1.58	1.98
"BMEI1808	BMEI1808	NIFU PROTEIN	6.91	7.63	7.42	7	6.19
"BMEI1809	BMEI1809	PROTEIN YBIS PRECURSOR	-1.92	-0.53	-0.99	-1.08	-1.93
"BMEI1810	BMEI1810	hypothetical protein	-2.01	-2.15	-2.22	-1.59	-2.41
"ntrX	BMEI1811	ACID TOLERANCE REGULATORY PROTEIN ACTR	1.96	2.45	2.49	3.2	3.53
"BMEI1812	BMEI1812	hypothetical protein	3.91	4.35	4.29	3.33	2.71
"BMEI1813	BMEI1813	hypothetical protein	-2.03	-1.67	-1.55	-0.89	0.02
"BMEI1814	BMEI1814	TRANSPOSASE	0.48	0.8	-0.71	1.01	0.42
"BMEI1815	BMEI1815	TRANSPOSASE	0.57	-1.04	0.68	0.85	0.87
"BMEI1816	BMEI1816	Sensory Transduction Protein Kinase	0.4	0.88	0.29	0.82	0.01
"hrpB	BMEI1817	ATP-DEPENDENT HELICASE HRPB	-4.51	-4.48	-4.34	-4.27	-4.59
"hrpB	BMEI1818	ATP-DEPENDENT HELICASE HRPB	-5.67	-5.93	-5.18	-4.76	-5.81
"adhI	BMEI1819	ALCOHOL DEHYDROGENASE CLASS III	2.34	3.5	3.17	3.7	3.03
"elaA	BMEI1820	ACETYLTRANSFERASE	-2.91	-1.78	-3.22	-2.15	-2.81
"BMEI1821	BMEI1821	hypothetical protein	6.65	6.93	7.04	6.21	7.23
"BMEI1822	BMEI1822	S-FORMYLGLUTATHIONE HYDROLASE	4.45	4.97	4.88	5.1	4.23
"gyrB	BMEI1823	DNA gyrase subunit B	-8	-6.93	-7.34	-9.33	-7.9
"deaD	BMEI1824	ATP-DEPENDENT RNA HELICASE DEAD	-4.69	-4.16	-4.96	-3.5	-5.19
"POLA	BMEI1825	DNA polymerase I	-0.12	-0.64	-0.16	-0.27	-0.34
"BMEI1826	BMEI1826	hypothetical protein	1.88	2.01	2.18	2	1.55
"BMEI1827	BMEI1827	hypothetical protein	1.36	2.69	2.87	2.45	2.49
"BMEI1828	BMEI1828	RIBONUCLEASE D	6.38	7.3	6.65	5.97	5.53
"BMEI1829	BMEI1829	25 KDA OUTER-MEMBRANE IMMUNOGENIC PROTEIN PRECURSOR	10.35	11.07	10.78	10.59	10.67
"BMEI1830	BMEI1830	25 KDA OUTER-MEMBRANE IMMUNOGENIC PROTEIN PRECURSOR	6.73	7.46	8	7.08	6.91
"BMEI1831	BMEI1831	PENICILLIN-BINDING PROTEIN 1A	2.66	3.66	3.65	2.92	3.43
"BMEI1832	BMEI1832	FIXR PROTEIN	-0.4	1.56	1.56	0.9	0.55
"BMEI1833	BMEI1833	FRUCTOKINASE	0.75	0.6	-0.18	-0.17	0.05
"BMEI1834	BMEI1834	UBIQUINONE/MENAQUINONE BIOSYNTHESIS METHYLTRANSFERASE UBIE	3.81	3.69	4.21	3.39	2.19
"BMEI1835	BMEI1835	N-methyl-D-aspartate receptor	2.89	4.92	3.99	3.17	3.5
"BMEI1836	BMEI1836	nicotinate phosphoribosyltransferase	-4.91	-3.97	-5.7	-5.25	-3.75
"BMEI1837	BMEI1837	CELLOBIOSE-PHOSPHORYLASE	3.19	4.65	3.97	3.35	3.3
"cysA	BMEI1838	SULFATE TRANSPORT ATP-BINDING PROTEIN CYSA	-4.26	-3.01	-2.58	-4.06	-3.72
"cysW	BMEI1839	SULFATE TRANSPORT SYSTEM PERMEASE PROTEIN CYSW	-5.11	-4.04	-4.19	-4.95	-5.37
"cysT	BMEI1840	SULFATE TRANSPORT SYSTEM PERMEASE PROTEIN CYST	2.87	4.47	4.53	2.54	2.16
"Sbp	BMEI1841	SULFATE-BINDING PROTEIN PRECURSOR	-0.6	1.09	0.5	-0.68	-1.12
"BMEI1842	BMEI1842	hypothetical protein	4.11	5.24	5.06	4.3	3.73
"BMEI1843	BMEI1843	hypothetical protein	2.27	2.45	3.31	3.18	3.59
"BMEI1844	BMEI1844	hypothetical protein	0.12	0.09	0.47	0.11	-0.09
"BMEI1845	BMEI1845	TRANSCRIPTIONAL REGULATORY PROTEIN, ASNC FAMILY	-0.04	0.06	0.89	0.57	1.56
"BMEI1846	BMEI1846	EXSF PROTEIN	-0.03	-0.72	0.78	-0.12	-0.31
"BMEI1847	BMEI1847	hypothetical protein	-1.28	-2.48	-0.95	-0.56	-0.88
"ilvD	BMEI1848	dihydroxy-acid dehydratase	6.41	6.02	6.94	6.05	6.4
"cycY	BMEI1849	THIOL:DISULFIDE INTERCHANGE PROTEIN CYCY PRECURSOR	-0.34	-0.02	-0.15	0.97	0.5
"BMEI1850	BMEI1850	HEME EXPORTER PROTEIN D	-4.36	-4.86	-3.6	-3.84	-4.46
"CcmC	BMEI1851	HEME EXPORTER PROTEIN C	-6.51	-4.21	-12.62	-3.59	-5.21
"ccmB	BMEI1852	HEME EXPORTER PROTEIN B	3.19	3.61	3.93	3.6	3.11
"CcmA	BMEI1853	HEME EXPORTER PROTEIN A	-5.29	-5.53	-4.48	-4.45	-4.26
"BMEI1854	BMEI1854	hypothetical protein	1.22	1.6	2.3	2.52	1.32
"acnA	BMEI1855	aconitate hydratase	8.74	8.77	8.78	9.43	9.17
"BMEI1856	BMEI1856	hypothetical protein	5.14	4.14	4.97	5.82	3.57
"BMEI1857	BMEI1857	Hypothetical Cytosolic Protein	4.91	4.27	4.83	5.51	6.02
"pat	BMEI1858	PHOSPHINOTHRICIN N-ACETYLTRANSFERASE	0.87	1.88	0.9	1.15	1.03
"BMEI1859	BMEI1859	INTEGRAL MEMBRANE PROTEIN	3.96	3.47	2.9	4.66	4.86
"YbbP	BMEI1860	hypothetical transmembrane oxidoreductase	1.39	2.25	2.05	2.28	1.28
"tesA	BMEI1861	ARYLESTERASE PRECURSOR	0.07	-0.61	0.24	0.4	0.76
"BMEI1862	BMEI1862	2'-5' RNA LIGASE	7.58	8.33	7.78	7.79	7.31
"BMEI1863	BMEI1863	LOW MOLECULAR WEIGHT PHOSPHOTYROSINE PROTEIN PHOSPHATASE	7	6.13	7.44	6.8	7.57
"phhB	BMEI1864	PTERIN-4-ALPHA-CARBINOLAMINE DEHYDRATASE	1.74	2.7	2.26	2.57	1.26
"BMEI1865	BMEI1865	hypothetical protein	5.52	4.59	5.34	4.87	4.25
"BMEI1866	BMEI1866	hypothetical protein	4.98	5.27	4.81	5.11	4.82
"BMEI1867	BMEI1867	FLORFENICOL RESISTANCE PROTEIN	2.24	2.32	2.74	3.07	2.44
"BMEI1868	BMEI1868	hypothetical protein	-0.01	1.94	0.85	0.9	0.16
"BMEI1869	BMEI1869	HOMOSERINE/HOMOSERINE LACTONE EFFLUX PROTEIN	-6.6	-7.03	-7.74	-7.39	-6.39
"argG	BMEI1870	argininosuccinate synthase	3.04	4.76	2.46	4.55	3.24
"BMEI1871	BMEI1871	hypothetical protein	-1.38	-1.22	-0.73	-1.33	-1.18
"BMEI1872	BMEI1872	CELL SURFACE PROTEIN	6.89	7.29	8.23	6.81	6.73
"BMEI1873	BMEI1873	CELL SURFACE PROTEIN	-4.6	-4.33	-4.72	-4.27	-5.04
"BMEI1874	BMEI1874	hypothetical protein	-0.1	-0.73	-0.67	-1.56	-1.67
"BMEI1875	BMEI1875	Hypothetical Cytosolic Protein	3.19	4.05	3.52	3.51	3.31
"BMEI1876	BMEI1876	DNA polymerase III subunit alpha	2.53	2.8	3	2.68	2.16
"BMEI1877	BMEI1877	HEMOLYSIN III	-14.96	-14.74	-13.44	-14.68	-18.9
"BMEI1878	BMEI1878	SOLUBLE LYTIC MUREIN TRANSGLYCOSYLASE	4.2	5.59	3.7	4.37	3.42
"BMEI1879	BMEI1879	Hypothetical Cytosolic Protein	3.35	6	2.83	0.53	3.63
"BMEI1880	BMEI1880	Hypothetical Membrane Spanning Protein	2.5	4.7	4.69	2.88	2.97
"BMEI1881	BMEI1881	hypothetical protein	1.52	3.08	1.99	2.47	1.05
"BMEI1882	BMEI1882	fumarylpyruvate hydrolase	-3.91	-3.84	-5.26	-4.53	-6.07
"BMEI1883	BMEI1883	hypothetical protein	-4.75	-2.52	-3.67	-3.87	-3.86
"BMEI1884	BMEI1884	Dienelactone hydrolase and related enzyme	-1.31	-0.79	-2.23	-2.54	-2.43
"BMEI1885	BMEI1885	TRANSCRIPTIONAL REGULATORY PROTEIN, LYSR FAMILY	-4.66	-2.71	-3.83	-3.81	-4.83
"BMEI1886	BMEI1886	phosphoglucomutase	-0.56	1.48	1.64	0.18	-0.25
"mrp	BMEI1887	MRP PROTEIN	2.49	3.97	3.06	2.65	2.68
"gloA	BMEI1888	LACTOYLGLUTATHIONE LYASE	4.9	8.1	5.38	4.19	6.96
"BMEI1889	BMEI1889	hypothetical protein	0.23	1.91	1.16	0.35	-0.11
"BMEI1890	BMEI1890	TRANSPORTER	-0.41	0.63	0.08	0.33	-0.23
"BMEI1891	BMEI1891	hypothetical protein	-5.43	-7.47	-4.86	-4.6	-4.02
"BMEI1892	BMEI1892	Hypothetical cytosolic protein (cysteine-rich)	-2.8	-4.03	-3.21	-4.44	-3.56
"BMEI1893	BMEI1893	PROTEIN YBIS PRECURSOR	2.19	2.7	2.38	1.72	2.29
"BMEI1894	BMEI1894	GRAMICIDIN S BIOSYNTHESIS GRST PROTEIN	2.95	2.68	3.45	3.42	2.87
"BMEI1895	BMEI1895	OUTER MEMBRANE PROTEIN	-2.55	-3.02	-2.71	-0.99	-0.48
"BMEI1896	BMEI1896	Hypothetical Membrane Spanning Protein	-3.62	-3.43	-2.61	-4.96	-3.24
"BMEI1897	BMEI1897	hypothetical protein	2.73	2.66	4.15	3.24	4.22
"qoxD	BMEI1898	CYTOCHROME O UBIQUINOL OXIDASE OPERON PROTEIN CYOD	-1	-3.37	-1.45	-1.99	-1.49
"BMEI1899	BMEI1899	CYTOCHROME O UBIQUINOL OXIDASE SUBUNIT III	-8.83	-9.35	-9.34	-10.3	-7.54
"qoxB	BMEI1900	CYTOCHROME O UBIQUINOL OXIDASE SUBUNIT I	-4.73	-4.41	-4.44	-4.58	-5.78
"qoxA	BMEI1901	CYTOCHROME O UBIQUINOL OXIDASE SUBUNIT II	0.16	-0.06	0.07	0.87	1.2
"BMEI1902	BMEI1902	Molybdopterin biosynthesis enzyme	-0.16	0.19	-0.16	0.45	-0.64
"BMEI1903	BMEI1903	CYTOCHROME C-552	7.27	7.07	7.68	8.29	7.95
"kdsB	BMEI1904	3-deoxy-manno-octulosonate cytidylyltransferase	2.99	3.64	3.42	2.94	2.06
"pheA	BMEI1905	prephenate dehydratase	-1.21	-1.65	-1.84	-0.29	-0.16
"BMEI1906	BMEI1906	PHOSPHOHYDROLASE (MUTT/NUDIX FAMILY PROTEIN)	-6.11	-5.27	-5.84	-5.12	-6.31
"BMEI1907	BMEI1907	HIT1 PROTEIN	5.36	3.93	4.52	4.4	5.32
"dnaX	BMEI1908	DNA polymerase III subunits gamma and tau	4.27	4.64	4.44	4.72	3.88
"BMEI1909	BMEI1909	hypothetical protein	7.48	6.56	7.33	7.53	7.11
"recR	BMEI1910	recombination protein RecR	4.28	4.19	4.59	3.68	4.14
"BMEI1911	BMEI1911	MEMBRANE-BOUND LYTIC MUREIN TRANSGLYCOSYLASE B	0.49	-0.02	0.92	1.33	1.62
"BMEI1912	BMEI1912	SUGAR TRANSPORTER	4.86	6.03	7.24	5.32	5
"BMEI1913	BMEI1913	TRANSCRIPTIONAL REGULATORY PROTEIN, LYSR FAMILY	0.47	-0.2	1.57	0.81	-0.99
"BMEI1914	BMEI1914	Hypothetical Membrane Spanning Protein	1.32	1.24	1.14	0.86	0.87
"RPSA	BMEI1915	30S ribosomal protein S1	5.77	6.04	6.08	5.13	5.45
"cmk	BMEI1916	cytidylate kinase	3.84	5.44	4.21	4.29	3.8
"aroA	BMEI1917	3-phosphoshikimate 1-carboxyvinyltransferase	0.92	0.96	1.18	0.47	0.91
"BMEI1918	BMEI1918	Hypothetical Cytosolic Protein	10.96	12.19	12.88	12.1	11.81
"BMEI1919	BMEI1919	ACYLTRANSFERASE	3.92	3.91	3.77	3.51	3.41
"BMEI1920	BMEI1920	hypothetical protein	-4.97	-3.69	-6.44	-4.65	-5.84
"BMEI1921	BMEI1921	ACETOACETYL-COA SYNTHETASE	-1.61	-0.55	-1.26	-3.71	-2.16
"BMEI1922	BMEI1922	ACETOACETYL-COA SYNTHETASE	0.05	1.97	1.9	1.52	1.2
"IVD	BMEI1923	ISOVALERYL-COA DEHYDROGENASE	3.82	4.04	3.79	4.36	3.35
"pccB-1	BMEI1924	METHYLCROTONYL-COA CARBOXYLASE	2.89	3.81	3.14	3.13	2.51
"bccA	BMEI1925	acetyl-CoA carboxylase alpha chain / propionyl-CoA carboxylase alpha chain	3.45	4.66	3.79	3.73	3.3
"mvaB	BMEI1926	hydroxymethylglutaryl-CoA lyase	3.66	4.9	5.09	4.7	4.04
"menB	BMEI1927	ENOYL-COA HYDRATASE	5.73	7.11	5.95	4.72	5.07
"BMEI1928	BMEI1928	ENOYL-COA HYDRATASE	-3.28	-1.74	-2.68	-2.52	-3.99
"BMEI1929	BMEI1929	hypothetical protein	-7.48	-7.21	-6.65	-8.68	-8.57
"LivK	BMEI1930	LEUCINE-, ISOLEUCINE-, VALINE-, THREONINE-, AND ALANINE-BINDING PROTEIN PRECURSOR	8.26	8.63	8.28	7.6	7.5
"BMEI1931	BMEI1931	hypothetical protein	1.52	3.14	2.85	1.97	1.17
"BMEI1932	BMEI1932	Hypothetical Cytosolic Protein	2.05	3.11	3.39	1.41	2.32
"BMEI1933	BMEI1933	hypothetical protein	8.03	9.71	9.13	8.49	8.4
"oppA	BMEI1934	PERIPLASMIC OLIGOPEPTIDE-BINDING PROTEIN PRECURSOR	2.38	3.87	3.64	2.53	2.93
"BMEI1935	BMEI1935	OLIGOPEPTIDE-BINDING PROTEIN APPA PRECURSOR	-1.58	0.13	-1.03	-1.22	-2.9
"BMEI1936	BMEI1936	OLIGOPEPTIDE TRANSPORT SYSTEM PERMEASE PROTEIN OPPB	4.24	7.52	8	6.22	5.78
"BMEI1937	BMEI1937	OLIGOPEPTIDE TRANSPORT SYSTEM PERMEASE PROTEIN OPPC	4.09	5.57	5.14	4.35	3.29
"oppD	BMEI1938	OLIGOPEPTIDE TRANSPORT ATP-BINDING PROTEIN OPPD	0.06	0.46	1.43	0.05	0.54
"BMEI1939	BMEI1939	D-3-PHOSPHOGLYCERATE DEHYDROGENASE	-3.32	-4.49	-4.47	-2.69	-2.68
"moeB	BMEI1940	molybdopterin biosynthesis protein MoeB	-1.52	-1.94	-0.12	-0.61	-0.26
"recF	BMEI1941	recombination protein F	-2.13	-2.29	-1.22	-2.01	-1.07
"dnaN	BMEI1942	DNA polymerase III subunit beta	-3.37	-3.34	-2.7	-4.33	-2.18
"dnaA	BMEI1943	chromosomal replication initiation protein	7.07	6.21	8.64	7.4	8.54
"BMEI1945	BMEI1945	enoyl-CoA hydratase	-8.2	-8.17	-7.31	-8.47	-9.02
"mutM	BMEI1946	formamidopyrimidine-DNA glycosylase	2.36	2.37	2.83	2.67	3.03
"BMEI1947	BMEI1947	Hypothetical Cytosolic Protein	-9.27	-11.43	-10.75	-10.5	-10.1
"pepA	BMEI1948	CYTOSOL AMINOPEPTIDASE	-3.49	-4.41	-4.41	-2.21	-3.26
"BMEI1949	BMEI1949	TRANSCRIPTIONAL REGULATOR, MARR FAMILY	0.93	0.98	-0.41	-0.31	1.42
"BMEI1950	BMEI1950	GAMMA-D-GLUTAMYL-L-DIAMINO ACID ENDOPEPTIDASE II	-0.67	-1.97	-1.21	-0.61	-0.79
"BMEI1951	BMEI1951	PUTATIVE HYDROLASE	1.92	3.1	4.35	5.28	4.77
"BMEI1952	BMEI1952	2-hydroxyacid dehydrogenase	-5.54	-6.09	-5.9	-3.46	-3.72
"BMEI1953	BMEI1953	ASPARTYL-TRNA SYNTHETASE	-8.81	-8.06	-9.33	-8.7	-8.95
"MetQ	BMEI1954	ABC TRANSPORTER SUBSTRATE BINDING PROTEIN	-7.12	-7.64	-7.24	-5.98	-6.92
"BMEI1955	BMEI1955	FERRIC UPTAKE REGULATION PROTEIN	0.75	0.97	0.97	2.24	1.59
"fabA	BMEI1956	3-hydroxydecanoyl-ACP dehydratase	3.66	3.73	3.28	5.61	4.69
"fabB	BMEI1957	3-oxoacyl-(acyl carrier protein) synthase	-1.73	-0.6	-1.54	-1.55	-1.73
"fabI	BMEI1958	enoyl-(acyl carrier protein) reductase	0.27	0.75	0.93	1.29	1.38
"BMEI1959	BMEI1959	METHYLTRANSFERASE	-1.69	-1.72	-1.01	-0.76	-0.87
"BMEI1960	BMEI1960	METHYLTRANSFERASE	0.93	1.64	1.04	2.14	2.03
"Pnp	BMEI1961	POLYRIBONUCLEOTIDE NUCLEOTIDYLTRANSFERASE	3.38	5.2	2.89	4.25	4.17
"rpsO	BMEI1962	30S ribosomal protein S15	10.75	10.02	10.68	10.75	10.38
"truB	BMEI1963	tRNA pseudouridine synthase B	1.02	2.15	0.73	1.2	1.14
"rbfA	BMEI1964	ribosome-binding factor A	-3.26	-1.98	-3.62	-2.39	-2.54
"infB	BMEI1965	translation initiation factor IF-2	0.62	0.76	2.12	1.36	0.83
"BMEI1966	BMEI1966	hypothetical protein	-1.94	-1.03	-2.45	-2.55	-3.28
"nusA	BMEI1967	transcription elongation factor NusA	3.31	3.76	3.74	3.72	3.64
"BMEI1968	BMEI1968	hypothetical protein	3.79	3.65	2.84	3.38	3.02
"BMEI1969	BMEI1969	tRNA (guanine-N(7)-)-methyltransferase	-0.94	-0.58	-0.05	-0.27	-1.06
"metK	BMEI1970	S-adenosylmethionine synthetase	11.28	11.8	5.45	11.48	11.1
"BMEI1971	BMEI1971	TRANSCRIPTIONAL REGULATOR	-2.4	-2.58	-2.59	-2.1	-2.94
"cutE	BMEI1972	apolipoprotein N-acyltransferase	0.23	2.55	2.37	1.7	1.49
"BMEI1973	BMEI1973	CBS domain containing protein	6.52	6.8	6.98	5.33	6.7
"BMEI1974	BMEI1974	DIACYGLYCEROL KINASE	-1.93	1.23	-1.58	-2.61	-2.43
"phoH	BMEI1975	PHOH PROTEIN	4.45	5.01	5.1	4.26	4.99
"miaB	BMEI1976	MIAB PROTEIN	-0.9	0.38	-0.59	-0.38	-0.86
"BMEI1977	BMEI1977	1-ACYL-SN-GLYCEROL-3-PHOSPHATE ACYLTRANSFERASE	2.13	2.5	2.66	1.89	1.98
"BMEI1978	BMEI1978	RIBOSOMAL-PROTEIN-ALANINE ACETYLTRANSFERASE	4.9	5.5	5.19	4.68	4.53
"BMEI1979	BMEI1979	O-SIALOGLYCOPROTEIN ENDOPEPTIDASE	-2.02	-1.01	-1.23	-1.66	-2.33
"BMEI1980	BMEI1980	DNA protection during starvation conditions	13.95	15.31	15	14.28	13.6
"pepS	BMEI1981	AMINOPEPTIDASE T	-0.4	1.57	0.15	-0.36	-0.71
"BMEI1982	BMEI1982	hypothetical protein	1.43	4.04	2.93	2.29	1.23
"BMEI1983	BMEI1983	SPORE-CORTEX-LYTIC ENZYME PREPEPTIDE PRECURSOR	5.61	6.97	6.42	5.02	5.23
"phoB	BMEI1984	PHOSPHATE REGULON TRANSCRIPTIONAL REGULATORY PROTEIN PHOB	0.93	3.02	2.46	2.44	1.33
"phoU	BMEI1985	PHOSPHATE TRANSPORT SYSTEM PROTEIN PHOU	1.78	3.54	3.54	2.61	2.93
"pstB	BMEI1986	PHOSPHATE TRANSPORT ATP-BINDING PROTEIN PSTB	-7.89	-6.61	-9.29	-8.04	-11
"pstA	BMEI1987	PHOSPHATE TRANSPORT SYSTEM PERMEASE PROTEIN PSTA	1.4	2.91	2.14	1.77	0.41
"pstC	BMEI1988	PHOSPHATE TRANSPORT SYSTEM PERMEASE PROTEIN PSTC	4.26	2.18	2.55	3.88	2.81
"PstS	BMEI1989	PHOSPHATE-BINDING PERIPLASMIC PROTEIN	0.58	0.69	2.11	1.71	1.48
"BMEI1990	BMEI1990	Hypothetical Membrane Spanning Protein	2.41	1.96	2.7	3.07	3.93
"BMEI1991	BMEI1991	hypothetical protein	6.38	5.36	7.24	5.95	7.15
"rlpA	BMEI1992	RARE LIPOPROTEIN A	2.16	2.71	3.23	2.93	2.88
"BMEI1993	BMEI1993	hypothetical protein	1.87	0.38	2.65	2.19	2.75
"BMEI1994	BMEI1994	MG(2+) CHELATASE FAMILY PROTEIN	-0.44	-0.63	0.49	-0.21	-0.34
"lon	BMEI1995	MG(2+) CHELATASE FAMILY PROTEIN	0.04	-0.86	0.72	0.84	1.16
"BMEI1996	BMEI1996	glutathione synthetase	3.89	3.29	4.21	3.79	4.29
"BMEI1997	BMEI1997	GLUCONOLACTONASE	11.53	12.24	12.14	13.32	12.7
"BMEI1998	BMEI1998	Hypothetical Cytosolic Protein	4.48	3.76	4.72	4.03	4
"pyrF	BMEI1999	orotidine 5'-phosphate decarboxylase	2.92	2.74	2.89	3.58	3.2
"BMEI2000	BMEI2000	PHOSPHATIDYLETHANOLAMINE N-METHYLTRANSFERASE / PHOSPHATIDYL-N-METHYLETHANOLAMINE N-METHYLTRANSFERASE	1.01	-0.88	1.4	1.78	1.1
"BMEI2001	BMEI2001	CHAPERONE PROTEIN DNAJ	3.58	3.6	4.53	6.1	5.43
"BMEI2002	BMEI2002	molecular chaperone DnaK	5.77	4.47	4.58	4.83	4.57
"BMEI2003	BMEI2003	TRANS-1,2-DIHYDROBENZENE-1,2-DIOL DEHYDROGENASE / D-xylose 1-dehydrogenase (NADP+)	-2.69	-2.73	-2.82	-0.86	-1.43
"pheT	BMEI2004	phenylalanyl-tRNA synthetase beta subunit	5.68	5.6	5.64	6.51	5.9
"pheS	BMEI2005	phenylalanyl-tRNA synthetase alpha subunit	-3	-2.12	-2.31	-1.75	-2.17
"BMEI2006	BMEI2006	Hypothetical Cytosolic Protein	1.13	0.83	-0.17	-0.18	0.73
"rplT	BMEI2007	50S ribosomal protein L20	6.65	6.16	5.75	7.68	5.02
"BMEI2008	BMEI2008	50S ribosomal protein L35	15.74	15.53	15.44	15.75	15.03
"BMEI2009	BMEI2009	NICKEL-COBALT-CADMIUM RESISTANCE PROTEIN NCCN	6.41	6.51	6.97	6.67	6.71
"infC	BMEI2010	translation initiation factor IF-3	11.97	12.12	12.39	11.86	11.61
"BMEI2011	BMEI2011	2-HYDROXYMUCONIC SEMIALDEHYDE HYDROLASE	2.29	1.24	1.97	3.51	2.38
"BMEI2012	BMEI2012	BENZOATE MEMBRANE TRANSPORT PROTEIN	7.23	7.79	7.25	6.92	7.48
"BMEI2013	BMEI2013	hypothetical protein	0.29	0.06	1.04	0.4	-0.06
"BMEI2014	BMEI2014	Hypothetical Cytosolic Protein	-0.02	0.89	0	0.18	-0.26
"BMEI2015	BMEI2015	zinc metallopeptidase	2.7	2.49	2.93	2.42	3.28
"BMEI2016	BMEI2016	hypothetical protein	6.33	6.74	6.64	6.65	6.72
"trpF	BMEI2017	N-(5'-phosphoribosyl)anthranilate isomerase	-5.6	-4.8	-4.96	-4.77	-4.04
[truncated: 1,229 more rows]
