# Supplementary material for: Systems Biology Analysis of Temporal In vivo Brucella melitensis and Bovine Transcriptomes Predicts host:Pathogen Protein–Protein Interactions
Source: Front Microbiol. 2017 Jul 27;8:1275. doi: 10.3389/fmicb.2017.01275 (PMC5529337; doi:10.3389/fmicb.2017.01275)
Supplement: Table S3 — Core set of B. melitensis genes differentially expressed (>|2.24|) in at least four of five time points in the first 4 h post-infection of bovine Peyer's patch. Genes with z-score >|2.24| were considered differentially expressed. Positive numbers in the body of the table indicate activated genes, negative (−) numbers indicate repressed genes. The tissue-associated B. melitensis gene expression at every time point was compared to the gene expression of the inoculum (i.e. in vitro-grown cultures of B. melitensis at late-log phase of growth). Measured time points were 15 (T15), 30 (T30), 60 (T60), 120 (T120), and 240 (T240) min p.i. [file Table3.XLSX]

## Sheet: Hoja1
S3 Table. Core set of Brucella melitensis genes differentially expressed (>|2.24|) in at least four out of five time points in the first 4 h post infection of bovine Peyer’s patch.
Symbol	Probe	Product	T15	T30	T60	T120	T240
"Heme	BMEI0001	uroporphyrinogen decarboxylase	-4.46	-5.28	-4.18	-1.76	-2.3
"RHO	BMEI0003	transcription termination factor Rho polarity suppressor	4.72	3.87	5.2	5.63	6.88
"BMEI0004	BMEI0004	Hypothetical Cytosolic Protein	-12.33	-12.95	-10.1	-8.71	-7.65
"parB	BMEI0010	CHROMOSOME PARTITIONING PROTEIN PARB	3.12	2.64	3.88	3.8	4.47
"BMEI0014	BMEI0014	hypothetical protein	3.95	3.51	4.8	3.98	4.59
"BMEI0016	BMEI0016	hypothetical protein	-7.56	-7.4	-7.05	-5.57	-6.91
"BMEI0020	BMEI0020	GLUCOSE-FRUCTOSE OXIDOREDUCTASE PRECURSOR	-15.91	-15.43	-17.21	-20.34	-17.15
"BMEI0021	BMEI0021	ACETYL-COA:ACETOACETYL-COA TRANSFERASE ALPHA SUBUNIT	-14.24	-16.45	-14.94	-16.71	-16.95
"BMEI0022	BMEI0022	3-HYDROXYBUTYRYL-COA DEHYDRATASE	-5.02	-4.27	-5.4	-4.33	-4.29
"BMEI0023	BMEI0023	3-HYDROXYBUTYRYL-COA DEHYDRATASE	-4.6	-6.22	-4.64	-4.69	-4.42
"BMEI0024	BMEI0024	L-SORBOSONE DEHYDROGENASE, NAD(P) DEPENDENT	-2.95	-2.69	-3.32	-2.01	-2.36
"BMEI0025	BMEI0025	L-sorbose dehydrogenase (FAD)	-5.32	-4.99	-4.91	-4.4	-5.08
"fabG	BMEI0026	3-ketoacyl-(acyl-carrier-protein) reductase	-4.71	-4.86	-6.36	-4.89	-4.85
"betA	BMEI0027	L-SORBOSE DEHYDROGENASE [FAD]	-4.61	-3.32	-4.02	-3.5	-3.36
"betA	BMEI0028	L-SORBOSE DEHYDROGENASE [FAD]	-4.72	-4.81	-4.45	-3.96	-4.1
"betA	BMEI0029	L-SORBOSE DEHYDROGENASE [FAD]	3.35	3.54	3.71	3.22	2.75
"BMEI0031	BMEI0031	Hypothetical Cytosolic Protein	-7.59	-7.76	-6.69	-6.86	-7.62
"3-oxoacyl-(acyl-carrier protein) reductase (EC:1.1.1.100)	BMEI0032	3-OXOACYL-(ACYL-CARRIER PROTEIN) REDUCTASE	-4.34	-4.04	-4.32	-3.44	-3.9
"BMEI0033	BMEI0033	N-ACYL-L-AMINO ACID AMIDOHYDROLASE	-3.31	-1.97	-2.59	-2.88	-2.87
"BMEI0036	BMEI0036	COBW PROTEIN	1.25	2.76	3.22	2.31	2.56
"BMEI0037	BMEI0037	Hypothetical Transcriptional Regulatory Protein	2.27	4.01	3.76	2.84	3.61
"accA	BMEI0039	acetyl-CoA carboxylase alpha subunit	4.34	4.46	4.41	3.77	4.07
"BMEI0044	BMEI0044	CBS domain containing protein	-11.87	-10.17	-10.59	-11.21	-11.59
"BMEI0047	BMEI0047	Molecular chaperones (DnaJ family)	3.23	4.39	3.56	3.8	3.33
"BMEI0049	BMEI0049	COBS PROTEIN	1.82	2.79	2.42	2.47	2.87
"rpmB	BMEI0056	50S ribosomal protein L28	14.76	14.75	14.36	17.15	18.89
"BMEI0057	BMEI0057	Hypothetical Membrane Spanning Protein	4.59	4.54	4.66	6.79	7.57
"BMEI0062	BMEI0062	hypothetical protein	4.68	3.28	6.52	4.66	5.7
"BMEI0063	BMEI0063	Hypothetical Membrane Spanning Protein	-2.58	-3.54	-2.52	-2.43	-3.66
"BMEI0064	BMEI0064	hypothetical protein	7.42	7.35	8.07	7.17	7.22
"xth	BMEI0068	EXODEOXYRIBONUCLEASE III	-14.89	-14.86	-14.58	-15.8	-16.32
"BMEI0069	BMEI0069	OUTER MEMBRANE LIPOPROTEINS CARRIER PROTEIN PRECURSOR	-4.54	-4.96	-5.33	-2.5	-3.55
"aqpZ	BMEI0070	aquaporin Z	-8.59	-7.94	-7.8	-8.12	-8.07
"BMEI0071	BMEI0071	hypothetical protein	-8.07	-6.91	-8.06	-6.52	-7.41
"BMEI0072	BMEI0072	CELL DIVISION ATP-BINDING PROTEIN FTSE	-7.13	-11.19	-16.11	-3.42	-6.32
"BMEI0073	BMEI0073	CELL DIVISION PROTEIN FTSX	-6.42	-5.01	-4.01	-4.89	-5.67
"BMEI0075	BMEI0075	1-ACYL-SN-GLYCEROL-3-PHOSPHATE ACYLTRANSFERASE	-4.01	-4.3	-5.47	-3.24	-4
"ppa	BMEI0076	inorganic pyrophosphatase	7.11	7.19	7.11	6.81	6.18
"BMEI0077	BMEI0077	CATION TRANSPORT PROTEIN CHAC	2.83	2.58	3.44	2.45	3.01
"BMEI0087	BMEI0087	THIOL:DISULFIDE INTERCHANGE PROTEIN TLPA	3.04	2.99	1.65	2.61	3.69
"BMEI0088	BMEI0088	hypothetical protein	3.9	5.11	4.66	4.26	3.81
"BMEI0090	BMEI0090	short chain dehydrogenase	3	4.3	3.66	1.31	2.6
"BMEI0093	BMEI0093	EXSD PROTEIN	-5.74	-3.85	-3.78	-4.36	-5.21
"BMEI0095	BMEI0095	SUCCINOGLYCAN BIOSYNTHESIS REGULATOR	2.73	2.92	3.49	2.02	2.43
"ETFA	BMEI0097	ELECTRON TRANSFER FLAVOPROTEIN ALPHA-SUBUNIT	3.3	4.49	4.16	3.71	4.18
"BMEI0098	BMEI0098	hypothetical protein	-11.23	-10.88	-10.15	-9.37	-9.97
"BMEI0100	BMEI0100	hypothetical protein	4.02	3.11	4.92	4.65	4.26
"BMEI0105	BMEI0105	L-ASPARAGINASE II	-4.41	-4.29	-4.73	-4.01	-3.58
"GltK	BMEI0112	ASPARAGINE TRANSPORT SYSTEM PERMEASE PROTEIN	3.47	4.29	3.79	4.69	4.61
"BMEI0117	BMEI0117	hypothetical protein	-9.54	-8.66	-8.72	-7.19	-7.25
"BMEI0118	BMEI0118	INTEGRAL MEMBRANE PROTEIN	4.66	4.69	5.61	4.49	5.56
"BMEI0119	BMEI0119	hypothetical protein	5.81	5.3	5.29	4.79	5.79
"BMEI0120	BMEI0120	hypothetical protein	-4.65	-4.65	-4.36	-3.94	-4
"BMEI0123	BMEI0123	PEPTIDYL-PROLYL CIS-TRANS ISOMERASE	-3.88	-3.58	-3.48	-3.47	-2.95
"argJ	BMEI0124	bifunctional ornithine acetyltransferase/N-acetylglutamate synthase protein	-8.4	-6.22	-8.06	-5.7	-6.12
"BMEI0125	BMEI0125	ACETYLTRANSFERASE	-6.81	-6.92	-6.51	-6.59	-7.18
"BMEI0127	BMEI0127	hypothetical protein	2.43	3.25	3.32	2.67	4.13
"BMEI0129	BMEI0129	HYDROXYACYLGLUTATHIONE HYDROLASE, MITOCHONDRIAL	-4.51	-4.37	-5.01	-5.36	-4.96
"BMEI0134	BMEI0134	hypothetical protein	-8.81	-6.57	-6.91	-7.62	-7.52
"BMEI0135	BMEI0135	OUTER MEMBRANE LIPOPROTEIN	2.97	4.29	3.62	3.53	3.55
"BMEI0137	BMEI0137	malate dehydrogenase	8.78	9.58	9.68	8.62	8.81
"sucC	BMEI0138	succinyl-CoA synthetase subunit beta	5.21	7.28	6.92	5.71	5.65
"sucA	BMEI0140	2-OXOGLUTARATE DEHYDROGENASE E1 COMPONENT	3.02	5.69	4.43	3.64	2.3
"BMEI0144	BMEI0144	hypothetical protein	2.37	5.1	3.87	2.53	1.3
"lpdA	BMEI0145	dihydrolipoamide dehydrogenase	2.76	4.83	4.38	3.41	4.61
"BMEI0146	BMEI0146	hypothetical protein	-5.88	-6.08	-5.25	-4.55	-4.53
"rimM	BMEI0148	16S rRNA-processing protein	2.72	2.07	2.97	2.43	2.97
"trmD	BMEI0149	tRNA (guanine-N(1)-)-methyltransferase	4.33	3.97	3.76	4.33	4.64
"BMEI0152	BMEI0152	Hypothetical Cytosolic Protein	-4.92	-4.7	-4.16	-4.15	-3.91
"BMEI0153	BMEI0153	hypothetical protein	-2.64	-3.9	-2.41	-3.65	-1.37
"BMEI0154	BMEI0154	Hypothetical Membrane Spanning Protein	-9.8	-9.97	-9.54	-8.89	-9.24
"rplS	BMEI0156	50S ribosomal protein L19	13.15	12.49	13.62	12.64	12.65
"BMEI0157	BMEI0157	isopropylmalate isomerase large subunit	2.29	1.59	2.41	3.51	3.84
"BMEI0158	BMEI0158	ACETYLTRANSFERASE	2.89	2.95	3.08	3.86	3.3
"SDHA	BMEI0161	succinate dehydrogenase	7.04	6.05	7.01	8.58	7.89
"BMEI0164	BMEI0164	PROBABLE LACTOYLGLUTATHIONE LYASE	6.97	6.61	6.79	6.28	5.93
"Tesb	BMEI0166	ACYL-COA THIOESTERASE II	-9.52	-9.6	-10.14	-9.31	-9.65
"AMT	BMEI0167	AMMONIUM TRANSPORTER	2.52	2.63	3.11	2.63	2.97
"BMEI0169	BMEI0169	TRANSCRIPTIONAL REGULATOR, GNTR FAMILY / AMINOTRANSFERASE CLASS-I	-4.02	-4.08	-3.7	-3.62	-2.96
"BMEI0170	BMEI0170	TRANSPORTER, DME FAMILY	-3.2	-2.22	-3.33	-2.95	-3.74
"BMEI0171	BMEI0171	RIBOSOMAL PROTEIN L11 METHYLTRANSFERASE	-13.03	-13.61	-13.84	-16.43	-14.55
"gpsA	BMEI0174	GLYCEROL-3-PHOSPHATE DEHYDROGENASE (NAD(P)+)	-5.04	-4.11	-3.93	-4.63	-3.93
"gcp	BMEI0175	O-SIALOGLYCOPROTEIN ENDOPEPTIDASE	-5.32	-4.85	-5.7	-5.78	-5.3
"hemD	BMEI0177	uroporphyrinogen-III synthetase	-12.59	-11.06	-11.18	-11.47	-12.56
"BMEI0178	BMEI0178	hypothetical protein	2.6	2.87	2.76	2.55	2.87
"BMEI0179	BMEI0179	hypothetical protein	-9.29	-7.93	-8.12	-8.76	-10.83
"BMEI0181	BMEI0181	MACROLIDE-EFFLUX PROTEIN	2.01	3.74	3.61	3.23	2.36
"comF	BMEI0183	COMPETENCE PROTEIN F	-10.8	-10.03	-10.05	-10.25	-11.87
"grxC	BMEI0184	GLUTAREDOXIN	-4.13	-3.25	-3.71	-4.24	-4.3
"BMEI0186	BMEI0186	Hypothetical Cytosolic Protein	-2.55	-2.38	-2.83	-3	-3.63
"BMEI0187	BMEI0187	TRANSPORTER, DME FAMILY	-5.25	-4.13	-4.54	-5.32	-6.17
"BMEI0189	BMEI0189	aspartate kinase	5.67	6.88	6.33	5.48	3.97
"ptsI	BMEI0190	PHOSPHOENOLPYRUVATE-PROTEIN PHOSPHOTRANSFERASE PTSP	2.89	4.05	4.7	3.25	4.41
"rplU	BMEI0201	LSU ribosomal protein L21P	14.04	13.7	16.23	17.99	18.82
"rpmA	BMEI0202	50S ribosomal protein L27	11.86	10.92	10.71	12.04	12.7
"cgtA	BMEI0206	GTP-BINDING PROTEIN	-3.66	-3.32	-3.29	-3.06	-3.87
"proB	BMEI0207	gamma-glutamyl kinase	7.09	6.85	7.04	7.97	8.24
"proA	BMEI0208	gamma-glutamyl phosphate reductase	-5.94	-5.81	-4.82	-4.46	-5.64
"nadD	BMEI0209	nicotinic acid mononucleotide adenyltransferase	2.93	3.59	3.46	3.98	4.15
"BMEI0210	BMEI0210	iojap protein family	11.85	12.18	11.84	11.86	11.09
"BMEI0211	BMEI0211	hypothetical protein	2.36	2.83	3.16	4.32	5.17
"BMEI0212	BMEI0212	hypothetical protein	-7.87	-5.99	-8.46	-7.35	-8.24
"BMEI0213	BMEI0213	Membrane proteins related to metalloendopeptidase	7.24	7.55	8.05	9.3	9.54
"BMEI0214	BMEI0214	TAIL-SPECIFIC PROTEASE	6.6	7.7	6.44	7.68	6.31
"BMEI0216	BMEI0216	hypothetical protein	-7.55	-11.39	-15.46	-7.53	-11.28
"BMEI0217	BMEI0217	hypothetical protein	-6.15	-4.66	-5.04	-5.74	-4.49
"BMEI0220	BMEI0220	hypothetical protein	-6.3	-6.62	-7.52	-8.2	-6.88
"BMEI0221	BMEI0221	pyridoxine kinase	-5.8	-4.45	-5.32	-3.06	-1.07
"BMEI0222	BMEI0222	CARBONIC ANHYDRASE	5.22	6.29	5.71	5.93	5.44
"BMEI0223	BMEI0223	MEMBRANE-BOUND LYTIC MUREIN TRANSGLYCOSYLASE B	8.74	8.29	7.42	7.1	9.28
"BMEI0224	BMEI0224	hypothetical protein	7.25	8.1	8.25	8.38	7.24
"ffh	BMEI0225	SIGNAL RECOGNITION PARTICLE, SUBUNIT FFH/SRP54	3.95	4.38	4.39	5.2	5.25
"BMEI0226	BMEI0226	chorismate mutase	4.85	6.07	4.48	5.29	5.32
"lemA	BMEI0228	LemA PROTEIN	4.48	5.54	6.33	4.4	5.14
"BMEI0231	BMEI0231	NAD-SPECIFIC GLUTAMATE DEHYDROGENASE	7.77	9.26	9.61	8.33	8.99
"BMEI0232	BMEI0232	TRANSPORTER	2.85	4.05	3.98	3.35	3.33
"purH	BMEI0233	bifunctional phosphoribosylaminoimidazolecarboxamide formyltransferase/IMP cyclohydrolase	4.92	5.7	6.2	5.12	4.67
"htpX	BMEI0236	heat shock protein HtpX	1.4	3.89	3.6	2.61	3.28
"acs-1	BMEI0238	acetyl-coenzyme A synthetase	6.22	6.8	5.78	5.89	5.2
"BMEI0239	BMEI0239	USG PROTEIN	-4.87	-3.7	-3.66	-3.95	-4.76
"BMEI0240	BMEI0240	FUSARIC ACID RESISTANCE PROTEIN FUSB / FUSARIC ACID RESISTANCE PROTEIN FUSC	5.94	7.35	7.25	5.75	5.85
"leuS	BMEI0242	leucyl-tRNA synthetase	4.98	5.3	4.85	3.55	4.39
"BMEI0243	BMEI0243	hypothetical protein	3.08	5.95	4.11	5.61	5.13
"BMEI0244	BMEI0244	transaldolase	8.97	9.87	9.12	8.37	8.62
"priA	BMEI0245	PRIMOSOMAL PROTEIN N'	-4.73	-4.72	-4.19	-2.41	-1.7
"BMEI0247	BMEI0247	hypothetical protein	-8.69	-13.7	-10.66	-9.39	-11.13
"atpH	BMEI0248	ATP synthase subunit D	9.7	8.42	9.75	11.83	11.4
"atpA	BMEI0249	ATP synthase subunit A	8.98	8.82	11	13.77	14.01
"atpG	BMEI0250	ATP synthase subunit C	4.61	4.28	5.3	7.04	5.87
"atpD	BMEI0251	ATP synthase subunit B	14.17	13.96	15.55	16.05	17.7
"atpC	BMEI0252	ATP synthase subunit epsilon	8.33	8.19	8.7	11.81	11.67
"BMEI0253	BMEI0253	TRANSCRIPTIONAL REGULATOR, MARR FAMILY	8.14	7.32	8.92	8.93	10.34
"BMEI0255	BMEI0255	hypothetical protein	-3.75	-4.68	-3.72	-2.63	-2.35
"BMEI0256	BMEI0256	D-AMINO ACID DEHYDROGENASE SMALL SUBUNIT	4.2	4.02	4.14	4.55	3.59
"BMEI0257	BMEI0257	PROLINE RACEMASE	13.38	13.25	14.1	14.6	15.06
"livH	BMEI0258	HIGH-AFFINITY BRANCHED-CHAIN AMINO ACID TRANSPORT SYSTEM PERMEASE PROTEIN LIVH	9.36	10.22	9.87	10.78	8.73
"livM	BMEI0259	HIGH-AFFINITY BRANCHED-CHAIN AMINO ACID TRANSPORT SYSTEM PERMEASE PROTEIN LIVM	5.8	5.15	5.95	6.93	7.36
"livG	BMEI0260	HIGH-AFFINITY BRANCHED-CHAIN AMINO ACID TRANSPORT ATP-BINDING PROTEIN BRAF	6.38	6.78	6.54	6.94	6.18
"livF	BMEI0261	HIGH-AFFINITY BRANCHED-CHAIN AMINO ACID TRANSPORT ATP-BINDING PROTEIN BRAG	8.06	8.1	9.37	10.2	11.65
"BMEI0262	BMEI0262	hypothetical protein	-7.13	-6.31	-7.1	-5.53	-7.26
"LivK	BMEI0264	LEUCINE-, ISOLEUCINE-, VALINE-, THREONINE-, AND ALANINE-BINDING PROTEIN PRECURSOR	5.23	5.89	5.5	5.84	5.51
"pyc	BMEI0266	PYRUVATE CARBOXYLASE	3.93	4.94	3.36	4.6	4
"gcpE	BMEI0269	4-hydroxy-3-methylbut-2-en-1-yl diphosphate synthase	2.3	3.38	3.06	2.9	3.51
"mtgA	BMEI0271	monofunctional biosynthetic peptidoglycan transglycosylase	-10.96	-9.97	-11.64	-9.17	-12.33
"rpmF	BMEI0272	50S ribosomal protein L32	15.99	16.34	16.39	17.48	17
"BMEI0273	BMEI0273	GLCG PROTEIN	2.33	3.93	2.94	2.25	2.63
"BMEI0275	BMEI0275	ATP-DEPENDENT DNA HELICASE	-6.07	-5.28	-8.12	-3.4	-4.55
"hslR	BMEI0277	HEAT SHOCK PROTEIN 15	3.25	3.67	2.81	3.38	4.34
"BMEI0278	BMEI0278	FERREDOXIN II	9.23	10.12	9.4	10.36	10.02
"BMEI0279	BMEI0279	TRANSCRIPTIONAL REGULATOR	5.33	7.21	7.25	6.65	6.9
"rpoH	BMEI0280	RNA polymerase sigma factor	7.69	8.43	7.87	6.91	6.85
"BMEI0282	BMEI0282	ZINC METALLOPROTEASE	4.23	4.62	4.6	4.15	4.46
"thiP	BMEI0284	thiamin ABC transporter membrane component	1.98	3.06	3.3	2.6	2.95
"BMEI0286	BMEI0286	putative nucleotide-binding protein	3.15	3.64	3.62	3.24	3.46
"BMEI0287	BMEI0287	hypothetical protein	4.23	5.8	4.65	4.15	4.19
"BMEI0288	BMEI0288	ABC TRANSPORTER ATP-BINDING PROTEIN UUP	2.44	4	2.73	2.49	1.95
"BMEI0290	BMEI0290	Hypothetical Cytosolic Protein	7.51	9.02	7.74	7.92	7.36
"BMEI0291	BMEI0291	hypothetical protein	-4.9	-2.9	-3.97	-3.75	-4.08
"pyk	BMEI0292	pyruvate kinase	3.48	4.73	3.07	2.88	2.16
"BMEI0293	BMEI0293	2-HYDROXY-6-OXO-2,4-HEPTADIENOATE HYDROLASE	-5	-3.92	-4.67	-4.94	-5.49
"BMEI0294	BMEI0294	LSU ribosomal protein L36P	12.52	12.9	12.71	11.46	11.69
"purE	BMEI0296	PHOSPHORIBOSYLAMINOIMIDAZOLE CARBOXYLASE CATALYTIC SUBUNIT	-3.24	-4.55	-3.44	-4.6	-4.41
"BMEI0298	BMEI0298	hypothetical protein	-27.67	-26.79	-26.41	-28.19	-28.88
"BMEI0304	BMEI0304	Hypothetical Cytosolic Protein	-4.19	-3.51	-3.58	-2.8	-4.24
"BMEI0308	BMEI0308	hypothetical protein	-5.21	-4.65	-4.65	-3.9	-5.44
"pgk	BMEI0309	phosphoglycerate kinase	2.77	2.24	2.8	3.53	3.71
"gap	BMEI0310	glyceraldehyde-3-phosphate dehydrogenase	-3.58	-5.89	-4.31	-4.73	-8.08
"Tkt	BMEI0311	transketolase	3.96	4.88	5.31	4.09	6.38
"BMEI0313	BMEI0313	Hypothetical Cytosolic Protein	2.41	3.71	3.27	3.31	2.12
"BMEI0315	BMEI0315	5-FORMYLTETRAHYDROFOLATE CYCLO-LIGASE	-2.15	-2.66	-3.66	-2.26	-2.24
"BMEI0316	BMEI0316	hypothetical protein	-4.38	-3.96	-4.06	-5.04	-2.47
"BMEI0317	BMEI0317	INTEGRAL MEMBRANE PROTEIN	-5.8	-5.29	-4.62	-4.63	-5.99
"BMEI0318	BMEI0318	2Fe-2S ferredoxins, iron-sulfur binding protein	3.32	2.68	4.23	3.67	3.95
"BMEI0319	BMEI0319	BIOY PROTEIN	3.81	3.61	4.07	4.9	3.3
"BMEI0320	BMEI0320	TRANSCRIPTIONAL REGULATOR, GNTR FAMILY	-6.91	-6.57	-7.6	-6.19	-6.7
"BMEI0321	BMEI0321	hypothetical protein	2.58	3.44	2.44	2.98	1.59
"rpmE	BMEI0322	50S ribosomal protein L31	11.95	11.95	12.62	11.81	12.35
"BMEI0323	BMEI0323	PROBABLE TRANSPORT ATP-BINDING PROTEIN MSBA	2.61	3.29	3.01	2.82	1.79
"BMEI0324	BMEI0324	flagellar motor protein	8.48	9.03	9.09	8.96	9.02
"suhB	BMEI0326	MYO-INOSITOL-1(OR 4)-MONOPHOSPHATASE	-1.83	-2.63	-2.72	-4.21	-2.3
"BMEI0328	BMEI0328	TETRATRICOPEPTIDE REPEAT FAMILY PROTEIN	-5.99	-4.96	-6.6	-5.9	-8.08
"thiE	BMEI0329	thiamine-phosphate pyrophosphorylase	5.17	6.28	6.52	5.05	5.05
"BMEI0331	BMEI0331	hypothetical protein	4.74	6.96	6.78	6.3	5.34
"ruvB	BMEI0334	Holliday junction DNA helicase RuvB	-3.03	-2.63	-1.39	-2.57	-2.36
"tolB	BMEI0339	translocation protein TolB precursor	6.92	8.91	8.56	7.58	7.77
"BMEI0340	BMEI0340	PEPTIDOGLYCAN-ASSOCIATED LIPOPROTEIN	9.22	11.34	10.49	10.34	10.61
"tilS	BMEI0342	CELL CYCLE PROTEIN MESJ	-5.98	-3.76	-6.56	-4.89	-8.45
"ftsH	BMEI0343	CELL DIVISION PROTEIN FTSH	3.59	6.06	4.62	3.71	3.88
"BMEI0345	BMEI0345	HEAT RESISTANT AGGLUTININ 1 PRECURSOR	-3.33	-4.55	-3.24	-3.81	-3.14
"BMEI0347	BMEI0347	phosphoserine aminotransferase	6.61	5.97	6.88	6.59	6.83
"BMEI0348	BMEI0348	hypothetical protein	7.56	8.68	10.28	10	11.02
"BMEI0353	BMEI0353	PROLINE/BETAINE TRANSPORTER	-4.81	-5.69	-13.21	-3.92	-5.5
"BMEI0354	BMEI0354	Hypothetical Membrane Spanning Protein	3.58	3.11	4.11	4.11	4.68
"BMEI0356	BMEI0356	Type 1 capsular polysaccharide biosynthesis protein J	9	8.32	9.49	10.04	10.47
"lrp	BMEI0357	TRANSCRIPTIONAL REGULATORY PROTEIN, ASNC FAMILY	3.32	3.62	3.8	3.5	2.68
"DUT	BMEI0358	deoxyuridine 5'-triphosphate nucleotidohydrolase	4.25	3.23	4.07	3.94	4.92
"YbbP	BMEI0361	ABC TRANSPORTER ATP-BINDING PROTEIN / ABC TRANSPORTER PERMEASE PROTEIN	-8.51	-8.11	-8.07	-7.29	-9.18
"BMEI0362	BMEI0362	hypothetical protein	-9.33	-11.29	-13.87	-9.19	-9.53
"BMEI0363	BMEI0363	TONB PROTEIN	-2.59	-2.79	-3.77	-2.18	-3.31
"BMEI0364	BMEI0364	BIOPOLYMER TRANSPORT EXBD PROTEIN	-4.53	-4.58	-3.81	-3.41	-3.62
"tolQ	BMEI0365	BIOPOLYMER TRANSPORT EXBB PROTEIN	-18.68	-18.21	-19.68	-17.25	-19.07
"BMEI0367	BMEI0367	hypothetical protein	3.41	3.69	2.84	3.81	3.68
"BMEI0368	BMEI0368	hypothetical protein	5.37	6.15	5.58	5.25	5.86
"BMEI0369	BMEI0369	hypothetical protein	-6.61	-6.05	-7.05	-5.14	-7.66
"BMEI0370	BMEI0370	SENSORY TRANSDUCTION HISTIDINE KINASE	2.28	2.58	2.34	2.27	2.43
"sigH	BMEI0371	RNA polymerase sigma-70 factor	3.32	4.06	3.6	3.49	3.25
"BMEI0372	BMEI0372	two-component response regulator	12.13	11.38	13.13	11.99	13.33
"BMEI0373	BMEI0373	hypothetical protein	-10.36	-10.33	-12.42	-9.78	-11.05
"BMEI0374	BMEI0374	SENSORY TRANSDUCTION HISTIDINE KINASE	-7.68	-7.72	-6.27	-9.72	-7.46
"BMEI0376	BMEI0376	hypothetical protein	2.59	4.15	3.91	3.42	3.95
"glcB	BMEI0380	malate synthase	4.55	6.1	5.07	4.81	5.08
"gabD	BMEI0386	SUCCINATE-SEMIALDEHYDE DEHYDROGENASE (NADP+)	-5.29	-4.64	-4.46	-5.53	-5.27
"BMEI0387	BMEI0387	TRANSCRIPTIONAL REGULATOR, ICLR FAMILY	-5.11	-3.73	-3.95	-4.66	-4.75
"betA	BMEI0388	CHOLINE DEHYDROGENASE	-2.63	-3.65	-6.69	-2.27	-2.06
"BMEI0390	BMEI0390	Hypothetical Cytosolic Protein	11.63	12.63	12.08	11.75	11.41
"rbsA	BMEI0391	SUGAR TRANSPORT ATP-BINDING PROTEIN	-4.5	-2.61	-3.33	-3.77	-4.05
"BMEI0393	BMEI0393	D-RIBOSE-BINDING PERIPLASMIC PROTEIN PRECURSOR	2.8	2.52	4.33	4.99	6.36
"BMEI0399	BMEI0399	DIHYDROXYACETONE KINASE	4.69	3.54	4.98	4.68	6.04
"BMEI0403	BMEI0403	MULTIPLE ANTIBIOTIC RESISTANCE PROTEIN MARC	-5.86	-5.29	-4.68	-5.71	-6.01
"BMEI0404	BMEI0404	hypothetical protein	-4.8	-5.03	-4.53	-3.86	-4.23
"fabG	BMEI0406	7-alpha-hydroxysteroid dehydrogenase	2.63	2.6	2.83	2.73	3.27
"BMEI0407	BMEI0407	hypothetical protein	-3.25	-4.1	-3.11	-2.52	-2.52
"BMEI0410	BMEI0410	TRANSCRIPTIONAL REGULATOR, MERR FAMILY	7.69	7.5	8.17	8.02	8.08
"BMEI0411	BMEI0411	PUTRESCINE-BINDING PERIPLASMIC PROTEIN	4.98	4.37	4.91	5.35	4.48
"BMEI0412	BMEI0412	PUTRESCINE TRANSPORT ATP-BINDING PROTEIN POTG	4.49	4.18	5	5.43	4.95
"BMEI0415	BMEI0415	hypothetical protein	-3.87	-4.14	-4.36	-3.28	-3.45
"BMEI0416	BMEI0416	hypothetical protein	4.53	4.72	6.66	5.27	6.22
"pleC	BMEI0417	NON-MOTILE AND PHAGE-RESISTANCE PROTEIN	5.35	6.34	5.58	5.97	5.6
"BMEI0420	BMEI0420	OXIDOREDUCTASE	6.4	6.92	6.71	6.88	7.35
"porR	BMEI0421	PLEIOTROPIC REGULATORY PROTEIN	5.73	5.77	6.1	5.7	5.87
"BMEI0422	BMEI0422	hypothetical protein	4.76	6.06	5.16	5.21	5.55
"arlR	BMEI0423	RESPONSE REGULATOR CTRA	9.5	6.72	8.29	9.6	7.79
"BMEI0424	BMEI0424	hypothetical protein	3.22	3.9	3.87	4.02	4.75
"BMEI0425	BMEI0425	hypothetical protein	2.68	3.53	3.15	3.08	3.27
"BMEI0427	BMEI0427	hypothetical protein	11.81	13.16	12.58	12.36	12.05
"trmU	BMEI0428	tRNA (5-methylaminomethyl-2-thiouridylate)-methyltransferase	-3.62	-2.9	-3.75	-2.99	-4.27
"BMEI0431	BMEI0431	hypothetical protein	5.92	5.9	6.5	5.2	5.58
"BMEI0433	BMEI0433	PERIPLASMIC DIPEPTIDE TRANSPORT PROTEIN PRECURSOR	9.31	11.1	10.14	10.38	9.74
"oppA	BMEI0434	PERIPLASMIC DIPEPTIDE TRANSPORT PROTEIN PRECURSOR	6.57	7.72	7.84	6.51	7.68
"oppB	BMEI0435	DIPEPTIDE TRANSPORT SYSTEM PERMEASE PROTEIN DPPB	3.86	4.93	4.26	3.55	3.24
"BMEI0436	BMEI0436	DIPEPTIDE TRANSPORT SYSTEM PERMEASE PROTEIN DPPC	-4.5	-3.06	-3.24	-3.1	-4.14
"oppF	BMEI0438	DIPEPTIDE TRANSPORT ATP-BINDING PROTEIN DPPF	-5.8	-3.03	-4.88	-7.47	-4.81
"ProX	BMEI0441	GLYCINE BETAINE/L-PROLINE-BINDING PROTEIN PROX	3.82	2.91	3.82	4.41	5.15
"BMEI0444	BMEI0444	METHYLTRANSFERASE	2.36	1.15	2.46	5.03	3.44
"BMEI0445	BMEI0445	OXALATE/FORMATE ANTIPORTER	3.72	0.51	4.61	5.28	3.94
"BMEI0446	BMEI0446	TRANSCRIPTIONAL REGULATOR, MARR FAMILY	11.97	10.21	12.51	15.02	14.06
"lrp	BMEI0447	LEUCINE-RESPONSIVE REGULATORY PROTEIN	3.67	3.35	3.85	4.63	5.05
"BMEI0448	BMEI0448	hypothetical protein	2.47	1.42	2.76	4.06	3.8
"TrpE	BMEI0449	ANTHRANILATE SYNTHASE	3.89	3.12	3.9	4.85	4.63
"BMEI0450	BMEI0450	COBALT-ZINC-CADMIUM RESISTANCE PROTEIN CZCD	-3.71	-5.08	-3.84	-3.09	-3.44
"BMEI0452	BMEI0452	putative phosphohydrolase, Icc family	-7.86	-9.45	-10.68	-10.49	-9.19
"ompW	BMEI0454	OUTER MEMBRANE PROTEIN W PRECURSOR	2.11	2.3	2.38	2.96	2.56
"BMEI0456	BMEI0456	ACETYLTRANSFERASE	6.11	5.71	6.4	6.86	7.97
"BMEI0458	BMEI0458	Hypothetical Membrane Spanning Protein	-8.74	-7.39	-7.85	-7.54	-7.66
"BMEI0462	BMEI0462	PHOSPHOHYDROLASE (MUTT/NUDIX FAMILY PROTEIN)	2.02	3.43	2.76	3.28	3.39
"cca	BMEI0463	POLY(A) POLYMERASE / TRNA NUCLEOTIDYLTRANSFERASE	-7.52	-8.62	-8.12	-7.49	-8.73
"BMEI0464	BMEI0464	lipid A-myristate beta-hydroxylase	3.83	3.53	2.94	4.12	2.6
"BMEI0466	BMEI0466	ACETYLTRANSFERASE	2.27	3	2.95	3.24	3.06
"hemF	BMEI0467	coproporphyrinogen III oxidase	3.92	4.53	3.93	3.79	3.78
"BMEI0471	BMEI0471	ABC TRANSPORTER ATP-BINDING PROTEIN	4.68	5.16	4.86	3.84	3.23
"PETA	BMEI0473	UBIQUINOL-CYTOCHROME C REDUCTASE IRON-SULFUR SUBUNIT	18.91	20	19.4	18.8	17.61
"petC	BMEI0475	CYTOCHROME C1	9.55	10.42	9.82	8.99	9.14
"apt	BMEI0476	adenine phosphoribosyltransferase	-6.11	-4.97	-5.98	-6.48	-5.32
"ychF	BMEI0479	GTP-BINDING PROTEIN	6.74	7.68	6.97	6.65	5.62
"rplY	BMEI0481	50S ribosomal protein L25	12.4	14.74	12.97	13.17	11.93
"prsA	BMEI0483	ribose-phosphate pyrophosphokinase	3.59	6.24	4.95	3.5	2.31
"BMEI0490	BMEI0490	Hypothetical Cytosolic Protein	-8.34	-7.79	-8.67	-7.49	-7.48
"cpxA	BMEI0492	OSMOLARITY SENSOR PROTEIN ENVZ	-19.43	-20.6	-21.36	-20.48	-20.09
"ompR	BMEI0493	TRANSCRIPTIONAL REGULATORY PROTEIN OMPR	2.5	3.09	5.18	3.31	5.67
"BMEI0494	BMEI0494	TRANSCRIPTIONAL REGULATORY PROTEIN PETP	-7.44	-8.16	-7.47	-7.45	-7.64
"BMEI0495	BMEI0495	hypothetical protein	-3.4	-6.54	-7.93	-2.39	-6.59
"BMEI0497	BMEI0497	Hypothetical Membrane Spanning Protein	10.92	10.62	10.45	11.96	12.14
"BMEI0498	BMEI0498	COLD SHOCK PROTEIN CSPA	18.41	18.43	18.97	18.13	20.2
"BMEI0500	BMEI0500	SOLUBLE LYTIC MUREIN TRANSGLYCOSYLASE	3.94	3.94	4.28	4.6	4.84
"uvrB	BMEI0501	excinuclease ABC subunit B	2.87	3.49	3.9	3.18	4.59
"BMEI0502	BMEI0502	Hypothetical Membrane Spanning Protein	2.76	2.23	4.29	4.11	4.41
"BMEI0505	BMEI0505	Hypothetical Membrane Associated Protein	5.26	5.54	6.53	6.57	6.66
"BMEI0506	BMEI0506	TRANSPORTER, DME FAMILY	4.11	3.95	3.91	4.29	4.03
"lrp	BMEI0510	LEUCINE-RESPONSIVE REGULATORY PROTEIN	-3.44	-3.19	-3.34	-1.57	-3.67
"trkH-1	BMEI0511	TRK SYSTEM POTASSIUM UPTAKE PROTEIN TRKH	-6.9	-7.57	-6.84	-7.09	-7.28
"trxB	BMEI0512	THIOREDOXIN REDUCTASE	5.97	6.36	6.72	7.23	6.53
"BMEI0513	BMEI0513	TRANSCRIPTIONAL REGULATORY PROTEIN, LYSR FAMILY	3.58	3.52	4.74	3.95	4.02
"BMEI0514	BMEI0514	hypothetical protein	3.33	3.18	4.08	2.14	3.91
"BMEI0517	BMEI0517	GLUTATHIONE S-TRANSFERASE	-5.29	-4.25	-15.15	-2.34	-4.56
"BMEI0518	BMEI0518	COLD SHOCK PROTEIN CSPA	4.43	5.6	5.79	5.16	5.75
"BMEI0521	BMEI0521	hypothetical protein	5.5	7.71	8.64	7.34	7.32
"carB	BMEI0522	carbamoyl-phosphate synthase large subunit	4.48	5.45	5.36	4.51	5.4
"BMEI0523	BMEI0523	hypothetical protein	4.96	6.7	6.47	5.77	5.77
"carA	BMEI0526	carbamoyl-phosphate synthase small subunit	5.79	7.47	7.34	6.48	6.88
"BMEI0529	BMEI0529	SODIUM-DEPENDENT PHOSPHATE TRANSPORT PROTEIN	-5.6	-3.72	-5.62	-6.09	-7.81
"dnaG	BMEI0530	DNA primase	-6.02	-5.4	-12.34	2.61	-6.95
"rpoD	BMEI0532	RNA polymerase sigma factor	9.31	11.39	11.68	9.88	11.26
"BMEI0535	BMEI0535	hypothetical protein	3.21	5.31	4.42	3.39	3.37
"BMEI0537	BMEI0537	INTEGRASE/RECOMBINASE	-5.01	-5.02	-4.97	-4.41	-3.89
"BMEI0542	BMEI0542	hypothetical protein	4.95	5.04	4.76	5.64	6.03
"BMEI0543	BMEI0543	CHOLOYLGLYCINE HYDROLASE	3.79	3.37	4.18	3.14	4.3
"BMEI0545	BMEI0545	INTEGRAL MEMBRANE PROTEIN	3.95	3.06	0.56	3.12	4.01
"pncA	BMEI0546	PYRAZINAMIDASE / NICOTINAMIDASE	7.41	7.65	8.06	7.51	7.98
"phnA	BMEI0547	PHNA PROTEIN	4.03	3.28	3.78	2.98	2.55
"BMEI0549	BMEI0549	BENZOATE 1,2-DIOXYGENASE ALPHA SUBUNIT	-3.16	-3.01	-3.19	-2.57	-1.67
"proP	BMEI0556	ALPHA-KETOGLUTARATE PERMEASE	3.29	3.08	3.5	3.9	3.45
"BMEI0558	BMEI0558	TRANSCRIPTIONAL REGULATOR, ARSR FAMILY	-5.31	-4.3	-5.37	-3.09	-4.49
"metF	BMEI0559	5,10-METHYLENETETRAHYDROFOLATE REDUCTASE	8.17	7.85	8.32	7.71	6.49
"BMEI0561	BMEI0561	MEMBRANE-BOUND LYTIC MUREIN TRANSGLYCOSYLASE B	3.17	3.67	5.08	3.91	4.38
"BMEI0566	BMEI0566	SOLUBLE LYTIC MUREIN TRANSGLYCOSYLASE	3.57	4.55	4.56	4.32	4.49
"BMEI0567	BMEI0567	hypothetical protein	11.46	11.92	11.88	10.9	10.3
"BMEI0569	BMEI0569	putative manganese transport protein MntH	8.46	8.4	8.38	8.92	8.5
"BMEI0572	BMEI0572	hypothetical protein	-4.63	-2.21	-4.58	-3.82	-5.54
"murE	BMEI0574	UDP-N-acetylmuramoylalanyl-D-glutamate--2, 6-diaminopimelate ligase	2.6	4.22	4.39	2.82	1.65
"divB	BMEI0578	CELL DIVISION PROTEIN FTSW	-4.58	-2.64	-3.65	-3.93	-5.19
"murG	BMEI0579	N-acetylglucosaminyl transferase	-17.68	-17.31	-18.98	-18.18	-16.92
"murC	BMEI0580	UDP-N-acetylmuramate--L-alanine ligase	-5.43	-2.64	-5.06	-4.11	-5.82
"murB	BMEI0581	UDP-N-acetylenolpyruvoylglucosamine reductase	-6.49	-4.46	-5.15	-5.24	-6
"BMEI0583	BMEI0583	CELL DIVISION PROTEIN FTSQ	5.78	8.6	7.5	5.9	6.67
"ftsA	BMEI0584	CELL DIVISION PROTEIN FTSA	7.27	9.93	9.06	7.12	6.73
"ftsZ	BMEI0585	cell division protein FtsZ	5.34	6.89	6.17	5.66	5.51
"lpxC	BMEI0586	UDP-3-O-[3-hydroxymyristoyl] N-acetylglucosamine deacetylase	-6.4	-6.32	-11.48	-7.06	-6.35
"BMEI0587	BMEI0587	COML, COMPETENCE LIPOPROTEIN	5.82	5.5	7.66	8.36	8.33
"CAT	BMEI0594	CHLORAMPHENICOL ACETYLTRANSFERASE	2.24	2.21	3.17	4.16	4.91
"creA	BMEI0595	CREA PROTEIN	2.44	2.32	3.12	2.78	1.41
"uvrD	BMEI0596	DNA HELICASE II	2.32	2.38	2.15	2.47	3.22
"glcD	BMEI0599	D-LACTATE DEHYDROGENASE (CYTOCHROME)	2.62	2.36	4.4	3.53	2.63
"BMEI0600	BMEI0600	Hypothetical Membrane Spanning Protein	-4.23	-4.26	-3.34	-3.06	-3.26
"BMEI0602	BMEI0602	hypothetical protein	-3.5	-2.72	-2.2	-2.68	-2.02
"BMEI0603	BMEI0603	hypothetical protein	6.42	7.15	7.24	6.83	6.01
"tcaB	BMEI0605	BICYCLOMYCIN RESISTANCE PROTEIN	5.47	5.73	5.72	3.7	4.39
"BMEI0607	BMEI0607	Hypothetical Cytosolic Protein	2.29	3.26	2.94	3.22	2.5
"hflK	BMEI0610	HFLK PROTEIN	3.68	4.83	5.86	5.02	5.27
"hflC	BMEI0611	HFLC PROTEIN	3.19	4.05	3.67	4.18	3.08
"serB	BMEI0615	PHOSPHOSERINE PHOSPHATASE	-6.14	-4.57	-5.22	-4.21	-5.71
"miaA	BMEI0616	tRNA delta(2)-isopentenylpyrophosphate transferase	2.84	2.49	2.82	3.05	2.7
"ilvB	BMEI0617	acetolactate synthase III large subunit	10.63	10.95	10.57	9.94	10.04
"ilvN	BMEI0618	acetolactate synthase small subunit	6.81	7.54	8.13	7.98	8.34
"BMEI0620	BMEI0620	hypothetical protein	-5.94	-5.17	-4.34	-5.64	-5.53
"kup	BMEI0622	KUP SYSTEM POTASSIUM UPTAKE PROTEIN	4.41	5.14	5.66	4.67	5.11
"ilvC	BMEI0624	ketol-acid reductoisomerase	5.4	6.19	6.53	6.34	6.48
"BMEI0625	BMEI0625	hypothetical protein	4.91	5.76	5.12	5.02	4.95
"BMEI0626	BMEI0626	TRANSCRIPTIONAL REGULATOR, GNTR FAMILY / MULTIPLE SUBSTRATE AMINOTRANSFERASE	8.99	10.76	10.16	9.52	9.75
"BMEI0629	BMEI0629	hypothetical protein	-8.4	-6.58	-8.52	-8.77	-9.1
"BMEI0630	BMEI0630	PHENAZINE BIOSYNTHESIS PROTEIN PHZF	-6.94	-4.56	-6.17	-5.45	-6.09
"BMEI0631	BMEI0631	hypothetical protein	-9.01	-7.44	-10.34	-9.5	-11.45
"crcB	BMEI0633	camphor resistance protein CrcB	7.91	8.96	8.98	8.35	8.35
"BMEI0634	BMEI0634	INTEGRAL MEMBRANE PROTEIN	7.49	5.72	8.64	8.95	9.4
"BMEI0636	BMEI0636	COBALT TRANSPORT ATP-BINDING PROTEIN CBIO	-3.26	-5.65	-4.28	-0.73	-2.49
"BMEI0637	BMEI0637	COBALT TRANSPORT PROTEIN CBIQ	-6.33	-8.61	-6.94	-6.5	-4.3
"BMEI0638	BMEI0638	hypothetical protein	-4.69	-4.26	-3.91	-2.45	-3.6
"BMEI0639	BMEI0639	CBIM PROTEIN	3.81	1.71	5.39	6.37	5.06
"BMEI0640	BMEI0640	CBIM PROTEIN	7.95	6.87	9.38	10.74	10.14
"BMEI0641	BMEI0641	hypothetical protein	-11.08	-13.92	-11.9	-12.15	-11.58
"BMEI0645	BMEI0645	UREASE ACCESSORY PROTEIN UREF	-3.08	-3.2	-2.38	-2.29	-3.02
"BMEI0647	BMEI0647	UREASE ALPHA SUBUNIT	4.07	3.47	5.57	5.16	3.23
"Urea	BMEI0649	UREASE GAMMA SUBUNIT	-3.28	-4.28	-3.53	-2.53	-3.89
"BMEI0650	BMEI0650	hypothetical protein	2.78	2.31	3.72	4.2	4.54
"BMEI0656	BMEI0656	DAUNORUBICIN RESISTANCE TRANSMEMBRANE PROTEIN	-3.08	-4.02	-3.84	-3.06	-3.62
"FhuD	BMEI0658	METAL CHELATE PERIPLASMIC BINDING PROTEIN	4.67	3.86	5.91	4.94	5.24
"BMEI0660	BMEI0660	METAL CHELATE TRANSPORT ATP-BINDING PROTEIN	5.14	5.57	5.66	6.01	4.91
"BMEI0661	BMEI0661	MYO-INOSITOL 2-DEHYDROGENASE	7.8	8.38	7.92	8.78	7.6
"rbsB	BMEI0663	D-RIBOSE-BINDING PERIPLASMIC PROTEIN PRECURSOR	2.3	3.07	2.88	3.5	2.58
"rbsC	BMEI0664	SUGAR TRANSPORT SYSTEM PERMEASE PROTEIN	-4.76	-5.3	-5.5	-4.91	-5.71
"BMEI0666	BMEI0666	short chain dehydrogenase	4.31	4.52	5.19	4.53	4.19
"fucU	BMEI0667	FUCOSE OPERON FUCU PROTEIN	9.43	11.39	10.47	9.87	8.81
"BMEI0668	BMEI0668	CALCIUM BINDING PROTEIN	10.24	11.19	11.83	10.87	10.13
"BMEI0670	BMEI0670	Putative membrane-associated alkaline phosphatase	-7.42	-7.64	-7	-7.54	-7.98
"BMEI0672	BMEI0672	hypothetical protein	5.71	6.28	6.75	5.65	5.72
"cysP	BMEI0673	THIOSULFATE-BINDING PROTEIN PRECURSOR	4.99	5.38	5.54	4	4.08
"cysT	BMEI0674	SULFATE TRANSPORT SYSTEM PERMEASE PROTEIN CYST	3.97	5.01	4.16	4.42	2.93
"cysW	BMEI0675	SULFATE TRANSPORT SYSTEM PERMEASE PROTEIN CYSW	11.81	13.34	12.79	12.11	11.06
"BMEI0678	BMEI0678	LOW PH-INDUCED PROTEIN A	5.23	6.08	5.74	5.56	4.5
"BMEI0679	BMEI0679	POTASSIUM/PROTON ANTIPORTER ROSB	6.36	7.87	8.32	6.85	5.79
"secD	BMEI0680	PROTEIN TRANSLOCASE SUBUNIT SECD / PROTEIN TRANSLOCASE SUBUNIT SECF	3.51	4.75	4.61	4.31	3.98
"BMEI0682	BMEI0682	POTASSIUM EFFLUX SYSTEM KEFA	-4.97	-5.8	-4.32	-3.79	-3.17
"BMEI0687	BMEI0687	hypothetical protein	7.86	6.51	8.75	6.65	7.56
"cobQ	BMEI0690	cobyric acid synthase	-8.85	-8.17	-8.57	-9.51	-7.63
"BMEI0692	BMEI0692	hypothetical protein	-11.67	-12.69	-9.75	-11.82	-10.84
"cobA	BMEI0696	cob(I)yrinic acid a,c-diamide adenosyltransferase	4.29	4	4.53	4.4	4.83
"BMEI0698	BMEI0698	TRANSPORTER	3.89	2.97	2.99	1.82	4.21
"BMEI0709	BMEI0709	4-HYDROXYPHENYLACETATE 3-MONOOXYGENASE	4.77	5.24	4.72	4.83	4.55
"BMEI0710	BMEI0710	hypothetical protein	3.51	2.86	1.63	3.28	4.45
"BMEI0711	BMEI0711	hypothetical protein	-5.75	-4.86	-5.79	-5.44	-6.34
"BMEI0712	BMEI0712	CBIG PROTEIN / PRECORRIN-3B C17-METHYLTRANSFERASE	4.26	4.09	4.61	4.49	4.93
"BMEI0714	BMEI0714	precorrin-8X methylmutase	-3.18	-1.66	-2.36	-2.78	-2.47
"BMEI0715	BMEI0715	COBG PROTEIN	-2.91	-2.33	-3.18	-3.59	-3.77
"BMEI0717	BMEI0717	22 KDA OUTER MEMBRANE PROTEIN PRECURSOR	6.64	6.96	6.74	5.98	6.31
"map	BMEI0719	methionine aminopeptidase	6.8	7.71	7.41	7.01	6.44
"sfsA	BMEI0720	sugar fermentation stimulation protein	2.73	3.51	3.41	3	3.16
"BMEI0721	BMEI0721	Hypothetical Cytosolic Protein	3.09	3.78	3.2	2.87	2.64
"BMEI0722	BMEI0722	hypothetical protein	-8.5	-5.68	-7.42	-7.17	-7.95
"BMEI0723	BMEI0723	hypothetical protein	2.91	4.84	4.3	3.5	3.26
"aspC	BMEI0724	hypothetical protein	5.24	7.7	6.4	5.46	4.95
"glpX	BMEI0726	GLPX PROTEIN	12.54	14.06	13.11	13.13	13.02
"recJ	BMEI0728	SINGLE-STRANDED-DNA-SPECIFIC EXONUCLEASE RECJ	-7.45	-5.59	-6.02	-6.47	-7.22
"gloA	BMEI0730	LACTOYLGLUTATHIONE LYASE	3.03	2.18	3.59	3.71	4.75
"BMEI0732	BMEI0732	Hypothetical Cytosolic Protein	-8.62	-9.57	-6.22	-6.11	-4.78
"cysE	BMEI0734	SERINE ACETYLTRANSFERASE	5.56	5.31	5.95	6.29	6.97
"BMEI0735	BMEI0735	hypothetical protein	7.89	7.73	8.59	7.46	7.82
"BMEI0739	BMEI0739	INTEGRAL MEMBRANE PROTEIN (Rhomboid family)	1.99	2.59	2.82	2.92	2.3
"BMEI0740	BMEI0740	INOSINE-5'-MONOPHOSPHATE DEHYDROGENASE	4.93	3.43	4.08	4.8	6.27
"tuf	BMEI0742	elongation factor Tu	18.34	18.73	18.45	20.18	20.11
"secE	BMEI0743	translocase	4.52	3.4	3.27	3.8	3.24
"nusG	BMEI0744	transcription antitermination protein NusG	11.46	10.83	11.82	12.59	12.95
"rplK	BMEI0745	50S ribosomal protein L11	7.2	6.86	7.21	7.34	6.95
"rplA	BMEI0746	50S ribosomal protein L1	12.11	11.97	12.36	12.7	14.1
"BMEI0747	BMEI0747	50S ribosomal protein L10	6.4	4.5	2.11	6.93	3.82
"rplL	BMEI0748	50S ribosomal protein L7/L12	9.31	8.71	9.18	9.8	9.49
"rpoB	BMEI0749	DNA-directed RNA polymerase beta subunit	10.35	10.84	10.84	10.33	11.08
"rpoC	BMEI0750	DNA-directed RNA polymerase beta' subunit	9.8	9.99	10.24	10.73	11.57
"BMEI0751	BMEI0751	hypothetical protein	9.37	9.61	9.75	9.57	9.35
"rpsL	BMEI0752	30S ribosomal protein S12	10.59	9.69	10.41	11.01	10.82
"rpsG	BMEI0753	30S ribosomal protein S7	20.08	20.85	19.85	19.67	20.43
"fusA	BMEI0754	elongation factor EF-2	5.91	7.04	6.72	6.96	7.25
"tuf	BMEI0755	elongation factor Tu	20.19	20.73	18.51	19.62	18.7
"rpsJ	BMEI0756	30S ribosomal protein S10	13.13	13.75	13.54	14.14	14.41
"rplC	BMEI0757	50S ribosomal protein L3	15.65	15.72	16.34	14.88	15.9
"rplD	BMEI0758	50S ribosomal protein L4	14.78	14.48	14.78	14.2	15.05
"rplW	BMEI0759	50S ribosomal protein L23	15.2	16.36	15.48	15.33	14.41
"rplB	BMEI0760	50S ribosomal protein L2	13.91	14.39	14.59	13.85	14.19
"rpsS	BMEI0761	30S ribosomal protein S19	11.93	13.24	12.51	13.67	12.74
"rplV	BMEI0762	50S ribosomal protein L22	13.65	14.74	13.61	14.14	13.36
"rpsC	BMEI0763	30S ribosomal protein S3	16.58	17.97	16.94	16.74	16.24
"rplP	BMEI0764	50S ribosomal protein L16	11.41	12.3	11.73	9.97	10.56
"rpmC	BMEI0765	LSU ribosomal protein L29P	12.49	12.95	12.63	12.6	12.54
"rpsQ	BMEI0766	30S ribosomal protein S17	13.95	14.51	14.63	13.84	14.04
"rplN	BMEI0767	50S ribosomal protein L14	13.64	14.63	14.23	13.99	13.89
"rplX	BMEI0768	50S ribosomal protein L24	15.53	16.36	16.29	15.33	15.64
"rplE	BMEI0769	50S ribosomal protein L5	9.79	11.24	10.19	10.05	10.36
"rpsN	BMEI0770	30S ribosomal protein S14	9.95	11.64	11.24	10.28	11.13
"rpsH	BMEI0771	30S ribosomal protein S8	16.03	16.52	16.35	15.78	16.34
"rplF	BMEI0772	50S ribosomal protein L6	11.54	13.84	11.92	12.32	10.44
"rplR	BMEI0773	50S ribosomal protein L18	11.01	12.47	11.56	11.12	11.36
"rpsE	BMEI0774	30S ribosomal protein S5	12.79	14.17	13.5	12.76	13.28
"rpmD	BMEI0775	50S ribosomal protein L30	13	13.05	14.16	12.76	11.98
"rplO	BMEI0776	LSU ribosomal protein L15P	11.84	13.53	13.1	11.59	12.65
"secY	BMEI0777	preprotein translocase SecY	7.79	9.03	8.43	7.34	8.74
"ADK	BMEI0778	adenylate kinase	9.18	8.94	10.03	9.59	9.91
"rpsM	BMEI0779	30S ribosomal protein S13	10.98	10.7	12.07	12.91	13.3
"rpsK	BMEI0780	30S ribosomal protein S11	18.1	16.57	18.05	18.22	20.21
"rpoA	BMEI0781	DNA-directed RNA polymerase alpha subunit	4.14	1.16	5	5.64	5.8
"rplQ	BMEI0782	50S ribosomal protein L17	9.1	8.56	9.49	9.4	10.13
"BMEI0785	BMEI0785	TRANSCRIPTIONAL REGULATORY PROTEIN	4.14	2.65	5.06	4.84	6.21
"BMEI0787	BMEI0787	recombinase A	6.5	6.02	6.25	7.08	7.04
"BMEI0788	BMEI0788	hypothetical protein	5.19	4.31	5.53	5.33	5.36
"phoA	BMEI0790	ALKALINE PHOSPHATASE	7.64	7.72	8.21	8.63	9.22
"BMEI0791	BMEI0791	isocitrate dehydrogenase	5.91	5.43	6.77	6.27	6.17
"murI	BMEI0795	glutamate racemase	4.4	4.44	4.72	4.9	5
"BMEI0796	BMEI0796	31 KDA IMMUNOGENIC PROTEIN PRECURSOR	5.59	5.53	5.36	6.7	6.53
"BMEI0797	BMEI0797	TRANSPORTER	-3.51	-3.25	-3.23	-2.41	-3.75
"BMEI0798	BMEI0798	hypothetical protein	4.33	4.1	4.31	5.53	5.52
"PCCA	BMEI0800	PROPIONYL-COA CARBOXYLASE ALPHA CHAIN, MITOCHONDRIAL	5.15	3.84	-3.17	3.54	3.08
"BMEI0804	BMEI0804	Hypothetical Cytosolic Protein	5.57	6.07	5.68	5.07	5.04
"BMEI0805	BMEI0805	hypothetical protein	14.17	14.43	14.18	14.69	14.65
"BMEI0806	BMEI0806	hypothetical protein	1.98	2.52	2.69	3.23	2.52
"BMEI0808	BMEI0808	TRANSCRIPTIONAL REGULATOR, MERR FAMILY	5.22	5.43	4.96	5.55	4.68
"BMEI0810	BMEI0810	hypothetical protein	2.28	3.57	3.85	3.36	2.88
"BMEI0812	BMEI0812	hypothetical protein	5.68	6.88	6.58	5.96	4.46
"BMEI0813	BMEI0813	hypothetical protein	6.54	6.74	7.13	6.44	6.67
"dacA	BMEI0814	PENICILLIN-BINDING PROTEIN 6 (D-ALANYL-D-ALANINE CARBOXYPEPTIDASE FRACTION C)	4.55	6.96	6.36	4.82	5.68
"BMEI0815	BMEI0815	ATP-dependent Clp protease adaptor protein ClpS	6.6	7.42	8.25	6.17	7.45
"clpA	BMEI0816	ATP-DEPENDENT CLP PROTEASE ATP-BINDING SUBUNIT CLPA	4.4	5.2	5.41	5.01	4.87
"hit	BMEI0817	BIS(5'-NUCLEOSYL)-TETRAPHOSPHATASE (ASYMMETRICAL)	2.73	3.53	2.93	2.54	2.71
"BMEI0819	BMEI0819	GLYCEROPHOSPHORYL DIESTER PHOSPHODIESTERASE	2.04	3.78	3.8	3.19	2.83
"BMEI0821	BMEI0821	hypothetical protein	8.28	9.06	9.29	8.14	8.51
"BMEI0822	BMEI0822	hypothetical protein	7.74	10.41	9.12	9.19	7.97
"rpsB	BMEI0823	30S ribosomal protein S2	10.12	11.4	10.59	9.8	10.43
"tsf	BMEI0824	elongation factor Ts	4.05	6.32	5.6	5.55	3.49
"frr	BMEI0826	ribosome releasing factor	10.59	9.55	11.42	12.53	12.83
"uppS	BMEI0827	UNDECAPRENYL PYROPHOSPHATE SYNTHETASE	7.79	6.16	9.21	8.98	10.21
"BMEI0829	BMEI0829	Membrane Metalloprotease	4.18	3.32	4.75	4.56	5.15
"BMEI0830	BMEI0830	OUTER MEMBRANE PROTEIN	15.89	14.09	16.71	15.29	17.34
"BMEI0831	BMEI0831	UDP-3-O-[3-hydroxymyristoyl] glucosamine N-acyltransferase	8.67	7.15	10.11	9.24	11
"BMEI0832	BMEI0832	(3R)-hydroxymyristoyl ACP dehydratase	7.53	4.97	6.64	7.45	8.64
"BMEI0833	BMEI0833	UDP-N-acetylglucosamine acyltransferase	6.93	5.8	8.59	8.29	9.13
"BMEI0836	BMEI0836	citrate synthase	8.3	7.69	8.37	7.84	7.46
"BMEI0838	BMEI0838	COME OPERON PROTEIN 3	2.59	2.16	2.81	3.59	3.35
"moeA	BMEI0841	MOLYBDOPTERIN BIOSYNTHESIS MOEA PROTEIN	3.98	3.26	2.77	4.37	4.59
"TrpC	BMEI0843	indole-3-glycerol-phosphate synthase	6.28	5.76	5.32	6.74	6.45
"trpD	BMEI0844	anthranilate phosphoribosyltransferase	11.28	10.42	11.24	10.44	10.64
"SecG	BMEI0847	protein-export membrane protein	3.06	3.49	3.4	4.23	3.59
"BMEI0848	BMEI0848	PROBABLE CARNITINE OPERON OXIDOREDUCTASE CAIA	15.54	14.95	15.39	14.66	14.45
"pyrG	BMEI0849	CTP synthetase	9.51	9.69	10.24	11.26	11.05
"kdsA	BMEI0850	2-dehydro-3-deoxyphosphooctonate aldolase	3.91	4.16	4.23	4.83	4.27
"eno	BMEI0851	ENOLASE	8.68	9.37	8.44	9.26	8.98
"BMEI0852	BMEI0852	METHYLTRANSFERASE	9.88	10.06	9.8	9.11	8.99
"BMEI0853	BMEI0853	hypothetical protein	9.62	9.01	9.46	9.41	9.81
"PDHA	BMEI0854	PYRUVATE DEHYDROGENASE E1 COMPONENT, ALPHA SUBUNIT	8.48	8.18	7.92	7.65	7.82
"Pdhb	BMEI0855	dihydrolipoamide acetyltransferase	10.8	10.82	10.32	10.48	10.53
"BMEI0856	BMEI0856	DIHYDROLIPOAMIDE ACETYLTRANSFERASE COMPONENT OF PYRUVATE DEHYDROGENASE COMPLEX	8.34	8.57	7.57	8.15	7.96
"lpdA	BMEI0857	dihydrolipoamide dehydrogenase	4.63	4.49	4.56	4.83	4.84
"BMEI0860	BMEI0860	Hypothetical Cytosolic Protein	8.66	9.44	9.8	9.21	9.3
"BMEI0861	BMEI0861	GLUCOSE 1-DEHYDROGENASE II	4.84	5.89	5.28	4.57	4.71
"cinA	BMEI0862	PUTATIVE COMPETENCE-DAMAGE PROTEIN	5.9	6.41	5.69	5.61	5.21
"BMEI0863	BMEI0863	bifunctional 2-C-methyl-D-erythritol 4-phosphate cytidylyltransferase/2-C-methyl-D-erythritol 2,4-cyclodiphosphate synthase protein	1.85	3.06	2.81	2.71	3.01
"nifR3	BMEI0864	NITROGEN REGULATION PROTEIN NIFR3	5.84	5.88	5.76	5.29	5.76
"glnL	BMEI0865	NITROGEN REGULATION PROTEIN NTRB	6.24	7.24	7.05	7.11	6.58
"glnG	BMEI0866	NITROGEN ASSIMILATION REGULATORY PROTEIN	-4.45	-3.53	-3.24	-4.41	-3.93
"ntrY	BMEI0867	NITROGEN REGULATION PROTEIN NTRY	6.72	7.68	7.5	5.99	6.15
"ntrX	BMEI0868	NITROGEN ASSIMILATION REGULATORY PROTEIN NTRX	7.32	8.59	8.14	8.01	7.61
"trkA	BMEI0869	TRK SYSTEM POTASSIUM UPTAKE PROTEIN TRKA	4.77	6.32	5.67	4.95	3.71
"BMEI0870	BMEI0870	hypothetical protein	10.22	12.15	13.24	10.96	11.31
"BMEI0871	BMEI0871	hypothetical protein	5.63	6.9	6.98	5.54	5.26
"hfq	BMEI0872	RNA-binding protein Hfq	9.96	10.7	10.68	9.72	10.23
"hflX	BMEI0873	GTP-BINDING PROTEIN HFLX	3.06	4.83	4.14	3.79	2.81
"CLPP	BMEI0874	ATP-dependent Clp protease proteolytic subunit	11.09	12.59	9.31	11.57	8.74
"CLPX	BMEI0875	ATP-dependent protease ATP-binding subunit	4.58	5.45	4.82	3	6.34
"lon	BMEI0876	ATP-DEPENDENT PROTEASE LA	3.46	4.32	4.69	4.24	5
"hup	BMEI0877	DNA-BINDING PROTEIN HU-ALPHA	7.24	7.05	7.95	7.78	7.42
"uvrA	BMEI0878	excinuclease ABC subunit A	-5.31	-4.68	-5.01	-3.55	-3.48
"BMEI0879	BMEI0879	hypothetical protein	2.47	2.95	4.67	4	5.69
"BMEI0880	BMEI0880	SINGLE-STRAND BINDING PROTEIN	5.31	5.12	6.27	6.01	6.13
"BMEI0881	BMEI0881	TRANSCRIPTIONAL REGULATOR, GNTR FAMILY	-3.36	-4.75	-3.28	-3.19	-2.24
"BMEI0882	BMEI0882	PHOSPHONATES TRANSPORT ATP-BINDING PROTEIN PHNN	-9.79	-7.35	-18.17	-5.69	-8.15
"BMEI0883	BMEI0883	MULTIPLE ANTIBIOTIC RESISTANCE PROTEIN MARC	2.33	2.7	3.29	4.38	3.73
"gyrA	BMEI0884	DNA gyrase subunit A	-2.97	-1.1	-2.4	-2.85	-2.55
"BMEI0885	BMEI0885	hypothetical protein	9.79	9.73	10.74	11.08	10.52
"kdtB	BMEI0886	phosphopantetheine adenylyltransferase	4.04	3.09	4.44	5.89	5.58
"BMEI0887	BMEI0887	PEPTIDYL-PROLYL CIS-TRANS ISOMERASE	2.55	2.32	3.62	4.47	4.07
"tgt	BMEI0890	queuine tRNA-ribosyltransferase	-5.58	-5.32	-4.5	-4.5	-5.17
"BMEI0892	BMEI0892	MEMBRANE FUSION PROTEIN MTRC	2.22	3.29	2.73	4.03	3.65
"BMEI0893	BMEI0893	ACRIFLAVIN RESISTANCE PROTEIN B	2.58	3.51	2.65	4.67	3.99
"BMEI0896	BMEI0896	TRANSCRIPTIONAL REGULATORY PROTEIN, LYSR FAMILY	5.19	5.25	4.41	5.48	5.22
"BMEI0898	BMEI0898	Predicted acyl-CoA transferase/carnitine dehydratase	-3.46	-2.65	-2.86	-0.79	-2.42
"BMEI0900	BMEI0900	hypothetical protein	2.24	2.75	2.89	2.86	2.56
"BMEI0901	BMEI0901	RESOLVASE	-2.71	-2.06	-3.04	-3.49	-3
"BMEI0903	BMEI0903	hypothetical protein	3.09	3.07	3.24	3.42	3.03
"BMEI0905	BMEI0905	hypothetical protein	3.77	4.52	4.7	3.1	3.39
"BMEI0907	BMEI0907	hypothetical protein	-3.52	-2.52	-2.27	-2.56	-3.55
"hisI	BMEI0909	phosphoribosyl-AMP cyclohydrolase	5.34	5.18	5.76	5.66	4.5
"folE	BMEI0910	GTP cyclohydrolase I	2.06	3.1	3.51	3.25	2.89
"BMEI0911	BMEI0911	NIFU PROTEIN	-7.4	-6.15	-5.64	-5.77	-6.99
"dacA	BMEI0913	PENICILLIN-BINDING PROTEIN 6 (D-ALANYL-D-ALANINE CARBOXYPEPTIDASE FRACTION C)	-7.89	-9.02	-10.66	-10.73	-9.57
"thrS	BMEI0915	threonyl-tRNA synthetase	7.41	9.73	9.08	8.04	7.51
"BMEI0916	BMEI0916	hypothetical protein	1.77	4.18	3.94	2.31	3.01
"BMEI0917	BMEI0917	Nitroreductase family	6.25	8.18	8.18	6.68	6.49
"BMEI0919	BMEI0919	NITRILOTRIACETATE MONOOXYGENASE COMPONENT B	2.36	4.32	3.79	2.81	2.14
"adh	BMEI0925	ALCOHOL DEHYDROGENASE	-3.03	-4.77	-3.24	-2.81	-0.66
"vceA	BMEI0926	MULTIDRUG RESISTANCE PROTEIN A	-7.81	-9.89	-8.79	-8.58	-7.33
"BMEI0927	BMEI0927	MULTIDRUG RESISTANCE PROTEIN B	-9.08	-10.33	-8.83	-6.96	-7.12
"abfT-1	BMEI0928	ACETATE COA-TRANSFERASE ALPHA SUBUNIT	4.31	4.32	5.33	4.94	5.77
"BMEI0930	BMEI0930	ACETYLTRANSFERASE	-3.27	-3.56	-3.89	-5.58	-3.42
"BMEI0931	BMEI0931	PUTATIVE THIOSULFATE SULFURTRANSFERASE	6.71	6.35	6.27	7.93	6.38
"BMEI0932	BMEI0932	ALANYL-TRNA SYNTHETASE	-8.55	-6.42	-6.57	-6.66	-6.89
"cysB	BMEI0933	CYSTEINE SYNTHASE	-3.42	-5.05	-4.82	-3.19	-4.17
"wrbA	BMEI0936	TrpR binding protein WrbA	2.42	2.39	2.7	3.01	3.18
"BMEI0938	BMEI0938	Universal stress protein UspA and related nucleotide-binding proteins	3.98	2.53	2.96	4.43	3.28
"BMEI0939	BMEI0939	hypothetical protein	3.83	3.7	3.69	6.19	6.07
"BMEI0943	BMEI0943	ribonucleotide-diphosphate reductase alpha subunit	4.12	4.03	4.45	4.35	4.08
"BMEI0945	BMEI0945	6-AMINOHEXANOATE-DIMER HYDROLASE	-8.15	-9.35	-8.57	-6.53	-8.24
"BMEI0946	BMEI0946	NAD(FAD)-utilizing dehydrogenase	-6.61	-5.68	-5.98	-4.18	-5.61
"BMEI0948	BMEI0948	hypothetical protein	2.75	2.94	3.34	3.18	4.26
"dksA	BMEI0949	DNAK SUPPRESSOR PROTEIN HOMOLOG	15.4	16.35	15.45	14.94	14.14
"BMEI0950	BMEI0950	PHOSPHOHISTIDINE PHOSPHATASE SIXA	-2.95	-2.98	-2.66	-2.92	-3.19
"BMEI0951	BMEI0951	amino acid regulated cytosolic protein	4.44	4.51	5.09	4.56	4.87
"BMEI0952	BMEI0952	hypothetical protein	-3.21	-2.22	-3.87	-2.36	-2.69
"BMEI0953	BMEI0953	hypothetical protein	3.04	5.36	3.8	3.77	3.76
"folK	BMEI0954	2-AMINO-4-HYDROXY-6- HYDROXYMETHYLDIHYDROPTERIDINE PYROPHOSPHOKINASE	-6.11	-5.91	-5.89	-5.48	-6.39
"folP-2	BMEI0956	DIHYDROPTEROATE SYNTHASE	3.4	4.13	5.17	3.95	4.31
"BMEI0957	BMEI0957	hypothetical protein	14.76	16.14	16.93	15.11	15.23
"BMEI0959	BMEI0959	FERREDOXIN, 2FE-2S	7.84	8.98	8.93	7.75	7
"BMEI0960	BMEI0960	hypothetical protein	-3.11	-2.33	-2.1	-3.95	-2.88
"BMEI0961	BMEI0961	Kinesin-like protein	2.58	4.89	3.8	2.85	1.63
"BMEI0962	BMEI0962	membrane lipoprotein lipid attachment site containing protein	2.4	3.27	4.29	2.51	3.13
"BMEI0966	BMEI0966	MUCONATE CYCLOISOMERASE I	2.1	3.77	4.9	2.27	4.54
"BMEI0969	BMEI0969	NAD(+) synthase	4.45	5.52	4.24	5.73	4.28
"BMEI0970	BMEI0970	DIACYLGLYCEROL KINASE	3.53	4.89	4.08	3.78	4.34
"BMEI0971	BMEI0971	PHOSPHO-2-DEHYDRO-3-DEOXYHEPTONATE ALDOLASE	5.47	2.33	6.6	8.74	8.27
"GOR	BMEI0972	glutathione reductase	4.56	3.45	5.84	4.79	5.49
"BMEI0973	BMEI0973	hypothetical protein	6.76	1.5	6.65	7.82	7.86
"BMEI0977	BMEI0977	putative sugar kinase	3.01	1.72	4.21	3.53	4.77
"GlnB	BMEI0978	NITROGEN REGULATORY PROTEIN P-II	7.81	5.96	8.78	6.65	8.55
"rluC	BMEI0983	RIBOSOMAL LARGE SUBUNIT PSEUDOURIDINE SYNTHASE C	-6.37	-7.23	-5.77	-5.33	-4.51
"BMEI0984	BMEI0984	BETA-(1-->2)GLUCAN EXPORT ATP-BINDING PROTEIN NDVA	5.12	5.41	6.24	5.07	4.72
"BMEI0988	BMEI0988	DNA polymerase III subunit delta	-2.95	-2.14	-3.28	-2.43	-3.71
"tmk	BMEI0989	THYMIDYLATE KINASE	3.22	3.6	4.31	3.9	5.04
"BMEI0995	BMEI0995	SECRETION ACTIVATOR PROTEIN	-16.48	-16.34	-17.04	-16.41	-14.73
"BMEI0996	BMEI0996	hypothetical protein	12.58	12.95	12.82	11.48	10.96
"BMEI0998	BMEI0998	GLYCOSYLTRANSFERASE	8.7	9.04	8.52	8.73	8.54
"BMEI0999	BMEI0999	hypothetical protein	4.15	3.17	4.89	3.31	5.15
"BMEI1000	BMEI1000	hypothetical protein	5.83	7.2	7.09	5.72	6.22
"BMEI1001	BMEI1001	TRANSPOSASE	4.26	3.22	4.98	4	4.73
"BMEI1002	BMEI1002	TRANSPOSASE	3.46	3.4	3.1	2.29	1.41
"tgt	BMEI1003	QUEUINE TRNA-RIBOSYLTRANSFERASE	-4.45	-3.87	-3.45	-3.55	-3.85
"BMEI1004	BMEI1004	hypothetical protein	5.03	5.55	5.56	4.4	4.15
"BMEI1007	BMEI1007	25 KDA OUTER-MEMBRANE IMMUNOGENIC PROTEIN PRECURSOR	11.3	13.13	13	12.6	12.98
"BMEI1008	BMEI1008	hypothetical protein	3.81	4.87	4.47	2.14	3.08
"BMEI1011	BMEI1011	hypothetical protein	-5.58	-3.73	-5.08	-5.86	-5.29
"BMEI1013	BMEI1013	Hypothetical Membrane Spanning Protein	-9.32	-7.61	-8.08	-8.35	-8.36
"BMEI1017	BMEI1017	SALICYLATE HYDROXYLASE	-3.62	-1.18	-2.68	-3.28	-2.45
"BMEI1021	BMEI1021	MOLYBDOPTERIN-GUANINE DINUCLEOTIDE BIOSYNTHESIS PROTEIN B	4.85	3	6.8	5.45	6.88
"GltI	BMEI1022	ARGININE/ORNITHINE-BINDING PERIPLASMIC PROTEIN PRECURSOR	3.13	1.34	3.47	4.78	4.19
"BMEI1024	BMEI1024	3-HYDROXYISOBUTYRATE DEHYDROGENASE	-8.93	-10.16	-8.32	-8.5	-8.38
"valS	BMEI1027	valyl-tRNA synthetase	3.33	3.11	4.65	4.4	5.32
"BMEI1029	BMEI1029	OUTER MEMBRANE PROTEIN TOLC	9.3	9.34	8.99	10	9.63
"pcm	BMEI1030	PROTEIN-L-ISOASPARTATE O-METHYLTRANSFERASE	6.98	7.04	7.5	7.44	6.55
"BMEI1031	BMEI1031	hypothetical protein	6.16	6.11	7.85	7.68	8.87
"BMEI1032	BMEI1032	Heavy Metal Binding Protein	5.71	5.98	6.54	5.71	4.66
"rhlE-2	BMEI1035	ATP-DEPENDENT RNA HELICASE DEAD	3.52	4.79	4.5	5.27	5.8
"BMEI1036	BMEI1036	ATP-NAD KINASE	2.57	3.71	2.52	2.39	1.66
"BMEI1037	BMEI1037	Glycosyltransferase involved in cell wall biogenesis	5.11	5.15	5.29	5.55	6.11
"BMEI1038	BMEI1038	PHENYLACETIC ACID DEGRADATION PROTEIN PAAD	3.5	4.45	3.19	4.4	3.87
"BMEI1039	BMEI1039	CYSTEINE DESULFHYDRASE / SELENOCYSTEINE LYASE	4.92	4.95	5.17	5.49	5.58
"BMEI1040	BMEI1040	ABC TRANSPORTER ATP-BINDING PROTEIN	4.8	5.77	4.7	5.67	4.16
"BMEI1042	BMEI1042	ABC TRANSPORTER-ASSOCIATED PROTEIN	7.95	8.54	7.72	8.48	7.97
"BMEI1044	BMEI1044	ALPHA/BETA HYDROLASE	3.5	4.89	3.04	4.53	3.55
"BMEI1045	BMEI1045	QUATERNARY AMMONIUM COMPOUND-RESISTANCE PROTEIN QACE	2.12	2.82	2.33	2.72	3.07
"BMEI1046	BMEI1046	TRANSCRIPTIONAL REPRESSOR	4.13	4.37	-3.98	4.72	3.8
"BMEI1048	BMEI1048	Hypothetical Membrane Associated Protein	-2.29	-2.39	-3.26	-2.36	-3.79
"bcp	BMEI1049	BACTERIOFERRITIN COMIGRATORY PROTEIN	3.09	2.42	2.35	3.45	2.54
"BMEI1050	BMEI1050	hypothetical protein	-4.68	-3.81	-4.48	-3.77	-4.22
"BMEI1052	BMEI1052	TRANSPOSASE	-4.34	-3.96	-4.45	-5.25	-4.29
"BMEI1053	BMEI1053	TRANSPOSASE	4.11	6.41	5.59	4.92	4.11
"prfB	BMEI1054	peptide chain release factor 2	9.46	10.47	10.46	9.29	9.95
"mrcA	BMEI1055	PENICILLIN-BINDING PROTEIN 1A	6.59	4.21	2.9	5.41	4.89
"ami	BMEI1056	N-ACETYLMURAMOYL-L-ALANINE AMIDASE	3.27	3.57	3.76	2.69	3.72
"rne	BMEI1057	RIBONUCLEASE E / ZINC METALLOPROTEASE	6.22	6.64	6.06	5.82	5.44
"BMEI1060	BMEI1060	OUTER MEMBRANE PROTEIN	-2.93	-1.11	-2.72	-3.86	-3.62
"aroQ	BMEI1061	3-dehydroquinate dehydratase	8.31	9.42	9.24	7.77	8.6
"accB	BMEI1062	acetyl-CoA carboxylase	8.3	9.93	9.08	8	8.86
"accC	BMEI1063	acetyl-CoA carboxylase	-2.91	-1.64	-2.76	-3.09	-2.99
"BMEI1065	BMEI1065	RETROVIRUS-RELATED POL POLYPROTEIN	3.55	4.82	3.37	3.37	2.61
"BMEI1066	BMEI1066	NADH-ubiquinone oxidoreductase	6.75	8.43	6.93	6.94	6.25
"BMEI1067	BMEI1067	ACETYLTRANSFERASE	-3.91	-3.03	-4.2	-4.44	-4.88
"gatB	BMEI1068	aspartyl/glutamyl-tRNA amidotransferase subunit B	5.01	5.22	7.27	6.31	9.53
"tig	BMEI1069	trigger factor	6.02	6.62	6.16	6.74	6.98
"BMEI1072	BMEI1072	hypothetical protein	8.77	7.43	9.21	9.63	10.11
"YajC	BMEI1077	hypothetical protein	10.51	11.24	11.48	11.27	10.19
"nlpD	BMEI1079	LIPOPROTEIN NLPD	6.47	6.74	6.92	6.48	6.26
"tatA-1	BMEI1084	twin argininte translocase protein A	3.56	4.47	4.75	4.01	4.61
"scpB	BMEI1085	Hypothetical Cytosolic Protein	3.2	2.65	3.23	3.55	2.36
"scpA	BMEI1086	Hypothetical Cytosolic Protein	-16.81	-16.49	-16.58	-17.05	-15.73
"exoII	BMEI1087	BETA-HEXOSAMINIDASE A	3.32	4.17	3.03	4.14	3.65
"BMEI1088	BMEI1088	SOLUBLE LYTIC MUREIN TRANSGLYCOSYLASE	6.2	6.24	6.81	6.53	7.05
"argS	BMEI1089	arginyl-tRNA synthetase	5.08	5.12	5.26	5.34	4.2
"dgt	BMEI1090	deoxyguanosinetriphosphate triphosphohydrolase-like protein	-6.47	-6.05	-6.04	-5.41	-4.4
"BMEI1092	BMEI1092	hypothetical protein	4.97	4.4	4.23	3.42	5
"xth	BMEI1093	EXODEOXYRIBONUCLEASE III	7.15	7.77	7.67	6.88	7.11
"BMEI1095	BMEI1095	hypothetical protein	5.67	5.97	5.72	5.16	4.63
"BMEI1096	BMEI1096	SUCCINOGLYCAN BIOSYNTHESIS PROTEIN EXOI	-9.92	-8.18	-7.51	-12.35	-9.51
"BMEI1101	BMEI1101	hypothetical protein	7.37	8.36	7.85	7.23	7.11
"BMEI1102	BMEI1102	TRANSPORTER	2.46	3.22	2.65	2.63	2.24
"GltI	BMEI1104	ARGININE/ORNITHINE-BINDING PERIPLASMIC PROTEIN PRECURSOR	3.18	3.88	4.45	2.95	3.73
"kdgK	BMEI1108	2-DEHYDRO-3-DEOXYGLUCONOKINASE	2.82	4.58	4.04	3.3	3.36
"Mro	BMEI1109	ALDOSE 1-EPIMERASE	4.37	5.55	4.79	4.03	3.93
"BMEI1110	BMEI1110	SECRETION ACTIVATOR PROTEIN	2.95	4.11	3.84	3.28	3.52
"ACPP	BMEI1111	acyl carrier protein	2.89	5.49	3.51	4.53	3.32
"BMEI1112	BMEI1112	3-oxoacyl-(acyl carrier protein) synthase	-13.23	-13.47	-14.13	-17.22	-17.59
"fabF	BMEI1113	3-oxoacyl-(acyl carrier protein) synthase	4.47	6.15	5.42	4.04	4.5
"qor	BMEI1114	ALCOHOL DEHYDROGENASE	-4.05	-1.29	-2.66	-3.07	-4.42
"RPE	BMEI1116	RIBULOSE-PHOSPHATE 3-EPIMERASE	9.09	8.01	10.11	9.31	9.76
"BMEI1118	BMEI1118	BIPHENYL-2,3-DIOL 1,2-DIOXYGENASE III	-3.56	-4.08	-4	-2.33	-0.72
"BMEI1119	BMEI1119	Hypothetical Cytosolic Protein	-5.57	-5.85	-5.93	-4.84	-4.89
"BMEI1121	BMEI1121	Hypothetical Cytosolic Protein	-4.49	-4.79	-4.5	-4.42	-4.27
"purC	BMEI1122	phosphoribosylaminoimidazole-succinocarboxamide synthase	2.92	3.22	3.54	3.42	3.73
"BMEI1125	BMEI1125	MALEYLPYRUVATE ISOMERASE	4.31	3.66	2.49	2.9	3.39
"BMEI1126	BMEI1126	Hypothetical Cytosolic Protein	-4.18	-5.39	-3.56	-3.07	-3.2
"purL	BMEI1127	phosphoribosylformylglycinamidine synthase subunit II	6.86	8.17	6.88	7.39	6.92
"BMEI1128	BMEI1128	BOLA PROTEIN FAMILY	7.73	5.19	5.99	7.49	9.05
"BMEI1129	BMEI1129	GLUTAREDOXIN	7.08	7.49	7.6	7.59	6.71
"BMEI1130	BMEI1130	BICYCLOMYCIN RESISTANCE PROTEIN	5.16	5.21	6.37	6.07	6.12
"BMEI1132	BMEI1132	ATPase of the PP superfamily	-8.45	-8.38	-7.74	-6.78	-7.56
"rpsD	BMEI1133	30S ribosomal protein S4	10.23	10.91	10.12	10.83	9.88
"BMEI1134	BMEI1134	EXTENSIN-LIKE PROTEIN	-6.25	-5.56	-5.22	-4.66	-4.19
"BMEI1138	BMEI1138	LIPOPROTEIN RELEASING SYSTEM ATP-BINDING PROTEIN LOLD	-21.96	-27.33	-27.05	-20.36	-21.84
"YbbP	BMEI1139	LIPOPROTEIN RELEASING SYSTEM TRANSMEMBRANE PROTEIN LOLE	-23.12	-23.64	-24.58	-24.13	-24.45
"proS	BMEI1140	prolyl-tRNA synthetase	4.79	5.59	5.47	5.27	5.6
"BMEI1142	BMEI1142	LACTOYLGLUTATHIONE LYASE	2.71	3.35	2.93	2.3	2.57
"BMEI1143	BMEI1143	METAL DEPENDENT HYDROLASE	-4.76	-5	-4.97	-4.97	-5.9
"BMEI1144	BMEI1144	biotin--protein ligase	6.13	6.8	6.71	6.42	6.74
"nuoM	BMEI1146	NADH dehydrogenase subunit M	5.14	6.06	6.29	5.76	5.99
"nuoK	BMEI1148	NADH dehydrogenase kappa subunit	5.34	6.02	6.43	5.05	5.86
"nuoJ	BMEI1149	NADH dehydrogenase subunit J	-13.75	-11.59	-12.74	-13.59	-14.3
"nuoI	BMEI1150	NADH dehydrogenase subunit I	7.74	8.44	8.8	6.89	7.56
"nuoH	BMEI1151	NADH dehydrogenase subunit H	4.67	4.31	4.49	3.98	3.12
"nuoG	BMEI1152	NADH dehydrogenase gamma subunit	5.87	7.02	7.54	6.6	7.41
"nuoF	BMEI1153	NADH-QUINONE OXIDOREDUCTASE CHAIN F	7.68	8.54	7.95	7.88	7.58
"nuoE	BMEI1154	ATP synthase subunit E	8.19	9.45	9.76	9.3	8.41
"nuoD	BMEI1155	NADH dehydrogenase delta subunit	8.17	9.2	8.7	8.09	8.59
"nuoC	BMEI1156	NADH dehydrogenase subunit C	3.59	6.11	4.86	4.2	4.82
"BMEI1157	BMEI1157	NADH dehydrogenase beta subunit	4.38	6.31	4.71	5.05	5.12
"nuoA	BMEI1158	NADH dehydrogenase alpha subunit	6.86	9.19	8.22	7.22	7.14
"BMEI1159	BMEI1159	hypothetical protein	-6.56	-5.05	-5.95	-7.65	-7.79
"BMEI1161	BMEI1161	hypothetical protein	3.2	3.96	3.54	1.75	3.16
"BMEI1162	BMEI1162	hypothetical protein	5.68	7.27	8.04	6.07	6.24
"mdeA	BMEI1166	O-acetylhomoserine sulfhydrylase	-7.43	-7.06	-11.52	-12.81	-8.05
"BMEI1167	BMEI1167	hypothetical protein	-3.33	-4.27	-2.6	-2.45	-1.64
"rplM	BMEI1168	50S ribosomal protein L13	14.69	13.21	16.04	15.15	16.82
"rpsI	BMEI1169	30S ribosomal protein S9	2.77	2.82	4.19	3.77	4.43
"CtaA	BMEI1172	CYTOCHROME C OXIDASE ASSEMBLY PROTEIN COX15	3.25	3.46	4.62	4.58	3.77
"BMEI1173	BMEI1173	Hypothetical Membrane Spanning Protein	-3.24	-3.87	-2.65	-2.28	-2.43
"BMEI1176	BMEI1176	hypothetical protein	6.9	6.89	6.76	7.92	4.97
"BMEI1182	BMEI1182	Hypothetical Cytosolic Protein	-16.38	-16.02	-14.44	-13.72	-14.62
"BMEI1184	BMEI1184	SMALL PROTEIN A	6.6	7.38	7.18	8.64	8.13
"BMEI1185	BMEI1185	membrane-bound proton-translocating pyrophosphatase	7.9	8.67	7.4	8.97	8.93
"ribE	BMEI1187	riboflavin synthase subunit beta	3.28	3.18	3.64	3.95	3.76
"ribD	BMEI1189	DIAMINOHYDROXYPHOSPHORIBOSYLAMINOPYRIMIDINE DEAMINASE / 5-AMINO-6-(5-PHOSPHORIBOSYLAMINO)URACIL REDUCTASE	1.8	3.15	2.78	2.55	3.03
"nrdR	BMEI1190	hypothetical protein	-3.95	-4.07	-3.98	-4.06	-4.36
"glyA-2	BMEI1191	SERINE HYDROXYMETHYLTRANSFERASE	4.6	5.79	5.66	3.91	6.28
"glyA	BMEI1192	SERINE HYDROXYMETHYLTRANSFERASE	9.06	9.22	9.29	8.53	9.21
"BMEI1193	BMEI1193	cell wall degradation protein	4.36	3.62	4.8	5.45	4.91
"BMEI1195	BMEI1195	Hypothetical Membrane Spanning Protein	-5.49	-5.25	-5.54	-5.86	-6.05
"BMEI1196	BMEI1196	enoyl-CoA hydratase	-3.92	-2.6	-2.58	-2.58	-2.55
"hemB	BMEI1197	delta-aminolevulinic acid dehydratase	3.09	4	4.69	3.46	3.89
"BMEI1199	BMEI1199	arginyl-tRNA-protein transferase	2.86	3.24	3.74	1.9	3.4
"Parc	BMEI1200	DNA topoisomerase IV subunit A	8.07	9.1	8.82	7.84	7.58
"rnd	BMEI1203	RIBONUCLEASE D	7.57	7.59	7.97	7.44	7.61
"BMEI1204	BMEI1204	EXOPOLYPHOSPHATASE	-3.99	-2.46	-2.94	-4.44	-4.21
"ppk	BMEI1205	polyphosphate kinase	3.48	4.78	5.36	3.81	4.82
"BMEI1207	BMEI1207	salicylate hydroxylase	-5.31	-3.69	-4.44	-5.46	-4.6
"BMEI1211	BMEI1211	GENERAL L-AMINO ACID-BINDING PERIPLASMIC PROTEIN AAPJ PRECURSOR	10.41	11.7	11.4	10.36	11.09
"metC	BMEI1213	cystathionine beta-lyase	2.88	2.2	3.69	4.74	3.77
"BMEI1214	BMEI1214	hypothetical protein	4.24	2.39	4.89	8.04	6.68
"BMEI1216	BMEI1216	Hypothetical Cytosolic Protein	-5.17	-6.88	-4.49	-4.48	-4.58
"BMEI1218	BMEI1218	similar to phage protein	2.59	1.74	2.89	2.8	3.84
"BMEI1220	BMEI1220	hypothetical protein	5.27	5.26	6.97	5.45	7.5
"BMEI1226	BMEI1226	TRANSCRIPTIONAL REGULATOR	3.82	3.63	4.28	4.28	4.86
"BMEI1227	BMEI1227	hypothetical protein	3.95	3.61	4.71	5.42	5.91
"BMEI1228	BMEI1228	ADENYLATE KINASE	3.57	3.03	3.05	3.41	3.37
"BMEI1230	BMEI1230	Hypothetical Cytosolic Protein	7.76	7.48	8.57	7.6	7.24
"BMEI1231	BMEI1231	NADH-UBIQUINONE OXIDOREDUCTASE 18 KD SUBUNIT	6.81	6.66	6.9	8.15	8.89
"BMEI1236	BMEI1236	Hypothetical exported proline-rich protein	-6.13	-7.03	-6.84	-7.19	-7.82
"BMEI1238	BMEI1238	hypothetical protein	-2.68	-1.5	-3.5	-2.5	-2.92
"BMEI1239	BMEI1239	PERMEASE	-3.69	-3.06	-3.07	-2.52	-2.7
"purN	BMEI1241	phosphoribosylglycinamide formyltransferase	-5.04	-6.81	-8.96	-5.26	-6.26
"BMEI1242	BMEI1242	Hypothetical Membrane Spanning Protein	4.4	5.12	4.7	4.99	4.78
"BMEI1244	BMEI1244	TRANSPORTER, DME FAMILY	-6.59	-5.84	-6	-5.9	-5.79
"BMEI1247	BMEI1247	RIBONUCLEASE PRECURSOR	9.1	8.51	9.67	7.78	8.39
"BMEI1248	BMEI1248	GLUTATHIONE S-TRANSFERASE	6.35	7.68	6.69	5.86	5.27
"BMEI1249	BMEI1249	25 KDA OUTER-MEMBRANE IMMUNOGENIC PROTEIN PRECURSOR	17.66	18.82	17.85	17.3	17.66
"BMEI1255	BMEI1255	glycoprotein/polysaccharide metabolism	-5.24	-3.26	-3.61	-4.52	-5.07
"ndk	BMEI1256	nucleoside diphosphate kinase	11.74	13.48	12.48	12.25	10.87
"pepA	BMEI1261	leucyl aminopeptidase	4.01	4.72	5.12	4.97	5.66
"BMEI1262	BMEI1262	Hypothetical Membrane Spanning Protein	-3.56	-5.52	-3.71	-2.65	-3.08
"BMEI1263	BMEI1263	putative permeases	-6.27	-6.75	-5.29	-4.87	-5.74
"BMEI1264	BMEI1264	ORGANIC SOLVENT TOLERANCE PROTEIN	3.38	3.99	4	3.44	3.86
"BMEI1265	BMEI1265	SURVIVAL PROTEIN SURA PRECURSOR (PEPTIDYL-PROLYL CIS-TRANS ISOMERASE SURA)	3.21	2.39	3.1	4.1	3.7
"pdxA	BMEI1266	4-hydroxythreonine-4-phosphate dehydrogenase	-5.5	-7.35	-4.42	-4.7	-4.13
"rarD	BMEI1269	CHLORAMPHENICOL-SENSITIVE PROTEIN RARD	-8	-6.88	-7.43	-7.95	-7.81
"BMEI1270	BMEI1270	2-isopropylmalate synthase	7.89	7.16	7.44	8.04	7.37
"cysS	BMEI1272	cysteinyl-tRNA synthetase	7.12	6.49	7.24	7.79	8.33
"BMEI1274	BMEI1274	TRANSPORTER, LysE family	-2.42	-2.89	-3.33	-2.41	-2.35
"BMEI1276	BMEI1276	PHOSPHOHYDROLASE (MUTT/NUDIX FAMILY PROTEIN)	-7.16	-7.57	-6.91	-6.51	-6.82
"BMEI1277	BMEI1277	Hypothetical Cytosolic Protein	4.67	4.24	4.34	5.21	5.08
"BMEI1278	BMEI1278	hypothetical protein	3.21	4.13	4.65	4.29	3.69
"BMEI1279	BMEI1279	Hypothetical Cytosolic Protein	4.26	4.56	4.93	5.84	5.74
"BMEI1280	BMEI1280	Hypothetical Cytosolic Protein	4.27	4.35	4.58	5.11	5.34
"BMEI1282	BMEI1282	AMINOMETHYLTRANSFERASE	3.6	3.26	3.92	3.29	3.09
"era	BMEI1286	GTP-binding protein Era	4.26	5.99	4.35	3.92	4.14
"rnc	BMEI1287	ribonuclease III	4.72	5.66	5.49	5.8	4.94
"acpS	BMEI1289	4'-phosphopantetheinyl transferase	2.91	3.59	4.37	4.13	4.03
"BMEI1290	BMEI1290	Hypothetical Membrane Spanning Protein	-4.78	-3.11	-4.41	-3.84	-4.57
"pyrE	BMEI1295	orotate phosphoribosyltransferase	3.63	4.21	4.27	3.2	3.16
"spoT	BMEI1296	GUANOSINE-3',5'-BIS(DIPHOSPHATE) 3'-PYROPHOSPHOHYDROLASE	2.18	3.56	3.4	3.22	2.37
"rpoZ	BMEI1297	DNA-directed RNA polymerase omega subunit	11.33	12.77	12.84	12.57	11.89
"dapA	BMEI1301	dihydrodipicolinate synthase	1.91	4.62	3.12	2.31	2.48
"BMEI1303	BMEI1303	Hypothetical Cytosolic Protein	2.31	3.82	3.14	2.39	3.13
"BMEI1305	BMEI1305	PORIN	4.1	5.58	4.95	4.32	4.42
"BMEI1307	BMEI1307	INTEGRASE	-4.2	-2.44	-3.25	-4.19	-2.81
"BMEI1308	BMEI1308	HISTIDINOL-PHOSPHATE AMINOTRANSFERASE	-18.18	-17.95	-17.57	-16.84	-16.8
"BMEI1309	BMEI1309	HISTIDINOL-PHOSPHATE AMINOTRANSFERASE	-18.55	-16.7	-16.72	-17.17	-17.46
"BMEI1310	BMEI1310	Hypothetical Membrane Spanning Protein	-6.81	-7.5	-6.72	-5.78	-6.24
"BMEI1312	BMEI1312	Hypothetical Membrane Spanning Protein	2.46	2.2	4.36	3.44	3.79
"BMEI1313	BMEI1313	Hypothetical Cytosolic Protein	9.42	9.41	10.02	10.28	10.62
"BMEI1315	BMEI1315	SN-GLYCEROL-3-PHOSPHATE TRANSPORT ATP-BINDING PROTEIN UGPC	-2.77	-5.22	-4.23	-2.53	-2.31
"Amn	BMEI1318	AMP nucleosidase	-2.45	-3.84	-3.25	-2.12	-2.53
"BMEI1320	BMEI1320	ELECTRON TRANSFER FLAVOPROTEIN-UBIQUINONE OXIDOREDUCTASE PRECURSOR	7.04	6.66	7.24	8.34	7.48
"BMEI1321	BMEI1321	DNA POLYMERASE, BACTERIOPHAGE-TYPE	-4.13	-3.58	-3.97	-3.19	-4.48
"BMEI1323	BMEI1323	TRANSPORTER, DME FAMILY	-5.92	-5.71	-4.49	-4.87	-5.07
"pleC	BMEI1325	Sensory Transduction Protein Kinase	-4.31	-7.31	-9.13	-5.43	-4.31
"BMEI1328	BMEI1328	Sensory Transduction Histidine Kinase	2.33	2.6	2.31	2.37	2.66
"Tcra	BMEI1329	TWO COMPONENT RESPONSE REGULATOR	1.73	2.4	2.5	2.96	3.05
"cycL	BMEI1331	CYTOCHROME C-TYPE BIOGENESIS PROTEIN CYCL PRECURSOR	-17.68	-15.1	-28.78	-14.77	-15.73
"BMEI1334	BMEI1334	CYTOCHROME C-TYPE BIOGENESIS PROTEIN CYCH	-6.12	-5.36	-5.71	-5.54	-6.1
"PhoQ	BMEI1336	SENSOR PROTEIN PHOQ	-3.31	-1.79	-2.83	-2.68	-2.84
"BMEI1337	BMEI1337	TRANSCRIPTIONAL REGULATORY PROTEIN PHOP	2.12	3.21	3.85	2.95	3.81
"BMEI1338	BMEI1338	hypothetical protein	-2.4	-1.79	-3.2	-4.74	-2.64
"BMEI1339	BMEI1339	hypothetical protein	-2.34	-2.86	-1.75	-2.87	-2.25
"BMEI1340	BMEI1340	Phage Host Specificity Protein	-12.1	-14.18	-16.46	-13.41	-16.59
"BMEI1341	BMEI1341	Phage Host Specificity Protein	-4.59	-3.36	-3.56	-4.89	-3.44
"BMEI1343	BMEI1343	hypothetical protein	-5.45	-3.99	-4.78	-4.82	-5.59
"BMEI1344	BMEI1344	hypothetical protein	-6.87	-6.64	-7.24	-7.47	-8.47
"BMEI1345	BMEI1345	Phage MINOR TAIL PROTEIN H	-3.61	-3.04	-2.89	-3.08	-3.46
"BMEI1349	BMEI1349	Phage Portal Protein	-5.86	-4.87	-5.01	-4.97	-5.43
"BMEI1350	BMEI1350	Phage DNA Packaging Protein	-11.31	-10.12	-9.86	-13.25	-12.38
"mrcA	BMEI1351	PENICILLIN-BINDING PROTEIN 1A	-4.08	-1.76	-2.74	-3.39	-4.06
"BMEI1352	BMEI1352	hypothetical protein	-5.46	-2.76	-4.21	-5.51	-8.56
"BMEI1353	BMEI1353	hypothetical protein	-5.56	-3.88	-3.49	-5.24	-3.83
"BMEI1354	BMEI1354	Hypothetical Cytosolic Protein	-3.67	-3.96	-6.18	-3.29	-5.13
"BMEI1356	BMEI1356	peptidoglycan binding domain containing protein	3.73	5.04	4.21	4.01	2
"BMEI1361	BMEI1361	Hypothetical Cytosolic Protein	-5.62	-6.6	-4.73	-6.02	-4.58
"BMEI1362	BMEI1362	hypothetical protein	-3.65	-4.04	-2.47	-1.85	-2.48
"BMEI1363	BMEI1363	Hypothetical Cytosolic Protein	-6.42	-6.12	-5.44	-5.46	-4.62
"BMEI1364	BMEI1364	TRANSCRIPTIONAL REGULATORY PROTEIN MUCR	8.29	6.78	9.43	9.2	10.07
"BMEI1366	BMEI1366	Hypothetical Membrane Spanning Protein	-4.11	-4.04	-3.02	-3.02	-2.44
"sodA	BMEI1367	SUPEROXIDE DISMUTASE (MN)	2.6	2.58	3.86	4.04	1.87
"BMEI1370	BMEI1370	ATPase	-4.88	-4.97	-3.75	-2.76	-2.63
"CynX	BMEI1372	CYANATE TRANSPORT PROTEIN CYNX	-4.17	-3.91	-3.07	-3.33	-3.38
"corA	BMEI1374	MAGNESIUM AND COBALT TRANSPORT PROTEIN CORA	2.49	2.36	3.3	3.6	3.91
"BMEI1375	BMEI1375	hypothetical protein	13.28	13.53	14.23	12.29	12.57
"doc	BMEI1376	DEATH ON CURING PROTEIN	-5.66	-6.16	-5.13	-4.48	-4.81
"greA	BMEI1377	TRANSCRIPTION ELONGATION FACTOR GREB	4.66	5.74	4.86	5.96	4.62
"BMEI1378	BMEI1378	L-ASPARAGINASE II	-3.86	-3.17	-2.4	-3.49	-1.77
"BMEI1379	BMEI1379	transcriptional regulator BetI	-6.21	-4.32	-4.59	-4.16	-5.49
"betA	BMEI1381	CHOLINE DEHYDROGENASE	-3.94	-3.42	-4.04	-4.69	-3.9
"BMEI1384	BMEI1384	TRANSCRIPTIONAL REGULATOR, ARAC FAMILY	-6.25	-5.37	-5.21	-5.82	-5.27
"rbsB	BMEI1390	D-RIBOSE-BINDING PERIPLASMIC PROTEIN PRECURSOR	-3.95	-2.31	-2.33	-2.87	-3.49
"rfbA	BMEI1395	MANNOSE-1-PHOSPHATE GUANYLYLTRANSFERASE	5.51	6.78	6.65	5.11	5.22
"BMEI1398	BMEI1398	TRANSPOSASE	-3.62	-1.95	-3.33	-4.36	-3.24
"BMEI1399	BMEI1399	TRANSPOSASE	7.37	8.05	7.22	6.58	5.96
"BMEI1400	BMEI1400	TRANSPOSASE	2.73	5.64	3.75	3.16	2.97
"orfB	BMEI1401	TRANSPOSASE	-3.84	-2.07	-3.08	-2.67	-4.35
"BMEI1404	BMEI1404	MANNOSYLTRANSFERASE	2.96	4.27	5.22	2.94	4.51
"BMEI1408	BMEI1408	TRANSPOSASE	-9.49	-11.25	-9.39	-7.06	-8.44
"BMEI1409	BMEI1409	TRANSPOSASE	-4.55	-7.1	-4.96	-3.98	-3.57
"BMEI1411	BMEI1411	TRANSPOSASE	4.74	3.01	5.49	4.84	5.67
"BMEI1412	BMEI1412	TRANSPOSASE	8.23	6.81	9.05	7.76	9.54
"gmd	BMEI1413	GDP-mannose 4,6-dehydratase	5.25	5.32	6.43	5.57	6.14
"rfbE	BMEI1414	PEROSAMINE SYNTHETASE	2.54	3.22	5.11	4.59	4.58
"BMEI1415	BMEI1415	O-ANTIGEN EXPORT SYSTEM PERMEASE PROTEIN RFBD	2.78	2.32	3.89	3.01	1.95
"BMEI1418	BMEI1418	GDP-mannose 4,6-dehydratase / GDP-4-amino-4,6-dideoxy-D-mannose formyltransferase	4.32	3.24	4.77	5.71	5.57
"BMEI1429	BMEI1429	TRANSTHYRETIN-LIKE PROTEIN PRECURSOR	-4.04	-3.56	-3.52	-2.93	-3.64
"BMEI1430	BMEI1430	ureidoglycolate hydrolase	-16.87	-16	-23.26	-15.19	-16.08
"BMEI1431	BMEI1431	BIOY PROTEIN	2.57	2.2	3.15	3.23	3.21
"BMEI1432	BMEI1432	HYDROXYACYLGLUTATHIONE HYDROLASE	-4.23	-3.6	-4.56	-3.96	-4.94
"BMEI1433	BMEI1433	hypothetical protein	-3.17	-2.48	-2.78	-2.04	-2.6
"BMEI1435	BMEI1435	POLYSACCHARIDE DEACETYLASE	3.49	4.06	4.34	5.01	4.38
"ppdK	BMEI1436	pyruvate phosphate dikinase	6.2	6.58	6.37	5.41	5.67
"BMEI1438	BMEI1438	COBALT-ZINC-CADMIUM RESISTANCE PROTEIN CZCD	-5.37	-5.16	-4.55	-6.05	-6.47
"smc	BMEI1439	CHROMOSOME SEGREGATION PROTEIN SMC2	-4.37	-2.01	-2.74	-2.35	-2.56
"BMEI1440	BMEI1440	THIOL:DISULFIDE INTERCHANGE PROTEIN DSBA	-11.3	-10.14	-12.38	-11.61	-13.84
"mutY	BMEI1442	A/G-SPECIFIC ADENINE GLYCOSYLASE	-11.78	-10.58	-11.78	-11.06	-12.88
"BMEI1444	BMEI1444	ADENINE-SPECIFIC METHYLTRANSFERASE	6.56	7.59	7.63	6.17	6.05
"BMEI1453	BMEI1453	Diguanylate cyclase/phosphodiesterase domain 2 (EAL)	-6.1	-4.43	-4.49	-4.88	-5.69
"BMEI1454	BMEI1454	hypothetical protein	-7.63	-6.57	-6.81	-7.78	-7.37
"THRB	BMEI1458	homoserine kinase	-3.73	-4	-3.36	-3.86	-3.77
"lytB	BMEI1459	4-hydroxy-3-methylbut-2-enyl diphosphate reductase	8.91	7.96	9.65	9.14	9.7
"BMEI1461	BMEI1461	ZINC-FINGER PROTEIN	-13.9	-15.36	-12.86	-11.66	-13.36
"coxE	BMEI1464	protoheme IX farnesyltransferase	-11.96	-12.06	-12.77	-13.27	-13.39
"coxB	BMEI1466	CYTOCHROME C OXIDASE POLYPEPTIDE II	6.51	6.68	7.42	7.17	6.82
"BMEI1467	BMEI1467	hypothetical protein	2.56	2.63	3.35	4.23	5.01
"gmk	BMEI1469	guanylate kinase	3.72	3.81	5.31	5.69	6.44
"BMEI1470	BMEI1470	PROTEIN YICC	5.99	6.52	7.18	6.73	6.25
"BMEI1472	BMEI1472	hypothetical protein	-2.91	-3.5	-2.67	-3.42	-4.54
"ACPP	BMEI1475	acyl carrier protein	5.95	6.61	5.92	8.32	7.91
"fabG	BMEI1477	3-ketoacyl-(acyl-carrier-protein) reductase	4.3	4.79	4.98	5.56	5.73
"rpsF	BMEI1480	30S ribosomal protein S6	12.42	13.4	12.65	12.87	11.99
"rpsR	BMEI1481	30S ribosomal protein S18	9.99	10.03	9.84	10.63	10.06
"rplI	BMEI1483	50S ribosomal protein L9	11.9	12.21	11.08	10.4	12.17
"cfa	BMEI1484	CYCLOPROPANE-FATTY-ACYL-PHOSPHOLIPID SYNTHASE	6.12	4.8	0.22	7.87	6.75
"dnaB	BMEI1485	replicative DNA helicase	4.07	3.8	4.68	3.05	4.52
"cvpA	BMEI1487	COLICIN V PRODUCTION PROTEIN	6.38	8.73	8.59	7.9	7.25
"purF	BMEI1488	amidophosphoribosyltransferase	3.66	4.67	3	3.46	1.9
"BMEI1491	BMEI1491	phosphatidylserine decarboxylase	3.97	5.25	5.03	4.41	4.56
"BMEI1494	BMEI1494	hypothetical protein	5.25	5.59	5.41	4.12	4.75
"BMEI1495	BMEI1495	LYSINE DECARBOXYLASE	9.8	11.02	10.99	9.63	9.84
"BMEI1497	BMEI1497	HEMOLYSIN	2.44	4.05	3.3	2.59	1.58
"BMEI1501	BMEI1501	TRANSGLYCOSYLASE ASSOCIATED PROTEIN	6.38	7.85	7.25	6.67	6.86
"xseB	BMEI1503	exodeoxyribonuclease VII small subunit	5.97	7.13	6.72	5.54	6.34
"BMEI1504	BMEI1504	acetylspermidine deacetylase	-6.57	-7.41	-5.85	-5.22	-5.12
"ribA/B	BMEI1505	GTP CYCLOHYDROLASE II / 3,4-DIHYDROXY-2-BUTANONE 4-PHOSPHATE SYNTHASE	2.81	2.69	3.6	2.74	2.94
"aroC	BMEI1506	chorismate synthase	5.09	5.54	5.82	5.78	5.91
"BMEI1507	BMEI1507	hypothetical protein	3.14	2.58	4.14	3.49	3.33
"fabI	BMEI1512	enoyl-(acyl carrier protein) reductase	6.57	6.51	7.39	8.35	8.36
"BMEI1513	BMEI1513	CHAPERONE PROTEIN DNAJ	5.7	6.63	6.55	6.87	5.53
"BMEI1514	BMEI1514	hypothetical protein	4.91	5	5.36	5.4	6.14
"BMEI1515	BMEI1515	17 KD COMMON-ANTIGEN	5.58	6.34	5.9	6.79	5.81
"BMEI1516	BMEI1516	hypothetical protein	4.42	3.47	6.34	5.18	6.33
"pdxH	BMEI1517	pyridoxamine 5'-phosphate oxidase	-4.79	-4.01	-4.96	-2.93	-4.28
"purD	BMEI1519	phosphoribosylamine--glycine ligase	-5.51	-4.69	-5.61	-3.61	-5.97
"BMEI1520	BMEI1520	RESPONSE REGULATOR PROTEIN	3.64	2.95	4.34	3.75	4.47
"BMEI1523	BMEI1523	hypothetical protein	3.16	3.87	2.01	2.7	2.62
"BMEI1524	BMEI1524	hypothetical protein	-4.75	-4.74	-3.54	-3.77	-3.91
"BMEI1525	BMEI1525	Helix-turn-helix protein, copG family	4.52	5.02	5.26	5.18	4.8
"glyS	BMEI1529	glycyl-tRNA synthetase beta subunit	8.33	8.87	8.44	7.89	8
"BMEI1531	BMEI1531	TETRATRICOPEPTIDE REPEAT FAMILY PROTEIN	2.69	3.98	3.99	4.01	3.34
"ispB	BMEI1532	FARNESYL PYROPHOSPHATE SYNTHETASE / GERANYLTRANSTRANSFERASE	2.33	2.2	2.69	2.64	2.79
"BMEI1536	BMEI1536	hypothetical protein	3.73	3.2	4.63	3.31	3.32
"BMEI1538	BMEI1538	hypothetical protein	4.83	5.59	6.71	4.97	5.78
"BMEI1539	BMEI1539	hypothetical protein	-6.27	-5.02	-5.33	-6.06	-6.3
"BMEI1541	BMEI1541	TRANSPORTER	8.82	9.62	8.9	8.19	8.51
"atpF	BMEI1543	ATP synthase subunit B	15.66	16.28	16.56	15.62	16.02
"atpB	BMEI1546	ATP synthase subunit A	3.7	5.86	5.15	3.79	1.76
"BMEI1547	BMEI1547	ATP SYNTHASE	3.59	6.17	5.63	3.84	5.08
"BMEI1548	BMEI1548	SPORE-CORTEX-LYTIC ENZYME PREPEPTIDE PRECURSOR	3.94	6.14	5.52	4.22	4.65
"BMEI1549	BMEI1549	DNAK PROTEIN	0.97	2.8	3.55	3	2.51
"BMEI1553	BMEI1553	BACTEROID DEVELOPMENT PROTEIN BACA	4.06	3.85	5.28	4.78	5.56
"BMEI1554	BMEI1554	TRANSPORTER, MFS superfamily	-4.73	-5.08	-3.77	-3.95	-3.97
"BMEI1555	BMEI1555	TRANSPORTER, MFS superfamily	-7.6	-9.87	-12.28	-12.43	-9.23
"BMEI1556	BMEI1556	INTEGRAL MEMBRANE PROTEIN	-7.86	-7.76	-6.13	-6.43	-7.14
"BMEI1557	BMEI1557	ARSENATE REDUCTASE	-3.05	-4.06	-2.74	-2.59	-1.28
"vdh	BMEI1560	SALICYLALDEHYDE DEHYDROGENASE	-5.14	-4.81	-3.57	-3.8	-4.28
"BMEI1563	BMEI1563	FERRIC UPTAKE REGULATION PROTEIN	5.42	2.66	4.51	5.32	4.06
"BMEI1568	BMEI1568	NITROGEN FIXATION PROTEIN FIXH	-5.44	-6.25	-5.56	-5.14	-5.18
"BMEI1569	BMEI1569	NITROGEN FIXATION PROTEIN FIXI (E1-E2 TYPE CATION ATPASE FIXI)	-3.76	-3.95	-6.7	-6.71	-4.29
"BMEI1573	BMEI1573	TRANSCRIPTIONAL REGULATORY PROTEIN, LYSR FAMILY	-5.27	-5.6	-5.29	-3.74	-3.44
"BMEI1574	BMEI1574	XdhC protein (assists in molybdopterin insertion into xanthine dehydrogenase)	4.35	4.94	4.83	5.45	6.1
"BMEI1577	BMEI1577	CHITOOLIGOSACCHARIDE DEACETYLASE	-4.03	-3.83	-14.95	-1.43	-7.67
"BMEI1578	BMEI1578	glyoxylate induced protein	-7.16	-6.02	-7.04	-7.61	-7.05
"BMEI1579	BMEI1579	PERIPLASMIC MANNITOL-BINDING PROTEIN	2.27	1.85	2.69	2.54	2.36
"dctM	BMEI1580	MANNITOL TRANSPORTER, LARGE SUBUNIT	-8.91	-8.08	-7.67	-7.23	-8.63
"BMEI1581	BMEI1581	TRIPARTITE TRANSPORTER, SMALL SUBUNIT	-3.98	-4.23	-4.31	-3.54	-2.83
"NarL	BMEI1582	TRANSCRIPTIONAL REGULATORY PROTEIN DEGU	-23.74	-23.35	-24.16	-22.13	-22.86
"BMEI1584	BMEI1584	INVASION PROTEIN B	5.67	4.85	5.54	4.95	4.96
"nspC	BMEI1589	CARBOXYNORSPERMIDINE DECARBOXYLASE	1.66	3.3	3.22	2.67	2.47
"BMEI1591	BMEI1591	FERREDOXIN-NADP REDUCTASE	-3.18	-2.49	-3.08	-2.27	-3.34
"panB	BMEI1592	3-methyl-2-oxobutanoate hydroxymethyltransferase	4.03	4.4	4.39	4.24	3.7
"BMEI1594	BMEI1594	hypothetical protein	-3.64	-0.91	-2.99	-3.16	-4.96
"BMEI1597	BMEI1597	murein hydrolase exporter	3.13	4.06	3.59	3.49	2.62
"BMEI1602	BMEI1602	GLYCOSYLTRANSFERASE	5.84	5.94	6.19	5.32	4.54
"bioF	BMEI1604	5-aminolevulinate synthase	3.27	1.57	3.45	4.38	5.12
"mscL	BMEI1605	LARGE CONDUCTANCE MECHANOSENSITIVE CHANNEL	-6.95	-7.99	-6.26	-5.55	-5.98
"BMEI1606	BMEI1606	SENSORY TRANSDUCTION HISTIDINE KINASE	-2.5	-3.94	-3.05	-3.69	-2.32
"BMEI1607	BMEI1607	GLYCEROL METABOLISM ACTIVATOR	2.45	2.8	2.86	3.84	3.74
"BMEI1610	BMEI1610	Hypothetical Cytosolic Protein	-12.22	-13.21	-13.84	-11.22	-11.86
"dinF	BMEI1612	Na+ DRIVEN MULTIDRUG EFFLUX PUMP	-5.05	-5.89	-5.1	-4.45	-4.68
"BMEI1614	BMEI1614	hypothetical protein	-7.18	-7.42	-6.03	-5.64	-6.46
"BMEI1615	BMEI1615	TRANSCRIPTIONAL REGULATOR, ARAC FAMILY	-5.13	-6.35	-6.98	-9.9	-6.36
"BMEI1616	BMEI1616	2'-deoxycytidine 5'-triphosphate deaminase	-4.93	-6.96	-9.49	-5.43	-7.31
"BMEI1619	BMEI1619	Hsp33-like chaperonin	-7.82	-8.65	-7.91	-6.67	-7.65
"argD	BMEI1621	bifunctional N-succinyldiaminopimelate-aminotransferase/acetylornithine transaminase protein	4.75	2.6	-0.54	4.52	3.1
"BMEI1623	BMEI1623	hypothetical protein	4.15	3.8	3.9	4.31	3.88
"phoR	BMEI1624	PHOSPHATE REGULON SENSOR PROTEIN PHOR	-4.21	-4.53	-4.49	-3.66	-4.01
"BMEI1625	BMEI1625	UDP-GALACTOSE-LIPID CARRIER TRANSFERASE	-11.17	-11.56	-11.45	-10.38	-11.31
"GltI	BMEI1627	ARGININE-BINDING PERIPLASMIC PROTEIN	-3.41	-5.29	-3.66	-3.45	-4.54
"BMEI1628	BMEI1628	hypothetical protein	2.4	2.49	4.26	2.28	3.15
"BMEI1630	BMEI1630	ACRIFLAVIN RESISTANCE PROTEIN A PRECURSOR	-14.08	-12.83	-13.15	-14.04	-12.4
"FADD	BMEI1632	acyl-CoA synthase	4.36	4.59	4.81	4.8	4.9
"BMEI1633	BMEI1633	Hydrolases of the alpha/beta superfamily	-5.22	-4.08	-4.99	-5.04	-5.46
"gph	BMEI1634	PHOSPHOGLYCOLATE PHOSPHATASE	8.41	8.46	9.21	7.18	8.66
"BMEI1635	BMEI1635	ARGININE/ORNITHINE TRANSPORT OPERON PROTEIN AOT	4.75	5.42	5.05	5.26	3.93
"BMEI1636	BMEI1636	glucose-6-phosphate isomerase	7.24	8.12	8.34	7.67	8.5
"BMEI1637	BMEI1637	CoxG protein	2.82	3.25	2.28	3.34	2.29
"gltD	BMEI1638	GLUTAMATE SYNTHASE (NADPH) SMALL CHAIN	4.59	5.5	4.64	4.21	4.9
"BMEI1639	BMEI1639	dihydropyrimidine dehydrogenase	2.58	4.79	3.45	2.59	1.78
"BMEI1641	BMEI1641	TRANSCRIPTIONAL REGULATOR, TETR FAMILY	-6.59	-5.59	-6.16	-6.53	-7.68
"BMEI1642	BMEI1642	TRANSCRIPTIONAL REGULATOR, TETR FAMILY	-8.47	-10.66	-13.86	-11.75	-11.33
"BMEI1643	BMEI1643	N-carbamoyl-L-amino acid amidohydrolase	4.65	6.67	6.53	4.96	3.86
"BMEI1645	BMEI1645	ACRIFLAVIN RESISTANCE PROTEIN B	-7.85	-7.69	-8.51	-6.49	-7.81
"BMEI1647	BMEI1647	hypothetical protein	-6.29	-5.86	-5.72	-7.67	-6.97
"BMEI1650	BMEI1650	UREASE ACCESSORY PROTEIN UREF	-8.28	-11.18	-16.09	-8.42	-10.77
"ureB	BMEI1653	UREASE BETA SUBUNIT	-4.74	-4.23	-2.72	-3.66	-2.41
"BMEI1655	BMEI1655	UREASE ACCESSORY PROTEIN URED	-3.94	-4.06	-3.97	-3.62	-2.56
"BMEI1658	BMEI1658	hypothetical protein	-6.3	-6.42	-6.01	-5.13	-4.9
"BMEI1661	BMEI1661	RECOMBINASE	-5.68	-6.68	-6.09	-5.39	-5.73
"BMEI1663	BMEI1663	ANTIREPRESSOR PROTEIN ANT	-6.38	-5.79	-5.8	-5.56	-5.69
"BMEI1664	BMEI1664	Hypothetical Cytosolic Protein	-14.67	-16.46	-20.61	-14.42	-16.34
"BMEI1665	BMEI1665	hypothetical protein	-4.56	-5.21	-3.33	-1.82	-3.42
"murA	BMEI1666	UDP-N-acetylglucosamine 1-carboxyvinyltransferase	3.95	3.52	4.11	4.5	3.87
"BMEI1667	BMEI1667	Hypothetical Cytosolic Protein	-5.6	-5.64	-7.22	-6.22	-7.44
"hisD	BMEI1668	histidinol dehydrogenase	3.2	3.53	3.39	4.09	3.08
"infA	BMEI1671	translation initiation factor IF-1	5.06	5.89	5.86	6.53	5.79
"MAF	BMEI1672	Maf-like protein	3.59	3.08	3.99	4.66	3.33
"BMEI1674	BMEI1674	hypothetical protein	-4.2	-2.79	-2.47	-3.85	-2.22
"BMEI1675	BMEI1675	hypothetical protein	-3.92	-3.18	-2.57	-2.81	-2.49
"BMEI1676	BMEI1676	hypothetical protein	-2.71	-2.29	-2.41	-3.01	-3.49
"BMEI1681	BMEI1681	hypothetical protein	3.26	3.63	3.79	3.36	3.39
"BMEI1684	BMEI1684	hypothetical protein	-4.26	-3.03	-2.76	-2.93	-3.46
"BMEI1686	BMEI1686	hypothetical protein	-4.89	-3.77	-3.84	-4.9	-5.35
"BMEI1688	BMEI1688	hypothetical protein	2.55	3.65	3.69	2.85	2.84
"BMEI1691	BMEI1691	Hypothetical Membrane Spanning Protein	-5.48	-3.54	-4.14	-5.37	-5.51
"BMEI1692	BMEI1692	FLAGELLAR PROTEIN FLGJ	-7.7	-5.1	-7.64	-6.77	-8.4
"BMEI1694	BMEI1694	hypothetical protein	-3.44	-1.49	-2.81	-3.11	-4.08
"BMEI1696	BMEI1696	Hypothetical Membrane Spanning Protein	-4.17	-2.51	-3.65	-3.22	-4.88
"BMEI1697	BMEI1697	virulence-associated protein E	-4.55	-3.19	-4.21	-4.03	-3.98
"BMEI1698	BMEI1698	hypothetical protein	-6.61	-6.33	-4.92	-6.04	-4.75
"BMEI1701	BMEI1701	hypothetical protein	-8.39	-10.24	-7.1	-6.86	-7.88
"BMEI1702	BMEI1702	TRANSPOSASE	-12.41	-12.56	-12.7	-12.13	-12.3
"BMEI1704	BMEI1704	hypothetical protein	-3.01	-4.26	-2.55	-3.25	-2.46
"BMEI1705	BMEI1705	hypothetical protein	-7.42	-8.63	-6.92	-6.94	-6.87
"BMEI1707	BMEI1707	MANDELATE RACEMASE	-4.58	-5.1	-4.94	-3.68	-4.17
"BMEI1708	BMEI1708	2-HYDROXYHEPTA-2,4-DIENE-1,7-DIOATE ISOMERASE / 5-CARBOXYMETHYL-2-OXO-HEX-3-ENE-1,7-DIOATE DECARBOXYLASE	-5.98	-4.71	-3.92	-3.71	-4.35
"fabG	BMEI1709	OXIDOREDUCTASE UCPA	-5.32	-5.23	-4.72	-4.63	-4.73
"BMEI1712	BMEI1712	MANDELATE RACEMASE	-2.04	-2.89	-2.43	-3.89	-2.51
"MalG	BMEI1714	MALTOSE TRANSPORT SYSTEM PERMEASE PROTEIN MALG	4.47	4.01	4.76	4.78	4.51
"malE	BMEI1716	TREHALOSE/MALTOSE BINDING PROTEIN	9.36	9.65	9.64	9.56	8.84
"BMEI1721	BMEI1721	SARCOSINE OXIDASE DELTA SUBUNIT	-5.99	-6.11	-5.96	-6.97	-5.89
"BMEI1722	BMEI1722	SARCOSINE OXIDASE BETA SUBUNIT	-14.61	-14.06	-14.07	-12.62	-15.11
"Glud	BMEI1723	NADP-SPECIFIC GLUTAMATE DEHYDROGENASE	3.87	3.88	5.03	4.34	4.72
"BMEI1724	BMEI1724	hypothetical protein	7.85	8.53	8.57	6.92	7.1
"OpuBC	BMEI1725	GLYCINE BETAINE-BINDING PROTEIN PRECURSOR	-2.81	-3.08	-2.33	-2.61	-2.84
"BMEI1727	BMEI1727	GLYCINE BETAINE/L-PROLINE TRANSPORT ATP-BINDING PROTEIN PROV	-6.54	-5.45	-4.77	-6.12	-6.23
"OpuBB	BMEI1728	GLYCINE BETAINE/L-PROLINE TRANSPORT SYSTEM PERMEASE PROTEIN PROW	-4.73	-3.32	-4.34	-3.71	-4.55
"BMEI1729	BMEI1729	MERCURIC RESISTANCE OPERON REGULATORY PROTEIN	-2.35	-1.43	-3.14	-3.2	-2.7
"BMEI1731	BMEI1731	Diguanylate cyclase/phosphodiesterase domain 2 (EAL)	2.15	3.47	3.44	2.77	3.02
"thiD	BMEI1732	PHOSPHOMETHYLPYRIMIDINE KINASE / HYDROXYMETHYLPYRIMIDINE KINASE	3.38	5.24	4.55	2.97	1.68
"thiG	BMEI1735	thiazole synthase	-6.54	-4.56	-5.32	-5.85	-6.4
"thiE	BMEI1736	thiamine-phosphate pyrophosphorylase	-3.34	-3.37	-2.96	-4.51	-4.07
"SsuA	BMEI1737	ABC TRANSPORTER SUBSTRATE-BINDING PROTEIN	-3.4	-1.57	-2.39	-3.28	-4
"BMEI1742	BMEI1742	ABC TRANSPORTER ATP-BINDING PROTEIN	10.73	11.32	11.14	10.27	9.22
"BMEI1743	BMEI1743	ABC TRANSPORTER ATP-BINDING PROTEIN	4.47	6.18	5.14	5.39	3.81
"glpD	BMEI1749	GLYCEROL-3-PHOSPHATE DEHYDROGENASE	-7.02	-6.98	-5.98	-5.58	-6.01
"glpR	BMEI1750	GLYCEROL-3-PHOSPHATE REGULON REPRESSOR	-7.14	-7.3	-6.25	-6.59	-5.95
"BMEI1751	BMEI1751	TWO COMPONENT RESPONSE REGULATOR	-5.12	-5.1	-4.38	-4.53	-3.2
"BMEI1752	BMEI1752	TRANSCRIPTION REGULATOR, CRP FAMILY	-5.74	-6.4	-4.96	-5.94	-5.52
"cysN/C	BMEI1754	binfunctional sulfate adenylyltransferase subunit 1/adenylylsulfate kinase protein	5.63	3.36	4.27	5.4	5.39
"metH	BMEI1759	5-METHYLTETRAHYDROFOLATE--HOMOCYSTEINE METHYLTRANSFERASE	4.12	4.17	5.48	5.54	5.64
"BMEI1760	BMEI1760	hypothetical protein	2.77	3.47	3.74	3.13	2.34
"Ogt	BMEI1762	O-6-METHYLGUANINE-DNA-ALKYLTRANSFERASE	2.56	2.95	2.68	2.54	2.44
"BMEI1763	BMEI1763	hypothetical protein	-5.21	-5.33	-4.44	-4.24	-3.43
"BMEI1764	BMEI1764	OXIDOREDUCTASE	-6.74	-7.58	-7.7	-8.62	-9.53
"cysG-1	BMEI1768	UROPORPHYRIN-III C-METHYLTRANSFERASE / PRECORRIN-2 OXIDASE / FERROCHELATASE	-3.17	-3.05	-2.46	-2.27	-3.21
"BMEI1769	BMEI1769	hypothetical protein	-5.68	-5.65	-6.92	-4.83	-4.43
"BMEI1773	BMEI1773	LACTOYLGLUTATHIONE LYASE, PUTATIVE	4.3	3.82	4.46	3.86	4.67
"BMEI1774	BMEI1774	LACTOYLGLUTATHIONE LYASE, PUTATIVE	7.88	8.3	7.8	6.94	8.02
"rph	BMEI1775	ribonuclease PH	3.15	3.44	4.26	4.26	4.39
"grpE	BMEI1777	GRPE PROTEIN	6.03	5.87	6.06	5.76	5.64
"yghA	BMEI1778	TRANSPORTER	3.24	4.14	3.64	4.12	3.33
"nth	BMEI1782	ENDONUCLEASE III	-3.09	-2.62	-2.83	-2.77	-4.82
"BMEI1783	BMEI1783	Hypothetical Membrane Spanning Protein	5.09	5.44	4.98	5.1	4.57
"ibpA	BMEI1784	SMALL HEAT SHOCK PROTEIN HSPA	10.25	12.17	11.84	11.15	10.21
"BMEI1785	BMEI1785	hypothetical protein	5.13	5.75	5.77	5.09	5.88
"yfiA	BMEI1787	putative sigma54 modulation protein / SSU ribosomal protein S30P	5.51	7.76	6.93	6.52	6.64
"BMEI1789	BMEI1789	DNA-directed RNA polymerase subunit N	-5.18	-3.18	-3.97	-4.53	-4.73
"BMEI1790	BMEI1790	ABC TRANSPORTER ATP-BINDING PROTEIN	7.14	8.6	8.64	7.72	7.58
"sppA	BMEI1793	PUTATIVE PROTEASE IV	-12.82	-13.49	-13.28	-13.83	-15.37
"ihfB	BMEI1794	integration host factor beta subunit	4.52	6.25	5.79	4.66	4.86
"BMEI1795	BMEI1795	hypothetical protein	11.05	10.1	11.37	12.17	12.94
"BMEI1798	BMEI1798	23S ribosomal RNA methyltransferase	-12.3	-17.16	-11.62	-15.72	-16.63
"mutS	BMEI1801	DNA mismatch repair protein	-14.87	-13.48	-13.29	-16.46	-15.16
"tme	BMEI1802	NADP-DEPENDENT MALIC ENZYME	-17.81	-20.78	-18	-19.32	-18.65
"tme	BMEI1803	NADP-DEPENDENT MALIC ENZYME	-7.41	-9.45	-9.1	-6.96	-5.16
"glnD	BMEI1804	PII uridylyl-transferase	7.77	7.95	7.59	7.81	7.23
"mviN	BMEI1805	VIRULENCE FACTOR MVIN	-4.33	-3.94	-3.94	-3.56	-1.87
"BMEI1808	BMEI1808	NIFU PROTEIN	6.91	7.63	7.42	7	6.19
"ntrX	BMEI1811	ACID TOLERANCE REGULATORY PROTEIN ACTR	1.96	2.45	2.49	3.2	3.53
"BMEI1812	BMEI1812	hypothetical protein	3.91	4.35	4.29	3.33	2.71
"hrpB	BMEI1817	ATP-DEPENDENT HELICASE HRPB	-4.51	-4.48	-4.34	-4.27	-4.59
"hrpB	BMEI1818	ATP-DEPENDENT HELICASE HRPB	-5.67	-5.93	-5.18	-4.76	-5.81
"adhI	BMEI1819	ALCOHOL DEHYDROGENASE CLASS III	2.34	3.5	3.17	3.7	3.03
"BMEI1821	BMEI1821	hypothetical protein	6.65	6.93	7.04	6.21	7.23
"BMEI1822	BMEI1822	S-FORMYLGLUTATHIONE HYDROLASE	4.45	4.97	4.88	5.1	4.23
"gyrB	BMEI1823	DNA gyrase subunit B	-8	-6.93	-7.34	-9.33	-7.9
"deaD	BMEI1824	ATP-DEPENDENT RNA HELICASE DEAD	-4.69	-4.16	-4.96	-3.5	-5.19
"BMEI1827	BMEI1827	hypothetical protein	1.36	2.69	2.87	2.45	2.49
"BMEI1828	BMEI1828	RIBONUCLEASE D	6.38	7.3	6.65	5.97	5.53
"BMEI1829	BMEI1829	25 KDA OUTER-MEMBRANE IMMUNOGENIC PROTEIN PRECURSOR	10.35	11.07	10.78	10.59	10.67
"BMEI1830	BMEI1830	25 KDA OUTER-MEMBRANE IMMUNOGENIC PROTEIN PRECURSOR	6.73	7.46	8	7.08	6.91
"BMEI1831	BMEI1831	PENICILLIN-BINDING PROTEIN 1A	2.66	3.66	3.65	2.92	3.43
"BMEI1834	BMEI1834	UBIQUINONE/MENAQUINONE BIOSYNTHESIS METHYLTRANSFERASE UBIE	3.81	3.69	4.21	3.39	2.19
"BMEI1835	BMEI1835	N-methyl-D-aspartate receptor	2.89	4.92	3.99	3.17	3.5
"BMEI1836	BMEI1836	nicotinate phosphoribosyltransferase	-4.91	-3.97	-5.7	-5.25	-3.75
"BMEI1837	BMEI1837	CELLOBIOSE-PHOSPHORYLASE	3.19	4.65	3.97	3.35	3.3
"cysA	BMEI1838	SULFATE TRANSPORT ATP-BINDING PROTEIN CYSA	-4.26	-3.01	-2.58	-4.06	-3.72
"cysW	BMEI1839	SULFATE TRANSPORT SYSTEM PERMEASE PROTEIN CYSW	-5.11	-4.04	-4.19	-4.95	-5.37
"cysT	BMEI1840	SULFATE TRANSPORT SYSTEM PERMEASE PROTEIN CYST	2.87	4.47	4.53	2.54	2.16
"BMEI1842	BMEI1842	hypothetical protein	4.11	5.24	5.06	4.3	3.73
"BMEI1843	BMEI1843	hypothetical protein	2.27	2.45	3.31	3.18	3.59
"ilvD	BMEI1848	dihydroxy-acid dehydratase	6.41	6.02	6.94	6.05	6.4
"BMEI1850	BMEI1850	HEME EXPORTER PROTEIN D	-4.36	-4.86	-3.6	-3.84	-4.46
"CcmC	BMEI1851	HEME EXPORTER PROTEIN C	-6.51	-4.21	-12.62	-3.59	-5.21
"ccmB	BMEI1852	HEME EXPORTER PROTEIN B	3.19	3.61	3.93	3.6	3.11
"CcmA	BMEI1853	HEME EXPORTER PROTEIN A	-5.29	-5.53	-4.48	-4.45	-4.26
"acnA	BMEI1855	aconitate hydratase	8.74	8.77	8.78	9.43	9.17
"BMEI1856	BMEI1856	hypothetical protein	5.14	4.14	4.97	5.82	3.57
"BMEI1857	BMEI1857	Hypothetical Cytosolic Protein	4.91	4.27	4.83	5.51	6.02
"BMEI1859	BMEI1859	INTEGRAL MEMBRANE PROTEIN	3.96	3.47	2.9	4.66	4.86
"BMEI1862	BMEI1862	2'-5' RNA LIGASE	7.58	8.33	7.78	7.79	7.31
"BMEI1863	BMEI1863	LOW MOLECULAR WEIGHT PHOSPHOTYROSINE PROTEIN PHOSPHATASE	7	6.13	7.44	6.8	7.57
"BMEI1865	BMEI1865	hypothetical protein	5.52	4.59	5.34	4.87	4.25
"BMEI1866	BMEI1866	hypothetical protein	4.98	5.27	4.81	5.11	4.82
"BMEI1867	BMEI1867	FLORFENICOL RESISTANCE PROTEIN	2.24	2.32	2.74	3.07	2.44
"BMEI1869	BMEI1869	HOMOSERINE/HOMOSERINE LACTONE EFFLUX PROTEIN	-6.6	-7.03	-7.74	-7.39	-6.39
"argG	BMEI1870	argininosuccinate synthase	3.04	4.76	2.46	4.55	3.24
"BMEI1872	BMEI1872	CELL SURFACE PROTEIN	6.89	7.29	8.23	6.81	6.73
"BMEI1873	BMEI1873	CELL SURFACE PROTEIN	-4.6	-4.33	-4.72	-4.27	-5.04
"BMEI1875	BMEI1875	Hypothetical Cytosolic Protein	3.19	4.05	3.52	3.51	3.31
"BMEI1876	BMEI1876	DNA polymerase III subunit alpha	2.53	2.8	3	2.68	2.16
"BMEI1877	BMEI1877	HEMOLYSIN III	-14.96	-14.74	-13.44	-14.68	-18.9
"BMEI1878	BMEI1878	SOLUBLE LYTIC MUREIN TRANSGLYCOSYLASE	4.2	5.59	3.7	4.37	3.42
"BMEI1880	BMEI1880	Hypothetical Membrane Spanning Protein	2.5	4.7	4.69	2.88	2.97
"BMEI1882	BMEI1882	fumarylpyruvate hydrolase	-3.91	-3.84	-5.26	-4.53	-6.07
"BMEI1883	BMEI1883	hypothetical protein	-4.75	-2.52	-3.67	-3.87	-3.86
"BMEI1885	BMEI1885	TRANSCRIPTIONAL REGULATORY PROTEIN, LYSR FAMILY	-4.66	-2.71	-3.83	-3.81	-4.83
"mrp	BMEI1887	MRP PROTEIN	2.49	3.97	3.06	2.65	2.68
"gloA	BMEI1888	LACTOYLGLUTATHIONE LYASE	4.9	8.1	5.38	4.19	6.96
"BMEI1891	BMEI1891	hypothetical protein	-5.43	-7.47	-4.86	-4.6	-4.02
"BMEI1892	BMEI1892	Hypothetical cytosolic protein (cysteine-rich)	-2.8	-4.03	-3.21	-4.44	-3.56
"BMEI1894	BMEI1894	GRAMICIDIN S BIOSYNTHESIS GRST PROTEIN	2.95	2.68	3.45	3.42	2.87
"BMEI1896	BMEI1896	Hypothetical Membrane Spanning Protein	-3.62	-3.43	-2.61	-4.96	-3.24
"BMEI1897	BMEI1897	hypothetical protein	2.73	2.66	4.15	3.24	4.22
"BMEI1899	BMEI1899	CYTOCHROME O UBIQUINOL OXIDASE SUBUNIT III	-8.83	-9.35	-9.34	-10.3	-7.54
"qoxB	BMEI1900	CYTOCHROME O UBIQUINOL OXIDASE SUBUNIT I	-4.73	-4.41	-4.44	-4.58	-5.78
"BMEI1903	BMEI1903	CYTOCHROME C-552	7.27	7.07	7.68	8.29	7.95
"kdsB	BMEI1904	3-deoxy-manno-octulosonate cytidylyltransferase	2.99	3.64	3.42	2.94	2.06
"BMEI1906	BMEI1906	PHOSPHOHYDROLASE (MUTT/NUDIX FAMILY PROTEIN)	-6.11	-5.27	-5.84	-5.12	-6.31
"BMEI1907	BMEI1907	HIT1 PROTEIN	5.36	3.93	4.52	4.4	5.32
"dnaX	BMEI1908	DNA polymerase III subunits gamma and tau	4.27	4.64	4.44	4.72	3.88
"BMEI1909	BMEI1909	hypothetical protein	7.48	6.56	7.33	7.53	7.11
"recR	BMEI1910	recombination protein RecR	4.28	4.19	4.59	3.68	4.14
"BMEI1912	BMEI1912	SUGAR TRANSPORTER	4.86	6.03	7.24	5.32	5
"RPSA	BMEI1915	30S ribosomal protein S1	5.77	6.04	6.08	5.13	5.45
"cmk	BMEI1916	cytidylate kinase	3.84	5.44	4.21	4.29	3.8
"BMEI1918	BMEI1918	Hypothetical Cytosolic Protein	10.96	12.19	12.88	12.1	11.81
"BMEI1919	BMEI1919	ACYLTRANSFERASE	3.92	3.91	3.77	3.51	3.41
"BMEI1920	BMEI1920	hypothetical protein	-4.97	-3.69	-6.44	-4.65	-5.84
"IVD	BMEI1923	ISOVALERYL-COA DEHYDROGENASE	3.82	4.04	3.79	4.36	3.35
"pccB-1	BMEI1924	METHYLCROTONYL-COA CARBOXYLASE	2.89	3.81	3.14	3.13	2.51
"bccA	BMEI1925	acetyl-CoA carboxylase alpha chain / propionyl-CoA carboxylase alpha chain	3.45	4.66	3.79	3.73	3.3
"mvaB	BMEI1926	hydroxymethylglutaryl-CoA lyase	3.66	4.9	5.09	4.7	4.04
"menB	BMEI1927	ENOYL-COA HYDRATASE	5.73	7.11	5.95	4.72	5.07
"BMEI1928	BMEI1928	ENOYL-COA HYDRATASE	-3.28	-1.74	-2.68	-2.52	-3.99
"BMEI1929	BMEI1929	hypothetical protein	-7.48	-7.21	-6.65	-8.68	-8.57
"LivK	BMEI1930	LEUCINE-, ISOLEUCINE-, VALINE-, THREONINE-, AND ALANINE-BINDING PROTEIN PRECURSOR	8.26	8.63	8.28	7.6	7.5
"BMEI1933	BMEI1933	hypothetical protein	8.03	9.71	9.13	8.49	8.4
"oppA	BMEI1934	PERIPLASMIC OLIGOPEPTIDE-BINDING PROTEIN PRECURSOR	2.38	3.87	3.64	2.53	2.93
"BMEI1936	BMEI1936	OLIGOPEPTIDE TRANSPORT SYSTEM PERMEASE PROTEIN OPPB	4.24	7.52	8	6.22	5.78
"BMEI1937	BMEI1937	OLIGOPEPTIDE TRANSPORT SYSTEM PERMEASE PROTEIN OPPC	4.09	5.57	5.14	4.35	3.29
"BMEI1939	BMEI1939	D-3-PHOSPHOGLYCERATE DEHYDROGENASE	-3.32	-4.49	-4.47	-2.69	-2.68
"dnaN	BMEI1942	DNA polymerase III subunit beta	-3.37	-3.34	-2.7	-4.33	-2.18
"dnaA	BMEI1943	chromosomal replication initiation protein	7.07	6.21	8.64	7.4	8.54
"BMEI1945	BMEI1945	enoyl-CoA hydratase	-8.2	-8.17	-7.31	-8.47	-9.02
"mutM	BMEI1946	formamidopyrimidine-DNA glycosylase	2.36	2.37	2.83	2.67	3.03
"BMEI1947	BMEI1947	Hypothetical Cytosolic Protein	-9.27	-11.43	-10.75	-10.5	-10.1
"pepA	BMEI1948	CYTOSOL AMINOPEPTIDASE	-3.49	-4.41	-4.41	-2.21	-3.26
"BMEI1951	BMEI1951	PUTATIVE HYDROLASE	1.92	3.1	4.35	5.28	4.77
"BMEI1952	BMEI1952	2-hydroxyacid dehydrogenase	-5.54	-6.09	-5.9	-3.46	-3.72
"BMEI1953	BMEI1953	ASPARTYL-TRNA SYNTHETASE	-8.81	-8.06	-9.33	-8.7	-8.95
"MetQ	BMEI1954	ABC TRANSPORTER SUBSTRATE BINDING PROTEIN	-7.12	-7.64	-7.24	-5.98	-6.92
"fabA	BMEI1956	3-hydroxydecanoyl-ACP dehydratase	3.66	3.73	3.28	5.61	4.69
"Pnp	BMEI1961	POLYRIBONUCLEOTIDE NUCLEOTIDYLTRANSFERASE	3.38	5.2	2.89	4.25	4.17
"rpsO	BMEI1962	30S ribosomal protein S15	10.75	10.02	10.68	10.75	10.38
"rbfA	BMEI1964	ribosome-binding factor A	-3.26	-1.98	-3.62	-2.39	-2.54
"nusA	BMEI1967	transcription elongation factor NusA	3.31	3.76	3.74	3.72	3.64
"BMEI1968	BMEI1968	hypothetical protein	3.79	3.65	2.84	3.38	3.02
"metK	BMEI1970	S-adenosylmethionine synthetase	11.28	11.8	5.45	11.48	11.1
"BMEI1971	BMEI1971	TRANSCRIPTIONAL REGULATOR	-2.4	-2.58	-2.59	-2.1	-2.94
"BMEI1973	BMEI1973	CBS domain containing protein	6.52	6.8	6.98	5.33	6.7
"phoH	BMEI1975	PHOH PROTEIN	4.45	5.01	5.1	4.26	4.99
"BMEI1978	BMEI1978	RIBOSOMAL-PROTEIN-ALANINE ACETYLTRANSFERASE	4.9	5.5	5.19	4.68	4.53
"BMEI1980	BMEI1980	DNA protection during starvation conditions	13.95	15.31	15	14.28	13.6
"BMEI1983	BMEI1983	SPORE-CORTEX-LYTIC ENZYME PREPEPTIDE PRECURSOR	5.61	6.97	6.42	5.02	5.23
"phoU	BMEI1985	PHOSPHATE TRANSPORT SYSTEM PROTEIN PHOU	1.78	3.54	3.54	2.61	2.93
"pstB	BMEI1986	PHOSPHATE TRANSPORT ATP-BINDING PROTEIN PSTB	-7.89	-6.61	-9.29	-8.04	-11
"pstC	BMEI1988	PHOSPHATE TRANSPORT SYSTEM PERMEASE PROTEIN PSTC	4.26	2.18	2.55	3.88	2.81
"BMEI1990	BMEI1990	Hypothetical Membrane Spanning Protein	2.41	1.96	2.7	3.07	3.93
"BMEI1991	BMEI1991	hypothetical protein	6.38	5.36	7.24	5.95	7.15
"rlpA	BMEI1992	RARE LIPOPROTEIN A	2.16	2.71	3.23	2.93	2.88
"BMEI1996	BMEI1996	glutathione synthetase	3.89	3.29	4.21	3.79	4.29
"BMEI1997	BMEI1997	GLUCONOLACTONASE	11.53	12.24	12.14	13.32	12.7
"BMEI1998	BMEI1998	Hypothetical Cytosolic Protein	4.48	3.76	4.72	4.03	4
"pyrF	BMEI1999	orotidine 5'-phosphate decarboxylase	2.92	2.74	2.89	3.58	3.2
"BMEI2001	BMEI2001	CHAPERONE PROTEIN DNAJ	3.58	3.6	4.53	6.1	5.43
"BMEI2002	BMEI2002	molecular chaperone DnaK	5.77	4.47	4.58	4.83	4.57
"pheT	BMEI2004	phenylalanyl-tRNA synthetase beta subunit	5.68	5.6	5.64	6.51	5.9
"pheS	BMEI2005	phenylalanyl-tRNA synthetase alpha subunit	-3	-2.12	-2.31	-1.75	-2.17
"rplT	BMEI2007	50S ribosomal protein L20	6.65	6.16	5.75	7.68	5.02
"BMEI2008	BMEI2008	50S ribosomal protein L35	15.74	15.53	15.44	15.75	15.03
"BMEI2009	BMEI2009	NICKEL-COBALT-CADMIUM RESISTANCE PROTEIN NCCN	6.41	6.51	6.97	6.67	6.71
"infC	BMEI2010	translation initiation factor IF-3	11.97	12.12	12.39	11.86	11.61
"BMEI2012	BMEI2012	BENZOATE MEMBRANE TRANSPORT PROTEIN	7.23	7.79	7.25	6.92	7.48
"BMEI2015	BMEI2015	zinc metallopeptidase	2.7	2.49	2.93	2.42	3.28
"BMEI2016	BMEI2016	hypothetical protein	6.33	6.74	6.64	6.65	6.72
"trpF	BMEI2017	N-(5'-phosphoribosyl)anthranilate isomerase	-5.6	-4.8	-4.96	-4.77	-4.04
"trpB	BMEI2018	tryptophan synthase subunit beta	6.77	7.6	6.38	6.34	5.58
"accD	BMEI2020	acetyl-CoA carboxylase beta subunit	4.81	5.66	4.8	4.16	5.09
"trx	BMEI2022	THIOREDOXIN C-1	8.46	9.76	8.83	8.44	6.94
"addA	BMEI2023	ATP-DEPENDENT NUCLEASE SUBUNIT A	-4.41	-3.35	-4.73	-4.92	-5.68
"AHCY	BMEI2029	S-adenosyl-L-homocysteine hydrolase	5.68	7.82	6.34	5.99	5.17
"manL	BMEI2032	PTS SYSTEM, IIA COMPONENT	5.59	6.6	6.59	6.1	5.59
"BMEI2033	BMEI2033	hypothetical protein	-4.45	-2.12	-3.02	-3.74	-3.87
"BMEI2034	BMEI2034	SENSOR PROTEIN CHVG	3.08	4.17	3.36	3.51	2.22
"BMEI2035	BMEI2035	SENSOR PROTEIN CHVG	-8.94	-7.79	-9.55	-8.62	-9.84
"vicR	BMEI2036	TRANSCRIPTIONAL REGULATORY PROTEIN CHVI	3.31	3.29	4.61	5.64	6.48
"pckA	BMEI2037	phosphoenolpyruvate carboxykinase	-3.48	-3.54	-2.46	-2.67	-2.33
"coaA	BMEI2039	pantothenate kinase	-3.06	-3.17	-2.7	-2.92	-3
"BMEI2040	BMEI2040	phosphoribosyl-ATP pyrophosphatase	-7.13	-9.53	-7.46	-9.33	-9.66
"hisH	BMEI2043	imidazole glycerol phosphate synthase subunit HisH	-6.13	-6.68	-5.19	-4.83	-6.33
"BMEI2045	BMEI2045	imidazoleglycerol-phosphate dehydratase	-3.3	-3.26	-3.12	-2.07	-2.65
"BMEI2046	BMEI2046	hypothetical protein	2.46	1.95	2.83	2.43	2.5
"BMEI2050	BMEI2050	TRANSCRIPTIONAL REGULATOR	-18.1	-18.26	-16.22	-16.7	-16.11
"BMEI2053	BMEI2053	TRANSPORTER	5.05	4.03	4.68	4.28	4.43
"BMEI2054	BMEI2054	FXSA PROTEIN	3.09	3.34	3.6	3.7	2.63
"secB	BMEI2055	export protein SecB	5.78	6.1	6.21	6.16	6.08
"BMEI2057	BMEI2057	dephospho-CoA kinase	-6.67	-4.72	-5.08	-5.74	-5.31
"aroE	BMEI2058	shikimate 5-dehydrogenase	-3.99	-3.68	-4.06	-2.84	-3.24
"MAF	BMEI2059	Maf-like protein	-2.87	-3.14	-2.7	-2.53	-3.07
"BMEI2060	BMEI2060	hypothetical protein	-3.13	-3.16	-2.92	-2.24	-3.07
"BMEII0001	BMEII0001	hypothetical protein	-6.1	-4.67	-4.92	-4.53	-6.1
"BMEII0002	BMEII0002	RIBOSOMAL-PROTEIN-SERINE ACETYLTRANSFERASE	2.49	3.16	2.61	2.78	2.46
"modC	BMEII0003	MOLYBDENUM TRANSPORT ATP-BINDING PROTEIN MODC	4.33	5.23	5.15	5.44	5.22
"BMEII0007	BMEII0007	Rhodanese-related sulfurtransferase	2.56	3.8	3.74	3.92	2.26
"BMEII0008	BMEII0008	hypothetical protein	-5.67	-4.17	-5.41	-5.07	-6
"BMEII0010	BMEII0010	Hypothetical Membrane Associated Protein	5.25	6.46	6.47	5.83	4.76
"pepF	BMEII0012	OLIGOENDOPEPTIDASE F	5.14	6.52	6.89	5.5	5.69
"pabB	BMEII0013	para-aminobenzoate synthase component I	-4.79	-3.79	-5.61	-5.39	-5.14
"BMEII0015	BMEII0015	HOMOSPERMIDINE SYNTHASE	2.71	3.59	3.33	2.9	2.71
"BMEII0016	BMEII0016	HOMOSPERMIDINE SYNTHASE	-9.58	-8.61	-10.19	-8.81	-10.93
"hemH	BMEII0018	ferrochelatase	4.12	5.21	4.67	4.27	3.36
"BMEII0020	BMEII0020	NODULATION PROTEIN NFED, C-terminal only	-6.95	-5.34	-6.19	-6.81	-7.74
"VirB3	BMEII0027	CHANNEL PROTEIN VIRB3 HOMOLOG	2.51	2.66	3.75	4.53	3.93
"VirB4	BMEII0028	ATPASE VIRB4 HOMOLOG	-3.13	-3.57	-2.73	-3.32	-3.74
"VirB5	BMEII0029	ATTACHMENT MEDIATING PROTEIN VIRB5 HOMOLOG	-6.59	-6.95	-6.04	-5.56	-5.43
"VirB6	BMEII0030	CHANNEL PROTEIN VIRB6 HOMOLOG	-5.18	-6.26	-4.91	-4.74	-5.27
"VirB8	BMEII0032	CHANNEL PROTEIN VIRB8 HOMOLOG	2.34	1.52	2.57	2.62	3.27
"VirB9	BMEII0033	CHANNEL PROTEIN VIRB9 HOMOLOG	-6.12	-7.47	-6.94	-5.52	-6.27
"VirB10	BMEII0034	CHANNEL PROTEIN VIRB10 HOMOLOG	-4.79	-4.04	-4.96	-3.75	-3.55
"VirB11	BMEII0035	ATPASE VIRB11 HOMOLOG	-5.07	-5.25	-5.84	-4.2	-5.07
"BMEII0036	BMEII0036	OUTER MEMBRANE PROTEIN OPRF	-2.96	-4.33	-2.59	-1.77	-1.98
"BMEII0037	BMEII0037	Hypothetical Cytosolic Protein	-15.64	-15.58	-14.02	-22.19	-10.96
"cycA	BMEII0038	D-SERINE/D-ALANINE/GLYCINE TRANSPORTER	-5.84	-7.69	-5.74	-7.13	-7.29
"gltD-1	BMEII0039	GLUTAMATE SYNTHASE (NADPH) SMALL CHAIN	-3.85	-4.25	-3.76	-3.68	-3.99
"BMEII0041	BMEII0041	LOW-SPECIFICITY THREONINE ALDOLASE	-2.9	-2.58	-2.81	-3.09	-2.88
"ibpA	BMEII0042	HEAT SHOCK PROTEIN A	4.36	4.46	4.14	5.01	4.68
"BMEII0043	BMEII0043	hypothetical protein	-3.29	-3.95	-3.99	-3.66	-4.75
"BMEII0046	BMEII0046	hypothetical protein	0.5	-4.32	-6.58	-2.92	-2.73
"suhB	BMEII0048	EXTRAGENIC SUPPRESSOR PROTEIN SUHB	-5.35	-5.36	-5.69	-6.59	-6.84
"BMEII0053	BMEII0053	MG(2+) TRANSPORT ATPASE PROTEIN C	-5.84	-5.55	-7.29	-10.5	-5.35
"BMEII0056	BMEII0056	MG(2+) TRANSPORT ATPASE, P-TYPE	-3.1	-2.32	-1.97	-2.55	-3.82
"BMEII0057	BMEII0057	hypothetical protein	-4.24	-2.95	-3.33	-3.93	-4.04
"BMEII0061	BMEII0061	2-OXOISOVALERATE DEHYDROGENASE BETA SUBUNIT	-12.86	-13.84	-15.75	-14.08	-14.13
"fabG	BMEII0063	3-OXOACYL-(ACYL-CARRIER PROTEIN) REDUCTASE	-4.03	-2.35	-2.74	-2.59	-2.53
"livH	BMEII0068	HIGH-AFFINITY BRANCHED-CHAIN AMINO ACID TRANSPORT SYSTEM PERMEASE PROTEIN LIVH	-3.66	-1.85	-2.5	-3.24	-3.73
"BMEII0070	BMEII0070	LEUCINE-, ISOLEUCINE-, VALINE-, THREONINE-, AND ALANINE-BINDING PROTEIN PRECURSOR	-5.27	-0.59	-4.84	-2.91	-4.91
"BMEII0071	BMEII0071	TRANSCRIPTIONAL REGULATOR, GNTR FAMILY	-3.98	-2.21	-3.39	-3.32	-2.65
"BMEII0072	BMEII0072	EXTRACYTOPLASMIC FUNCTION ALTERNATIVE SIGMA FACTOR	-4.86	-1.65	-4.49	-3.25	-7.27
"BMEII0073	BMEII0073	hypothetical protein	7.91	8.63	9.08	7.11	8.65
"BMEII0074	BMEII0074	hypothetical protein	-3.8	-2.15	-2.88	-3.58	-5.32
"BMEII0078	BMEII0078	2,3-DIHYDROXYBENZOATE-AMP LIGASE	-5.37	-5.86	-4.66	-6.18	-4.82
"rbsA	BMEII0085	GALACTOSIDE TRANSPORT ATP-BINDING PROTEIN MGLA	3.19	3.43	3.68	3.41	3.15
"rbsC	BMEII0086	GALACTOSIDE TRANSPORT SYSTEM PERMEASE PROTEIN MGLC	-6.89	-9.17	-11.36	-8.48	-7.8
"rbsC	BMEII0087	SUGAR ABC TRANSPORTER, PERMEASE PROTEIN	-7.1	-8.14	-8.57	-8.03	-8.36
"rbsK	BMEII0089	RIBOKINASE	-12.24	-12.15	-12.09	-10.99	-12.54
"BMEII0090	BMEII0090	hypothetical protein	-6.45	-6.97	-5.13	-5.02	-4.7
"BMEII0091	BMEII0091	REPLICATION PROTEIN C	-5.8	-5.17	-6.06	-5.33	-6.2
"BMEII0092	BMEII0092	REPLICATION PROTEIN B	2.23	1.3	2.48	2.64	3.34
"BMEII0094	BMEII0094	hypothetical protein	-3.4	-4.16	-3.16	-2.76	-3.4
"hemN	BMEII0096	coproporphyrinogen III oxidase	-5.98	-5.9	-4.94	-4.97	-4.83
"BMEII0097	BMEII0097	CATION-TRANSPORTING P-TYPE ATPASE B	3.85	4.28	4.9	4.94	3.57
"livG	BMEII0100	HIGH-AFFINITY BRANCHED-CHAIN AMINO ACID TRANSPORT ATP-BINDING PROTEIN LIVG	-3.62	-3.83	-3.2	-3.06	-2.6
"BMEII0104	BMEII0104	TRANSCRIPTIONAL REGULATOR, ARAC FAMILY	-3.24	-2.77	-2.57	-2.62	-2.72
"BMEII0105	BMEII0105	IRON-REGULATED OUTER MEMBRANE PROTEIN FRPB	-7.34	-6.35	-7.35	-6.55	-7.92
"BMEII0106	BMEII0106	XYLOSE REPRESSOR	-16.4	-18.15	-18.29	-18.25	-18.29
"BMEII0107	BMEII0107	TAURINE TRANSPORT SYSTEM PERMEASE PROTEIN TAUC	-3.62	-3.01	-1.8	-4.27	-2.85
"BMEII0110	BMEII0110	CHOLINE-SULFATASE	-6.31	-5.29	-5.63	-5.7	-5.65
"ugpC	BMEII0112	SN-GLYCEROL-3-PHOSPHATE TRANSPORT ATP-BINDING PROTEIN UGPC	-8.63	-7.32	-6.98	-7.8	-7.92
"ugpA	BMEII0113	SN-GLYCEROL-3-PHOSPHATE TRANSPORT SYSTEM PERMEASE PROTEIN UGPA	-6.35	-5.05	-5.55	-5.57	-6.8
"ugpE	BMEII0114	SN-GLYCEROL-3-PHOSPHATE TRANSPORT SYSTEM PERMEASE PROTEIN UGPE	-7.94	-7.53	-7.94	-8.37	-8.74
"malE	BMEII0115	GLYCEROL-3-PHOSPHATE-BINDING PERIPLASMIC PROTEIN PRECURSOR	2.98	3.57	2.92	2.06	2.95
"BMEII0117	BMEII0117	Hypothetical Membrane Spanning Protein	-3.08	-1.98	-2.71	-2.35	-3.34
"BMEII0118	BMEII0118	hypothetical protein	-7.34	-5.32	-6.82	-5.79	-7.68
"livF	BMEII0119	HIGH-AFFINITY BRANCHED-CHAIN AMINO ACID TRANSPORT ATP-BINDING PROTEIN LIVF	-6.85	-6.08	-7.98	-6.09	-7.36
"BMEII0120	BMEII0120	HIGH-AFFINITY BRANCHED-CHAIN AMINO ACID TRANSPORT SYSTEM PERMEASE PROTEIN LIVM / HIGH-AFFINITY BRANCHED-CHAIN AMINO ACID TRANSPORT ATP-BINDING PROTEIN LIVG	-9.07	-7.41	-8.26	-8.65	-8.67
"livH	BMEII0121	HIGH-AFFINITY BRANCHED-CHAIN AMINO ACID TRANSPORT SYSTEM PERMEASE PROTEIN LIVH	-4.71	-4.98	-4.55	-6.92	-6.47
"BMEII0123	BMEII0123	EXOENZYMES REGULATORY PROTEIN AEPA PRECURSOR	-5.1	-3.88	-4.36	-5.69	-5.86
"BMEII0124	BMEII0124	ALDEHYDE DEHYDROGENASE	-10.09	-7.36	-5.93	-8.69	-6.61
"BMEII0125	BMEII0125	ALDEHYDE DEHYDROGENASE	-3.8	-4.14	-3.58	-3.04	-2.75
"BMEII0126	BMEII0126	AMINO ACID PERMEASE	-5.76	-7.16	-5.96	-6.72	-6.32
"BMEII0127	BMEII0127	ACETATE OPERON REPRESSOR	-3.09	-3.88	-3.36	-4.01	-2.73
"BMEII0128	BMEII0128	TRANSCRIPTIONAL REGULATOR	-9.06	-12.77	-9.8	-9.27	-9.35
"BMEII0129	BMEII0129	HYDROLASE FAMILY PROTEIN	-6.42	-7.61	-5.84	-6.68	-6.69
"bioA	BMEII0130	hypothetical protein	3.76	3.46	3.37	2.93	3.93
"BMEII0131	BMEII0131	4-AMINOBUTYRATE AMINOTRANSFERASE	-4.48	-5.66	-3.94	-4.28	-3.68
"BMEII0132	BMEII0132	HOMOSERINE KINASE	-5.44	-6.38	-5.45	-4.86	-5.36
"BMEII0135	BMEII0135	5-CARBOXYMETHYL-2-HYDROXYMUCONATE SEMIALDEHYDE DEHYDROGENASE	-3.75	-3.01	-2.99	-1.86	-2.39
"BMEII0136	BMEII0136	HOMOPROTOCATECHUATE 2,3-DIOXYGENASE	-11.63	-13.46	-14.89	-12.33	-10.53
"BMEII0137	BMEII0137	2-HYDROXYHEPTA-2,4-DIENE-1,7-DIOATE ISOMERASE / 5-CARBOXYMETHYL-2-OXO-HEX-3-ENE-1,7-DIOATE DECARBOXYLASE	-6.68	-6.86	-6.56	-7.99	-7.42
"hpcH	BMEII0139	phosphotyrosyl phosphatase activator (PTPA)	-5.22	-4.94	-4.98	-4.79	-5.21
"b1385	BMEII0141	ALDEHYDE DEHYDROGENASE	-5.88	-5.59	-5.31	-4.81	-4.73
"BMEII0143	BMEII0143	TRANSCRIPTIONAL REGULATOR, ARAC FAMILY	-4.81	-4.98	-4.76	-4.98	-5.31
"BMEII0146	BMEII0146	D-XYLOSE-BINDING PERIPLASMIC PROTEIN PRECURSOR	-6.51	-6.82	-6.73	-4.33	-3.59
"BMEII0148	BMEII0148	EXTRACELLULAR SERINE PROTEASE	-6.25	-6.46	-6.37	-5.47	-5.75
"BMEII0149	BMEII0149	EXTRACELLULAR SERINE PROTEASE	-6.32	-6.49	-7.15	-6.47	-7.59
"fljN	BMEII0150	FLAGELLIN	-2.62	-3.23	-2.51	-2.84	-2.02
"fliF	BMEII0151	FLAGELLAR M-RING PROTEIN FLIF	2.64	3.74	3.22	2.94	2.43
"fliF	BMEII0152	FLAGELLAR M-RING PROTEIN FLIF	4.94	4.83	5.03	4.58	4.03
"MOTB	BMEII0154	flagellar motor protein	-7.21	-7.5	-7.08	-6.71	-7.25
"BMEII0155	BMEII0155	CHEMOTAXIS MOTC PROTEIN PRECURSOR	-4.79	-6.76	-9.44	-4.79	-6.79
"BMEII0156	BMEII0156	CHEMOTAXIS MOTD PROTEIN	-7.28	-7.31	-7.1	-6.97	-7.12
"BMEII0157	BMEII0157	hypothetical protein	-8.43	-8.57	-8.33	-8.38	-8.93
"flgK	BMEII0160	flagellar hook-associated protein	-4.93	-4.69	-4.48	-5.29	-6.17
"BMEII0163	BMEII0163	flagellum biosynthesis repressor	6.61	4.24	0.72	7.55	7.48
"flgD	BMEII0164	flagellar basal body rod modification protein	-3.25	-2.84	-2.83	-3.92	-3.84
"flhA	BMEII0167	flagellar biosynthesis protein	-3.27	-1.56	-3.07	-3.34	-4.11
"fliR	BMEII0168	flagellar biosynthesis protein	-3.34	-2.52	-2.73	-3.02	-3.32
"znuB	BMEII0176	HIGH-AFFINITY ZINC UPTAKE SYSTEM MEMBRANE PROTEIN ZNUB	-5.34	-5.35	-3.79	-3.96	-3.27
"BMEII0179	BMEII0179	LOW AFFINITY ZINC TRANSPORT MEMBRANE PROTEIN	-4.73	-4.74	-4.11	-4.18	-4.35
"BMEII0187	BMEII0187	Hypothetical Cytosolic Protein	-4.2	-3.49	-3.88	-4.05	-5.01
"BMEII0188	BMEII0188	Hypothetical Cytosolic Protein	-14.16	-12.9	-12.8	-13.58	-13.47
"BMEII0190	BMEII0190	hypothetical protein	-2.92	-3.2	-2.32	-2.52	-2.54
"BMEII0191	BMEII0191	hypothetical protein	-6.9	-7.22	-4.81	-5.67	-7.32
"BMEII0192	BMEII0192	GLUTAMATE-1-SEMIALDEHYDE 2,1-AMINOMUTASE	-1.98	-4.62	-5.85	-2.38	-4.03
"potB	BMEII0194	SPERMIDINE/PUTRESCINE TRANSPORT SYSTEM PERMEASE PROTEIN POTB	-3.19	-3.34	-2.31	-2.77	-1.96
"BMEII0195	BMEII0195	SPERMIDINE/PUTRESCINE TRANSPORT SYSTEM PERMEASE PROTEIN POTC	-6.77	-8.46	-10.46	-6.29	-9.03
"BMEII0196	BMEII0196	SPERMIDINE/PUTRESCINE-BINDING PERIPLASMIC PROTEIN	-5.15	-5.11	-5.04	-4.54	-4.81
"pncA	BMEII0197	amidase	-3.29	-2.7	-2.85	-3.21	-3.36
"BMEII0198	BMEII0198	antibiotic-induced protein Drp35	-4.03	-3.1	-2.15	-3.3	-2.79
"oppF	BMEII0199	OLIGOPEPTIDE TRANSPORT ATP-BINDING PROTEIN OPPF	-10.6	-9.34	-9.51	-10.45	-11.46
"oppD	BMEII0200	OLIGOPEPTIDE TRANSPORT ATP-BINDING PROTEIN OPPD	-2.3	-3.01	-2.09	-2.44	-2.95
"oppC	BMEII0201	OLIGOPEPTIDE TRANSPORT SYSTEM PERMEASE PROTEIN OPPC	3.5	3.11	4.15	3.02	2.53
"oppB	BMEII0202	OLIGOPEPTIDE TRANSPORT SYSTEM PERMEASE PROTEIN OPPB	-11.15	-10.16	-10.16	-11.29	-8.68
"oppF	BMEII0205	DIPEPTIDE TRANSPORT ATP-BINDING PROTEIN DPPF	-3.94	-3.09	-3.42	-3.76	-4.23
"oppD	BMEII0206	DIPEPTIDE TRANSPORT ATP-BINDING PROTEIN DPPD	-4.82	-2.92	-3.1	-3.82	-4.17
"oppC	BMEII0207	DIPEPTIDE TRANSPORT SYSTEM PERMEASE PROTEIN DPPC	-6.47	-5.09	-5.43	-6.47	-7.68
"oppB	BMEII0209	DIPEPTIDE TRANSPORT SYSTEM PERMEASE PROTEIN DPPB	-5.73	-4.67	-4.87	-4.66	-5.56
"BMEII0211	BMEII0211	PENICILLIN ACYLASE	-8.19	-5.84	-6.41	-5.96	-7.69
"acdA	BMEII0213	ACYL-COA DEHYDROGENASE, SHORT-CHAIN SPECIFIC	2.33	3.57	3.76	3	3.42
"BMEII0214	BMEII0214	enoyl-CoA hydratase	-7.21	-5.91	-7	-6.08	-6.64
"BMEII0219	BMEII0219	TRANSCRIPTIONAL REGULATOR	-3.54	-1.02	-2.28	-3.54	-4.46
"oppC	BMEII0221	DIPEPTIDE TRANSPORT SYSTEM PERMEASE PROTEIN DPPC	-3.87	-2.41	-2.64	-3.01	-3.73
"oppF	BMEII0223	OLIGOPEPTIDE TRANSPORT ATP-BINDING PROTEIN OPPF	-8.63	-12.43	-10.05	-8.68	-9.11
"BMEII0224	BMEII0224	formyl-coenzyme A transferase	2.73	2.58	3.38	3.12	2.97
"gabD	BMEII0225	6-OXOHEXANOATE DEHYDROGENASE	-3.93	-4.67	-3.15	-2.78	-2.61
"BMEII0226	BMEII0226	NTA OPERON TRANSCRIPTIONAL REGULATOR	-4.38	-5.31	-3.52	-4.6	-5.02
"BMEII0228	BMEII0228	TRANSPOSASE	3.23	3.04	4.06	4.11	3.11
"Msra	BMEII0230	PEPTIDE METHIONINE SULFOXIDE REDUCTASE	-4.63	-5.39	-3.97	-3.77	-4.62
"BMEII0231	BMEII0231	hypothetical protein	-4.4	-4.1	-3.86	-2.43	-2.77
"Upp	BMEII0232	uracil phosphoribosyltransferase	3.32	3.73	4.05	3.68	2.85
"BMEII0234	BMEII0234	UBIQUINONE BIOSYNTHESIS PROTEIN AARF	-3.04	-2.21	-3.33	-3.55	-3.49
"prfC	BMEII0236	Bacterial Peptide Chain Release Factor 3 (RF-3)	5.59	5.18	5.81	5.91	4.89
"BMEII0238	BMEII0238	HDED PROTEIN	-3.52	-4.85	-4.02	-4.36	-4.06
"aldH	BMEII0241	coniferyl-aldehyde dehydrogenase	-7.71	-7.69	-7.12	-6.63	-7.02
"aldH	BMEII0242	ALDEHYDE DEHYDROGENASE	-10.6	-9.44	-9.5	-11.65	-10.05
"BMEII0243	BMEII0243	hypothetical protein	-4.85	-5.54	-4.46	-4.57	-5.71
"gpm	BMEII0248	phosphoglyceromutase	4.92	6.03	5.51	5.3	4.74
"dapB	BMEII0249	dihydrodipicolinate reductase	-15.61	-15.94	-18.03	-17.73	-15.77
"BMEII0250	BMEII0250	ABC TRANSPORTER ATP-BINDING PROTEIN	4.37	5.19	4.57	4.78	4.55
"BMEII0253	BMEII0253	penicillin-insensitive murein endopeptidase	3.04	3.45	3.85	3.27	3.7
"BMEII0257	BMEII0257	hypothetical protein	-3.62	-2.41	-2.4	-2.97	-2.48
"lepA	BMEII0260	GTP-binding protein LepA	2.26	3.04	2.69	2.45	2.26
"BMEII0262	BMEII0262	hypothetical protein	-6.29	-4.77	-5.2	-6.26	-6.56
"truA	BMEII0266	tRNA pseudouridine synthase A	2.61	3.63	3.51	2.16	2.81
"BMEII0269	BMEII0269	hypothetical protein	-4.19	-2.69	-3.19	-3.95	-2.75
"BMEII0271	BMEII0271	3-ISOPROPYLMALATE DEHYDROGENASE	-2.92	-5.1	-2.38	-3.37	-2.2
"BMEII0272	BMEII0272	PHOSPHOGLYCOLATE PHOSPHATASE	-4.17	-6.12	-4.23	-4.57	-1.82
"cgpA	BMEII0274	GTP-binding protein	-7.32	-5.97	-4.75	-6.39	-5.41
"YidC	BMEII0275	putative inner membrane protein translocase component YidC	3.58	3.03	6	3.12	5.65
"rnpA	BMEII0276	ribonuclease P	3.21	3.36	4.41	4	4.41
"BMEII0277	BMEII0277	hypothetical protein	7.07	6.1	8.47	8.04	8.93
"BMEII0279	BMEII0279	Hypothetical Membrane Spanning Protein	3.94	3.95	4.37	4.09	4.51
"BMEII0280	BMEII0280	MULTIDRUG RESISTANCE PROTEIN B	-4.95	-5.02	-4.29	-4	-4.21
"fabG	BMEII0283	3-ketoacyl-(acyl-carrier-protein) reductase	-3.29	-5.14	-5.21	-2.29	-2.2
"oppC	BMEII0286	DIPEPTIDE TRANSPORT SYSTEM PERMEASE PROTEIN DPPC	6.77	6.16	6.86	7.22	6.93
"oppD	BMEII0287	DIPEPTIDE TRANSPORT ATP-BINDING PROTEIN DPPD	2.85	2.48	2.27	2.73	2.85
"gatA	BMEII0289	amidase	2.99	2.27	2.33	2.43	1.48
"BMEII0290	BMEII0290	DNA polymerase III subunit epsilon	-3.28	-3.44	-3.68	-2.95	-2.93
"BMEII0291	BMEII0291	AMINOBUTYRALDEHYDE DEHYDROGENASE	-8.21	-7.48	-8.08	-5.6	-6.38
"BMEII0292	BMEII0292	RESPONSE REGULATOR PROTEIN	-3.03	-3.36	-4.18	-5.42	-2.05
"gst	BMEII0294	GLUTATHIONE S-TRANSFERASE	-5.63	-5.54	-5.93	-5.39	-5.93
"BMEII0295	BMEII0295	BIPHENYL-2,3-DIOL 1,2-DIOXYGENASE III	6.88	6.74	7.43	6.77	6.75
"BMEII0299	BMEII0299	TRANSCRIPTIONAL REGULATOR, ICLR FAMILY	-7.08	-7.09	-7.27	-6.2	-7.25
"rbsA	BMEII0300	RIBOSE TRANSPORT ATP-BINDING PROTEIN RBSA	-6.8	-6.62	-7.07	-7.65	-6.57
"rbsC	BMEII0301	RIBOSE TRANSPORT SYSTEM PERMEASE PROTEIN RBSC	-5.67	-5.22	-5	-4.63	-6.18
"rbsC	BMEII0302	RIBOSE TRANSPORT SYSTEM PERMEASE PROTEIN RBSC	-4.3	-3.36	-4.06	-3.24	-4.33
"BMEII0306	BMEII0306	CARBOXYLESTERASE	5.98	6.35	7.14	5.76	5.83
"BMEII0307	BMEII0307	VEGETATIBLE INCOMPATIBILITY PROTEIN HET-E-1	-2.98	-2.11	-2.25	-2.39	-5.72
"BMEII0315	BMEII0315	hypothetical protein	-3.18	-1.05	-2.55	-2.74	-4.02
"BMEII0319	BMEII0319	6-AMINOHEXANOATE-DIMER HYDROLASE	-5.15	-5.82	-4.46	-4.78	-4.32
"BMEII0321	BMEII0321	hypothetical protein	2.41	3.47	2.34	2.29	3.15
"BMEII0322	BMEII0322	CYTOCHROME C OXIDASE POLYPEPTIDE IV	-6.04	-6.38	-3.52	-4.63	-4.44
"pntAB	BMEII0324	NAD(P) TRANSHYDROGENASE SUBUNIT ALPHA	4.13	4.9	6.3	5.9	6.15
"pntB	BMEII0325	NAD(P) TRANSHYDROGENASE SUBUNIT BETA	2.41	1.39	2.64	2.85	2.27
"BMEII0326	BMEII0326	Homoserine dehydrogenase	-4.73	-5.88	-4.73	-4.11	-4.33
"BMEII0327	BMEII0327	PHOSPHOGLYCOLATE PHOSPHATASE	-5.32	-5.73	-4.7	-5.19	-4.69
"BMEII0330	BMEII0330	hypothetical protein	-4.85	-5.37	-4.58	-4.57	-4.73
"BMEII0331	BMEII0331	Hypothetical Cytosolic Protein	4.45	3.44	4.67	7.52	6.49
"rpsU	BMEII0332	30S ribosomal protein S21	10.41	10.81	10.59	11.18	11.6
"BMEII0333	BMEII0333	hypothetical protein	-3.56	-5.95	-5.17	-4.57	-4.44
"BMEII0339	BMEII0339	ALCOHOL DEHYDROGENASE (ACCEPTOR)	-5.16	-5	-6.33	-3.46	-3.03
"livM	BMEII0340	HIGH-AFFINITY BRANCHED-CHAIN AMINO ACID TRANSPORT SYSTEM PERMEASE PROTEIN LIVM	-4	-4.67	-4.35	-3.97	-4.93
"livF	BMEII0342	HIGH-AFFINITY BRANCHED-CHAIN AMINO ACID TRANSPORT ATP-BINDING PROTEIN LIVF	-2.46	-2.32	-2.57	-1.92	-2.25
"BMEII0344	BMEII0344	BRANCHED-CHAIN AMINO ACID ABC TRANSPORTER, PERIPLASMIC AMINO ACID- BINDING PROTEIN	-8.74	-6.35	-6.29	-5.81	-6.28
"BMEII0346	BMEII0346	TRANSCRIPTIONAL REGULATORY PROTEIN, ASNC FAMILY	-3.81	-3.59	-3.56	-3.02	-3.97
"BMEII0348	BMEII0348	4-AMINOBUTYRATE AMINOTRANSFERASE	-6.16	-5.87	-6.1	-5.19	-5.55
"GltI	BMEII0349	GENERAL L-AMINO ACID-BINDING PERIPLASMIC PROTEIN AAPJ PRECURSOR	-2.53	-1.14	-2.32	-2.25	-2.43
"BMEII0351	BMEII0351	acetolactate synthase II large subunit	-5.84	-4.97	-4.37	-4.81	-6.95
"BMEII0357	BMEII0357	2-DEHYDRO-3-DEOXYGALACTONOKINASE	-5.57	-4.53	-4.69	-4.73	-5.1
"BMEII0360	BMEII0360	MULTIPLE SUGAR-BINDING PERIPLASMIC RECEPTOR CHVE PRECURSOR	4.49	5.32	5.54	4.05	5.38
"rbsC	BMEII0362	XYLOSE TRANSPORT SYSTEM PERMEASE PROTEIN XYLH	-3.33	-1.96	-2.56	-2.35	-3.55
"hutI	BMEII0368	imidazolonepropionase	-7.45	-8.41	-6.9	-7.63	-7
"hutC	BMEII0370	HISTIDINE UTILIZATION REPRESSOR	-6.3	-6.32	-6.02	-5.91	-5.8
"BMEII0372	BMEII0372	TRANSCRIPTIONAL REGULATOR, MERR FAMILY	-7.96	-8.46	-8.74	-7.94	-7.48
"Alr	BMEII0374	ALANINE RACEMASE, CATABOLIC	-2.94	-3.8	-3.57	-3.55	-3.66
"BMEII0381	BMEII0381	ACRIFLAVIN RESISTANCE PROTEIN E	-6.5	-7.73	-7.06	-6.32	-7.15
"BMEII0382	BMEII0382	ACRIFLAVIN RESISTANCE PROTEIN D	-6.03	-6.53	-5.81	-5.25	-5.88
"BMEII0390	BMEII0390	TRANSCRIPTIONAL REGULATORY PROTEIN, LYSR FAMILY	2.54	3.32	3.11	3.43	3.67
"BMEII0391	BMEII0391	SARCOSINE OXIDASE BETA SUBUNIT	-2.85	-2.27	-2.43	-2.35	-2.7
"BMEII0392	BMEII0392	TRANSCRIPTION ACCESSORY PROTEIN (S1 RNA binding domain)	7.7	8.75	8.79	8.26	8.12
"BMEII0393	BMEII0393	TRANSCRIPTIONAL REGULATOR, ARSR FAMILY	2.79	3.44	3.25	2.36	2.5
"BMEII0398	BMEII0398	SEC-INDEPENDENT PROTEIN TRANSLOCASE PROTEIN TATC	-10.23	-10.01	-9.96	-9.66	-11.23
"BMEII0401	BMEII0401	THIOREDOXIN	-6.42	-4.9	-7.07	-8.46	-6.28
"BMEII0403	BMEII0403	conserved cytosolic protein	-3.83	-2.89	-3.34	-3.76	-4.27
"ADA	BMEII0405	ADA REGULATORY PROTEIN / O-6-METHYLGUANINE-DNA-ALKYLTRANSFERASE	-7.14	-5.87	-6.23	-7.99	-7.82
"BMEII0409	BMEII0409	OSMOTICALLY INDUCIBLE PROTEIN C	-7	-4.11	-4.3	-5.26	-7.74
"leuD	BMEII0411	isopropylmalate isomerase small subunit	2.88	3.8	3.29	2.48	1.35
"citE	BMEII0413	CITRATE LYASE BETA CHAIN / CITRYL-COA LYASE SUBUNIT	-5.77	-3.51	-4.18	-5.13	-6.63
"BMEII0414	BMEII0414	hypothetical protein	-4.59	-2.32	-3.29	-3.84	-5.71
"mgtE	BMEII0418	MG2+ TRANSPORTER MGTE	-9.2	-9.81	-8.7	-9.8	-11.07
"typA	BMEII0419	GTP-BINDING PROTEIN TYPA/BIPA	3.98	3.31	3.94	4.17	4.54
"BMEII0420	BMEII0420	THYMIDYLATE SYNTHASE	-12.29	-13.19	-11.85	-12.28	-13.03
"fbaA	BMEII0423	fructose-bisphosphate aldolase	5.96	5.07	5.07	6.12	4.84
"BMEII0424	BMEII0424	ribose-5-phosphate isomerase B	-2.45	-2.29	-3.31	-2.27	-1.58
"tpiA	BMEII0425	triosephosphate isomerase	-3.42	-3.97	-3.97	-2.82	-4.09
"BMEII0428	BMEII0428	D-erythrulose 4-phosphate dehydrogenase	-4.86	-4.19	-5.45	-4.69	-4.64
"BMEII0430	BMEII0430	ERYTHRITOL KINASE	-6.85	-8	-9.11	-7.02	-7.26
"rbsC	BMEII0433	RIBOSE TRANSPORT SYSTEM PERMEASE PROTEIN RBSC	2.42	2.72	3.04	2.98	3.06
"BMEII0434	BMEII0434	hypothetical protein	7.82	6.92	7.53	7.9	8.77
"BMEII0438	BMEII0438	L-GULONOLACTONE OXIDASE	-3.44	-3.34	-5.1	-5.1	-2.94
"BMEII0440	BMEII0440	DTDP-GLUCOSE 4,6-DEHYDRATASE	-5.41	-4.74	-5.05	-4.87	-4.57
"BMEII0441	BMEII0441	ACETYLORNITHINE AMINOTRANSFERASE	-2.44	-1.64	-3.82	-2.37	-2.77
"BMEII0442	BMEII0442	Hypothetical Membrane Spanning Protein	5.32	5.76	6.23	5.81	5.91
"BMEII0443	BMEII0443	hypothetical protein	3.41	4.21	3.87	3.95	1.97
"BMEII0444	BMEII0444	hypothetical protein	2.35	3	4.27	2.02	3.56
"BMEII0446	BMEII0446	hypothetical protein	-3.53	-3.72	-4.07	-3.54	-5.3
"BMEII0447	BMEII0447	TRANSPORTER	-4.27	-2.73	-3.71	-2.85	-3.65
"BMEII0452	BMEII0452	TYPE I RESTRICTION-MODIFICATION ENZYME, S SUBUNIT	-4.12	-3.28	-4.5	-5.31	-4.19
"BMEII0454	BMEII0454	hypothetical protein	-4.84	-3.62	-4.06	-4.03	-4.85
"BMEII0455	BMEII0455	hypothetical protein	-5.46	-3.77	-4.84	-5.25	-7.41
"BMEII0459	BMEII0459	hypothetical protein	-3.44	-1.93	-2.62	-2.99	-4.05
"BMEII0462	BMEII0462	ATP-DEPENDENT HELICASE	-5.83	-5.19	-5.18	-6.26	-7.43
"BMEII0463	BMEII0463	putative ICC-like phosphoesterase	-12.31	-12.46	-9.4	-12.15	-11.6
"BMEII0464	BMEII0464	Hypothetical Membrane Associated Protein	-12.26	-13.98	-12.73	-11.73	-11.33
"BMEII0465	BMEII0465	PERMEASE	-9	-9.87	-7.67	-7.51	-7.47
"BMEII0466	BMEII0466	TETRATRICOPEPTIDE REPEAT FAMILY PROTEIN	-2.91	-3.35	-2.66	-2.48	-1.96
"BMEII0468	BMEII0468	hypothetical protein	-4.46	-5.43	-3.24	-5.16	-3.5
"crcB	BMEII0469	INTEGRAL MEMBRANE PROTEIN	-3.45	-3.64	-2.26	-2.19	-2.67
"BMEII0472	BMEII0472	MEMBRANE FUSION PROTEIN MTRC	-2.49	-2.15	-2.38	-2.37	-2.42
"BMEII0473	BMEII0473	ACRIFLAVIN RESISTANCE PROTEIN F	-11.37	-11.66	-10.52	-9.3	-10.55
"uxuA	BMEII0474	mannonate dehydratase	-6.99	-6.19	-7.23	-6.72	-7.85
"uxaC	BMEII0476	uronate isomerase	-3.9	-4.06	-2.69	-2.12	-4.07
"BMEII0477	BMEII0477	URONATE ISOMERASE	-3.87	-4.58	-3.76	-2.66	-2.31
"PotD	BMEII0479	ABC TRANSPORTER SUBSTRATE-BINDING PROTEIN	3.42	2.43	3.92	3.9	4.27
"potB	BMEII0482	hypothetical protein	-3.19	-2.47	-2.54	-3.1	-3.71
"potB	BMEII0483	ABC TRANSPORTER INTEGRAL MEMBRANE PROTEIN	-8.26	-8	-7.73	-7.35	-7.97
"BMEII0485	BMEII0485	D-GALACTARATE DEHYDRATASE	-3.67	-3.8	-2.99	-2.3	-2.07
"BMEII0486	BMEII0486	nickel responsive regulator	-5.77	-6.07	-6.99	-5.97	-7.63
"BMEII0487	BMEII0487	NICKEL-BINDING PERIPLASMIC PROTEIN PRECURSOR	2.78	3.69	4.82	3.67	4.79
"BMEII0490	BMEII0490	NICKEL TRANSPORT ATP-BINDING PROTEIN NIKD	3.4	4.29	4.05	3.6	3.41
"BMEII0492	BMEII0492	ACYL-COA DEHYDROGENASE	3.52	3.78	4.31	2.79	3.18
"BMEII0493	BMEII0493	TRANSCRIPTIONAL REGULATORY PROTEIN, LYSR FAMILY	-4.45	-4.74	-4.82	-4.56	-4.29
"BMEII0494	BMEII0494	hypothetical protein	4.45	4.65	4.96	4.86	3.37
"acdA	BMEII0495	ACYL-COA DEHYDROGENASE	-6.02	-3.47	-4.75	-5.44	-4.71
"BMEII0499	BMEII0499	SUCCINOGLYCAN BIOSYNTHESIS PROTEIN EXOI	-5.69	-5.05	-5.83	-5.52	-6.18
"BMEII0501	BMEII0501	Hypothetical Cytosolic Protein	2.55	4.13	3.43	3.21	3.08
"BMEII0505	BMEII0505	OLIGOPEPTIDE TRANSPORT SYSTEM PERMEASE PROTEIN APPB	4.02	5.65	4.53	4.61	3.43
"oppC	BMEII0506	OLIGOPEPTIDE TRANSPORT SYSTEM PERMEASE PROTEIN OPPC	2.53	2.81	2.9	2.09	2.37
"oppF	BMEII0508	OLIGOPEPTIDE TRANSPORT ATP-BINDING PROTEIN OPPF	-4.25	-3.4	-4.47	-4.71	-5.04
"EDD	BMEII0511	phosphogluconate dehydratase	-4.79	-6.32	-2.88	-4.35	-4
"pgl	BMEII0512	6-phosphogluconolactonase	-3.46	-4.12	-3.5	-2.84	-2.79
"pmrA	BMEII0515	MULTIDRUG RESISTANCE PROTEIN 1	-4.14	-5.07	-2.87	-2.87	-1.54
"BMEII0516	BMEII0516	hypothetical protein	-7.06	-8.01	-6.22	-7.59	-6.67
"azlC	BMEII0517	BRANCHED-CHAIN AMINO ACID TRANSPORT PROTEIN AZLC	-5.67	-5.42	-3.97	-3.81	-3.91
"lrp	BMEII0518	TRANSCRIPTIONAL REGULATOR AZLB	-4.27	-5.7	-3.91	-3.26	-2.82
"BMEII0519	BMEII0519	IRON-REGULATED PROTEIN FRPC	3.23	3.16	3.32	4.17	4.36
"BMEII0520	BMEII0520	TRANSCRIPTIONAL REGULATOR, MARR FAMILY	3.16	3.29	3.74	3.68	2.62
"BMEII0521	BMEII0521	OXIDOREDUCTASE	5.56	5.16	5.78	4.83	4.93
"BMEII0522	BMEII0522	hypothetical protein	-6.27	-7.22	-6.9	-5.85	-7.2
"BMEII0525	BMEII0525	hypothetical protein	-5.44	-5.8	-4.58	-3.25	-4.28
"xseA	BMEII0527	exodeoxyribonuclease VII large subunit	-6.37	-4.6	-4.83	-6.69	-5.32
"BMEII0528	BMEII0528	GLUTAMATE-CYSTEINE LIGASE	-5.86	-5.72	-5.74	-4.69	-6.53
"b3	BMEII0529	surface protein	-7.78	-6.28	-6.45	-8.09	-6.83
"BMEII0530	BMEII0530	TRANSCRIPTIONAL REGULATOR, MARR FAMILY	7.52	7.74	7.04	8.62	7.22
"BMEII0531	BMEII0531	FUSARIC ACID RESISTANCE PROTEIN FUSB / FUSARIC ACID RESISTANCE PROTEIN FUSC	-7.32	-7.57	-6.6	-5.43	-5.68
"BMEII0536	BMEII0536	IRON(III) DICITRATE TRANSPORT SYSTEM PERMEASE PROTEIN FECD	2.94	3.96	3.26	3.32	3.12
"BMEII0537	BMEII0537	IRON(III) DICITRATE TRANSPORT ATP-BINDING PROTEIN FECE	-4.63	-4.39	-4.58	-4.46	-4.93
"BMEII0538	BMEII0538	hypothetical protein	3	3.66	4.49	3.51	3.74
"BMEII0540	BMEII0540	PUTATIVE REGULATOR OF PURINE BIOSYNTHESIS	-3.89	-3.22	-4.43	-3.67	-4.31
"MalG	BMEII0541	SUGAR TRANSPORT SYSTEM PERMEASE PROTEIN	-5.41	-5.77	-9.5	-4.96	-4.23
"BMEII0546	BMEII0546	METAL-ACTIVATED PYRIDOXAL ENZYME	2.36	2.61	3.12	2.25	1.12
"ProV	BMEII0548	GLYCINE BETAINE/L-PROLINE TRANSPORT ATP-BINDING PROTEIN PROV	-3.62	-2.11	-2.91	-3.52	-3.25
"proW	BMEII0549	GLYCINE BETAINE/L-PROLINE TRANSPORT SYSTEM PERMEASE PROTEIN PROW	-7.43	-7.59	-8.83	-11.86	-7.78
"ProX	BMEII0550	GLYCINE BETAINE/L-PROLINE-BINDING PROTEIN PROX	5.31	5.72	5.31	4.63	5.19
"BMEII0552	BMEII0552	hypothetical protein	5.41	7.43	6.47	5.43	5.54
"BMEII0553	BMEII0553	ALCOHOL DEHYDROGENASE	-3.63	-1.54	-2.92	-3.18	-3.14
"BMEII0555	BMEII0555	Hypothetical Cytosolic Protein	-8.11	-7.72	-9.39	-9.37	-9.63
"BMEII0556	BMEII0556	TRANSCRIPTIONAL REGULATOR, RPIR FAMILY	-3.03	-1.98	-2.31	-3.22	-3.69
"BMEII0557	BMEII0557	RHODOCOXIN REDUCTASE	-3.14	-2.64	-2.6	-3.32	-3.73
"gcvT	BMEII0559	AMINOMETHYLTRANSFERASE	-8.78	-6.84	-8.36	-9.25	-8.55
"gcvH	BMEII0560	glycine cleavage system protein H	3.86	3.62	4.83	3.84	3.62
"gcvP	BMEII0561	glycine dehydrogenase	3.73	3.64	5.71	4.8	4.99
"lrp	BMEII0563	PROLINE DEHYDROGENASE TRANSCRIPTIONAL ACTIVATOR	2.81	2.46	3.77	3.21	3.18
"AfuB	BMEII0566	IRON(III)-TRANSPORT SYSTEM PERMEASE PROTEIN SFUB	-15.38	-19.25	-20.92	-15.6	-19.89
"BMEII0569	BMEII0569	IOLB PROTEIN	3.98	2.8	3.69	3.97	4.1
"ilvB	BMEII0571	IOLD PROTEIN	-4.74	-6.38	-4.81	-4.57	-4.83
"BMEII0573	BMEII0573	TRANSCRIPTIONAL REGULATOR, RPIR FAMILY	5.08	4.62	5.55	5.95	5.5
"BMEII0577	BMEII0577	ALKYL HYDROPEROXIDE REDUCTASE C22 PROTEIN	8.34	7.54	7.72	8.24	7.79
"ahpD	BMEII0578	AHPD	3.4	3.83	3.58	3.7	3.4
"BMEII0579	BMEII0579	TRANSPORTER, MFS superfamily	-5.47	-4.05	-3.75	-4.74	-3.89
"sodC	BMEII0581	SUPEROXIDE DISMUTASE (CU-ZN)	13.82	13.05	13.84	13.96	14.47
"BMEII0582	BMEII0582	SARCOSINE OXIDASE BETA SUBUNIT	3.95	4.36	3.83	3.7	3.72
"PotA	BMEII0583	IRON(III)-TRANSPORT ATP-BINDING PROTEIN SFUC	4.96	5.1	6.57	5.27	5.54
"AfuB	BMEII0585	IRON(III)-TRANSPORT SYSTEM PERMEASE PROTEIN SFUB	-7.89	-8.32	-7.32	-8.29	-8.91
"BMEII0587	BMEII0587	SULFIDE DEHYDROGENASE (FLAVOCYTOCHROME C)	5.29	6.32	6.78	5.72	5.31
"ribH	BMEII0589	riboflavin synthase subunit beta	9.16	9.6	9.36	9.39	9.5
"malE	BMEII0590	SUGAR-BINDING PROTEIN	4.81	5.67	5.71	5.58	5.49
"MalG	BMEII0592	SUGAR TRANSPORT SYSTEM PERMEASE PROTEIN	4.04	5.42	4.95	4.34	3.35
"BMEII0594	BMEII0594	hypothetical protein	4.05	5.73	5.9	4.31	3.61
"BMEII0595	BMEII0595	hypothetical protein	3.82	5.07	6.17	3.81	5.41
"BMEII0598	BMEII0598	EXOPOLYPHOSPHATASE	6.08	6.56	5.84	5.9	5.51
"GltL	BMEII0599	CYSTINE TRANSPORT ATP-BINDING PROTEIN	-3.4	-1.52	-2.35	-2.33	-2.94
"GltI	BMEII0601	CYSTINE-BINDING PERIPLASMIC PROTEIN PRECURSOR	4.08	5.05	5.8	4.73	4.25
"BMEII0602	BMEII0602	N-methylhydantoinase (ATP-hydrolyzing) / 5-OXOPROLINASE	-6.26	-5.4	-6.19	-7.21	-7.4
"FhuB	BMEII0606	FERRIC ANGUIBACTIN TRANSPORT SYSTEM PERMEASE PROTEIN FATD	-11.22	-10.98	-12.91	-9.66	-13.81
"BMEII0609	BMEII0609	hypothetical protein	2.51	2.31	2.81	3.87	3.25
"BMEII0612	BMEII0612	branched-chain amino acid aminotransferase	-5.28	-7.06	-4.55	-4.6	-6.09
"BMEII0613	BMEII0613	BRANCHED-CHAIN AMINO ACID AMINOTRANSFERASE	3.06	2.64	3.95	3.54	4.71
"BMEII0614	BMEII0614	TRANSPORTER, DME FAMILY	-3.92	-5.47	-3.18	-3.7	-3.68
"BMEII0615	BMEII0615	hypothetical protein	4.75	2.74	4.29	5.68	6.21
"BMEII0617	BMEII0617	XANTHINE/URACIL PERMEASE	-10.4	-13.37	-13.51	-13.58	-12.82
"ugpC	BMEII0621	SN-GLYCEROL-3-PHOSPHATE TRANSPORT ATP-BINDING PROTEIN UGPC	6.63	5.81	6.1	6.87	6.7
"ugpE	BMEII0623	SN-GLYCEROL-3-PHOSPHATE TRANSPORT SYSTEM PERMEASE PROTEIN UGPE	4.75	4.7	5.13	4.9	4.87
"ugpA	BMEII0624	SN-GLYCEROL-3-PHOSPHATE TRANSPORT SYSTEM PERMEASE PROTEIN UGPA	4.28	4.77	5.2	4.76	3.92
"ugpB	BMEII0625	GLYCEROL-3-PHOSPHATE-BINDING PERIPLASMIC PROTEIN PRECURSOR	3.04	3.03	2.88	3.08	2.9
"BMEII0626	BMEII0626	MEMBRANE DIPEPTIDASE	2.88	4.07	3.26	3.72	3.59
"livG	BMEII0629	HIGH-AFFINITY BRANCHED-CHAIN AMINO ACID TRANSPORT ATP-BINDING PROTEIN LIVG	4.76	4.48	4.87	4.71	4.47
"livM	BMEII0631	HIGH-AFFINITY BRANCHED-CHAIN AMINO ACID TRANSPORT SYSTEM PERMEASE PROTEIN LIVM	-2.44	-2.77	-2.42	-2.94	-3.8
"livH	BMEII0632	HIGH-AFFINITY BRANCHED-CHAIN AMINO ACID TRANSPORT SYSTEM PERMEASE PROTEIN LIVH	5.56	5.58	3.86	5.61	5.19
"BMEII0634	BMEII0634	3-carboxy-cis,cis-muconate cycloisomerase	-2.41	-2.58	-3.29	-2.85	-3.82
"pcaL	BMEII0637	4-CARBOXYMUCONOLACTONE DECARBOXYLASE	8.14	6.98	7.84	7.74	7.88
"pobA	BMEII0640	4-hydroxybenzoate 3-monooxygenase	-10.43	-10.63	-11.7	-11.5	-12.45
"pcaJ	BMEII0645	3-OXOADIPATE COA-TRANSFERASE SUBUNIT B	-4.41	-4.15	-3.83	-4.08	-4.58
"BMEII0652	BMEII0652	hypothetical protein	4.28	6.66	5.51	4.33	3.79
"BMEII0654	BMEII0654	Diguanylate cyclase/phosphodiesterase domain 1 (GGDEF)	-5.81	-5.21	-5.86	-7.64	-6.59
"phoA	BMEII0655	ALKALINE PHOSPHATASE	-2.72	-5.58	-4.7	-5.21	-6.95
"divK	BMEII0659	TWO COMPONENT RESPONSE REGULATOR	6.24	6.21	7.21	6.5	7.4
"rpmG	BMEII0661	50S ribosomal protein L33	6.88	7.21	7.66	7.39	7.59
"BMEII0663	BMEII0663	PHOSPHOHYDROLASE (MUTT/NUDIX FAMILY PROTEIN)	-4.84	-4.62	-3.99	-3	-2.48
"pyrC	BMEII0669	dihydroorotase	-6.63	-6.88	-7.02	-7.36	-6.7
"BMEII0671	BMEII0671	ACYL-COA DEHYDROGENASE	-2.49	-5.36	-4.62	-3.56	-3.56
"BMEII0673	BMEII0673	metal-dependent hydrolase	-2.64	-2.94	-2.63	-2.08	-3.65
"gatC	BMEII0674	glutamyl-tRNA(GLN) amidotransferase subunit C	4.46	4.86	4.43	5.17	5.32
"gatA	BMEII0675	glutamyl-tRNA amidotransferase subunit A	7.01	7.52	6.85	8.36	7.32
"parE	BMEII0676	DNA topoisomerase IV subunit B	6.38	6.94	6.48	7.11	7.41
"BMEII0677	BMEII0677	TRANSPORTER, DME FAMILY	2.17	2.61	2.45	2.75	2.47
"lipB	BMEII0678	lipoyltransferase	-3.23	-2.94	-3.19	-2.35	-2.69
"BMEII0680	BMEII0680	hypothetical protein	-4.04	-2.88	-3.11	-2.65	-3.22
"ccdA	BMEII0683	CYTOCHROME C-TYPE BIOGENESIS PROTEIN CCDA	-9.67	-9.88	-9.83	-10.14	-9.24
"glmU	BMEII0684	GLUCOSAMINE-1-PHOSPHATE ACETYLTRANSFERASE / UDP-N-ACETYLGLUCOSAMINE PYROPHOSPHORYLASE	-4.51	-2.96	-4.11	-3.09	-3.24
"BMEII0692	BMEII0692	Hypothetical Membrane Associated Protein	7.79	8.12	7.92	7.42	7.74
"BMEII0693	BMEII0693	Hypothetical Cytosolic Protein	-3.94	-2.97	-3.39	-3.2	-4.44
"BMEII0694	BMEII0694	2-octaprenyl-6-methoxyphenyl hydroxylase	2.85	2.87	3.7	2.26	2.85
"qor	BMEII0697	QUINONE OXIDOREDUCTASE	3.36	4.9	3.75	4.25	2.68
"rbsA	BMEII0698	SUGAR TRANSPORT ATP-BINDING PROTEIN	-5.87	-4.32	-4.66	-5.53	-5.45
"BMEII0700	BMEII0700	GALACTOSIDE TRANSPORT SYSTEM PERMEASE PROTEIN MGLC	2.55	3.79	3.51	3.26	2.16
"bfr	BMEII0704	BACTERIOFERRITIN	5.5	5.16	6.26	6.08	5.84
"BMEII0705	BMEII0705	hypothetical protein	14.15	13.15	15.14	13.56	15.22
"BMEII0706	BMEII0706	Hypothetical Cytosolic Protein	3.62	2.9	4.67	3.3	4.52
"BMEII0708	BMEII0708	EBSC PROTEIN	-5.05	-7.97	-4.87	-4.94	-5.5
"BMEII0709	BMEII0709	hypothetical protein	6.23	5.57	6.77	5.8	6.23
"BMEII0710	BMEII0710	TRANSPOSASE	5.25	4.31	5.67	5.54	5.94
"BMEII0712	BMEII0712	TRANSCRIPTIONAL REGULATOR	4.36	4.18	4.65	4.88	4.59
"BMEII0713	BMEII0713	TRANSPOSASE	2.34	2.22	2.93	2.7	2.72
"BMEII0716	BMEII0716	TRANSPOSASE	-3.28	-3.53	-4.05	-1.97	-2.13
"BMEII0719	BMEII0719	TRANSPOSASE	-3.02	-3.95	-4.68	-3.15	-3.94
"BMEII0721	BMEII0721	TRANSCRIPTIONAL REGULATOR, ARAC FAMILY	4.12	3.87	4.29	4.91	4.07
"BMEII0726	BMEII0726	hypothetical protein	-5.17	-5.05	-5.34	-4.88	-5.91
"ugd	BMEII0727	UDP-GLUCOSE 6-DEHYDROGENASE	-7.24	-7.48	-7.88	-6.17	-6.37
"BMEII0729	BMEII0729	CELLULOSE SYNTHASE CATALYTIC SUBUNIT (UDP-FORMING)	-4.38	-4.98	-4.96	-4.31	-5.76
"BMEII0731	BMEII0731	DTDP-GLUCOSE 4-6-DEHYDRATASE	-3.96	-3.58	-4.24	-2.8	-2.97
"BMEII0733	BMEII0733	hypothetical protein	3.17	3.61	3	3.01	3.61
"oppA	BMEII0734	PERIPLASMIC OLIGOPEPTIDE-BINDING PROTEIN PRECURSOR	6.23	6.42	6.63	6.36	5.46
"oppA	BMEII0735	PERIPLASMIC OLIGOPEPTIDE-BINDING PROTEIN PRECURSOR	6.87	5.86	7.41	6.21	7.2
"BMEII0740	BMEII0740	TRANSPORTER, MFS superfamily	-4.26	-3.08	-4.21	-6.1	-4
"BMEII0741	BMEII0741	D-AMINOPEPTIDASE	5	5.26	5.97	5.06	5.53
"lpdA	BMEII0744	DIHYDROLIPOAMIDE DEHYDROGENASE	-4.3	-3.93	-4.15	-5.86	-5.92
"lpdA	BMEII0745	DIHYDROLIPOAMIDE DEHYDROGENASE	1.33	4.08	2.85	2.49	2.36
"BMEII0747	BMEII0747	2-OXOISOVALERATE DEHYDROGENASE BETA SUBUNIT	3.9	5.34	4.67	2.22	2.77
"BMEII0748	BMEII0748	2-OXOISOVALERATE DEHYDROGENASE ALPHA SUBUNIT	2.71	3.3	3.05	2.54	2.05
"BMEII0749	BMEII0749	hypothetical protein	-5.48	-4.89	-5.06	-5	-5.51
"MalK	BMEII0750	MALTOSE/MALTODEXTRIN TRANSPORT ATP-BINDING PROTEIN MALK	3.08	4.83	4.13	3.54	1.58
"malE	BMEII0754	SUGAR-BINDING PROTEIN	3.28	2.33	2.55	2.83	3.64
"BMEII0755	BMEII0755	SUGAR-BINDING PROTEIN	6.32	6.12	6.16	7.12	6.93
"hutC	BMEII0757	TRANSCRIPTIONAL REGULATOR, GNTR FAMILY	-3.57	-3.71	-2.76	-3.78	-4.13
"cydB	BMEII0759	CYTOCHROME D UBIQUINOL OXIDASE SUBUNIT II	-5.5	-8	-8.3	-7.38	-6.74
"BMEII0763	BMEII0763	TRANSCRIPTIONAL REGULATOR, ARSR FAMILY	9	9.13	8.95	9.84	10.14
"BMEII0764	BMEII0764	hypothetical protein	-3.13	-6.98	-7.07	-3.63	-4.05
"BMEII0766	BMEII0766	potassium efflux system protein	-12.21	-14.28	-12.97	-14.27	-14.28
"BMEII0768	BMEII0768	NADH dehydrogenase subunit N	-6.97	-7.72	-6.82	-6.53	-6.45
"mnhA	BMEII0770	POTASSIUM EFFLUX SYSTEM PROTEIN PHAA / POTASSIUM EFFLUX SYSTEM PROTEIN PHAB	3.8	4.12	5.27	4.31	3.94
"BMEII0771	BMEII0771	HYDROXYACYLGLUTATHIONE HYDROLASE	2.45	2	3.4	3.24	3.15
"BMEII0772	BMEII0772	Hypothetical Cytosolic Protein	-4.1	-3.72	-5.18	-3.4	-2.74
"MOG	BMEII0773	molybdenum cofactor biosynthesis protein	4.11	5.36	4.45	4.99	4.61
"BMEII0774	BMEII0774	hypothetical protein	5.16	4.75	4.96	4.47	3.95
"metA	BMEII0781	homoserine O-succinyltransferase	1.65	2.53	3.01	2.58	2.43
"BMEII0782	BMEII0782	LYSOZYME M1 PRECURSOR	4.12	4.47	4.97	4.45	4.37
"BMEII0783	BMEII0783	NA(+)-LINKED D-ALANINE GLYCINE PERMEASE	9.51	10.24	10.4	10.11	10.07
"BMEII0785	BMEII0785	TRANSCRIPTIONAL REGULATOR, MARR FAMILY	-4.26	-2.44	-2.53	-2.87	-3.48
"BMEII0788	BMEII0788	hypothetical protein	-5.36	-2.42	-3.64	-2.87	-4.4
"BMEII0789	BMEII0789	hypothetical protein	-4.21	-2.85	-3.28	-3.72	-3.44
"vceA	BMEII0793	Multidrug resistance efflux pump	-4.07	-2.25	-3.07	-3.93	-4.22
"BMEII0794	BMEII0794	MULTIDRUG RESISTANCE PROTEIN B	2.53	3.88	3.22	3.11	2.06
"BMEII0795	BMEII0795	MULTIDRUG RESISTANCE PROTEIN B	6.98	7.84	7.49	7.18	7.13
"SsuA	BMEII0797	ABC TRANSPORTER SUBSTRATE-BINDING PROTEIN	-10.61	-8.26	-9.62	-9.99	-11.08
"YadH	BMEII0801	DAUNORUBICIN RESISTANCE TRANSMEMBRANE PROTEIN	-3.7	-4.74	-7.07	-4.1	-4.89
"BMEII0802	BMEII0802	DAUNORUBICIN RESISTANCE ATP-BINDING PROTEIN DRRA	-6.18	-5.96	-4.8	-6.97	-5.07
"YbhG	BMEII0803	MULTIDRUG RESISTANCE PROTEIN A	3.33	2.98	3.97	4.06	4.23
"BMEII0807	BMEII0807	TRANSCRIPTIONAL REGULATOR, GNTR FAMILY	-7.19	-9.16	-7.09	-6.33	-7.53
"BMEII0808	BMEII0808	GENE II AND X PROTEINS	-3.77	-3.76	-3.41	-2.83	-3.13
"BMEII0811	BMEII0811	Hypothetical Membrane Spanning Protein	-4.22	-4.83	-4.03	-3.48	-5.23
"def	BMEII0812	peptide deformylase	-12.45	-13.45	-13.19	-11.21	-11.86
"BMEII0814	BMEII0814	TRANSCRIPTIONAL REGULATOR, ARAC FAMILY	-3.02	-5.71	-3.14	-4.21	-3.71
"fabG	BMEII0816	3-OXOACYL-(ACYL-CARRIER PROTEIN) REDUCTASE	-3.79	-4.24	-4.63	-4.28	-4.8
"AtoB	BMEII0817	ACETYL-COA ACETYLTRANSFERASE	-4.45	-4.19	-4.11	-2.97	-3.72
"BMEII0820	BMEII0820	ALS OPERON REGULATORY PROTEIN	-7.75	-8.7	-10.72	-11.37	-8.89
"glpK	BMEII0824	GLYCEROL KINASE	-4.64	-3.46	-4.35	-4.19	-4.62
"uraA	BMEII0825	URACIL PERMEASE	3.03	2.48	3.87	2.5	3.51
"BMEII0827	BMEII0827	GLUCOSE-1-PHOSPHATE CYTIDYLYLTRANSFERASE	-8.47	-9.3	-8.73	-10.27	-8.58
"BMEII0829	BMEII0829	POSSIBLE S-ADENOSYLMETHIONINE-DEPENDENT METHYLTRANSFERASE	-8.86	-8.88	-8.78	-8.82	-9.31
"rfbC	BMEII0830	DTDP-4-DEHYDRORHAMNOSE 3,5-EPIMERASE / DTDP-4-DEHYDRORHAMNOSE REDUCTASE	-6.9	-5.59	-6.36	-7.37	-6.7
"BMEII0831	BMEII0831	hypothetical protein	2.56	2.39	3.17	3.18	2.5
"BMEII0832	BMEII0832	UDP-GLUCOSE 4-EPIMERASE	-7.31	-6.64	-7.39	-9.23	-8.56
"BMEII0833	BMEII0833	hypothetical protein	-11.29	-9.84	-9.73	-9.79	-11.16
"BMEII0836	BMEII0836	DTDP-4-DEHYDRORHAMNOSE 3,5-EPIMERASE	-5.27	-4.2	-4.63	-4.77	-5.95
"BMEII0837	BMEII0837	GLYCOSYL TRANSFERASE	-4.64	-4.08	-3.45	-4.35	-3.99
"BMEII0838	BMEII0838	SUCCINOGLYCAN BIOSYNTHESIS TRANSPORT PROTEIN EXOT	-14.31	-13.36	-13.93	-13.83	-15.29
"BMEII0840	BMEII0840	Glycosyltransferase involved in cell wall biogenesis	-10.62	-9.37	-10.11	-10.23	-12.74
"BMEII0841	BMEII0841	hypothetical protein	-5.02	-3.69	-4.32	-4.74	-5.16
"BMEII0842	BMEII0842	hypothetical protein	-8.6	-7.54	-7.89	-8.62	-11.29
"b2054	BMEII0843	PUTATIVE COLANIC ACID BIOSYNTHESIS ACETYLTRANSFERASE WCAF	-4.21	-3.04	-4.91	-4.49	-4.79
"BMEII0844	BMEII0844	31 kDa outer-membrane immunogenic protein precursor	7.37	8.72	8.14	7.56	6.87
"BMEII0845	BMEII0845	Lipopolysaccharide N-acetylglucosaminyltransferase	3.87	4.37	4.37	2.82	3.41
"BMEII0846	BMEII0846	GLYCOSYL TRANSFERASE	-5.14	-2.39	-4.05	-4.42	-5.48
"BMEII0847	BMEII0847	GLYCOSYL TRANSFERASE	-7.57	-7.59	-9.09	-8	-8.64
"gmd	BMEII0848	GDP-MANNOSE 4,6-DEHYDRATASE	-8.68	-9.09	-7.87	-8.21	-8.06
"BMEII0850	BMEII0850	GDP-FUCOSE SYNTHETASE	-9.21	-8.11	-7.03	-9	-6.89
"BMEII0851	BMEII0851	EXOPOLYSACCHARIDE PRODUCTION PROTEIN EXOF PRECURSOR	-4.74	-4.97	-4.02	-4.02	-3.65
"BMEII0853	BMEII0853	TWO COMPONENT RESPONSE REGULATOR	-9.75	-11.28	-11.53	-10.4	-9.63
"BMEII0854	BMEII0854	TRANSCRIPTION REGULATOR, CRP FAMILY	-7.81	-7.88	-6.91	-6.53	-6.59
"BMEII0856	BMEII0856	hypothetical protein	-4.69	-5.53	-4.8	-3.29	-3.67
"BMEII0858	BMEII0858	TRANSCRIPTIONAL REGULATOR, GNTR FAMILY	-9.37	-10.7	-14.07	-8.35	-8.87
"oppB	BMEII0860	OLIGOPEPTIDE TRANSPORT SYSTEM PERMEASE PROTEIN APPB	4.92	4.64	5.1	5.64	5.72
"BMEII0861	BMEII0861	OLIGOPEPTIDE TRANSPORT SYSTEM PERMEASE PROTEIN APPC	-3.5	-3.93	-2.58	-2.44	-3.55
"BMEII0862	BMEII0862	DIHYDRODIPICOLINATE SYNTHASE	7.29	7.16	7.45	7.81	8.34
"BMEII0863	BMEII0863	OLIGOPEPTIDE TRANSPORT ATP-BINDING PROTEIN APPD	-5.57	-8.31	-5.81	-6.36	-8.83
"BMEII0864	BMEII0864	OLIGOPEPTIDE TRANSPORT ATP-BINDING PROTEIN APPF	-3.62	-3.43	-2.71	-3.13	-2.68
"BMEII0865	BMEII0865	1-CARBOXY-3-CHLORO-3,4-DIHYDROXYCYCLO HEXA-1,5-DIENE DEHYDROGENASE	3.61	4.56	4.73	4.29	3.79
"adhI	BMEII0867	ALCOHOL DEHYDROGENASE	-7.53	-8.93	-8.02	-7.84	-9.17
"betA	BMEII0870	ALCOHOL DEHYDROGENASE (ACCEPTOR)	-10.29	-11.95	-9.98	-9.08	-9.56
"BMEII0871	BMEII0871	SHIKIMATE 5-DEHYDROGENASE	2.39	2.68	2.76	2.58	1.41
"livF	BMEII0873	HIGH-AFFINITY BRANCHED-CHAIN AMINO ACID TRANSPORT ATP-BINDING PROTEIN LIVF	-9.13	-9.18	-8.51	-8.96	-10.6
"BMEII0874	BMEII0874	HIGH-AFFINITY BRANCHED-CHAIN AMINO ACID TRANSPORT SYSTEM PERMEASE PROTEIN LIVH / HIGH-AFFINITY BRANCHED-CHAIN AMINO ACID TRANSPORT ATP-BINDING PROTEIN LIVG	-14.08	-16.39	-16.11	-14.64	-15.52
"LivK	BMEII0875	LEUCINE-SPECIFIC BINDING PROTEIN PRECURSOR	-16.5	-14.48	-14.34	-14.83	-15.3
"BMEII0876	BMEII0876	QUINONE OXIDOREDUCTASE	-3.82	-3.72	-2.79	-2.9	-2.87
"BMEII0877	BMEII0877	hypothetical protein	-10.77	-10.61	-11.02	-10.57	-12.63
"BMEII0878	BMEII0878	TRANSCRIPTIONAL REGULATOR, GNTR FAMILY	-4.29	-4.98	-4.91	-4.36	-4.73
"ackA	BMEII0880	acetate kinase	-4.06	-2.87	-3.9	-3.75	-4
"BMEII0886	BMEII0886	hypothetical protein	-8.23	-7.63	-8.41	-7.62	-8.85
"guaA	BMEII0887	GMP SYNTHASE (GLUTAMINE-HYDROLYZING)	-2.61	-2.41	-2.39	-2.7	-3.47
"BMEII0888	BMEII0888	5'-methylthioadenosine/S-adenosylhomocysteine nucleosidase	-6.73	-4.29	-4.84	-4.9	-5.54
"sun	BMEII0890	16S ribosomal RNA m(5)C 967 methyltransferase	-3.75	-1.82	-2.77	-3.27	-2.74
"BMEII0892	BMEII0892	hypothetical protein	2.95	4.75	3.86	3.56	3.2
"BMEII0895	BMEII0895	hypothetical protein	-3.35	-1.71	-2.7	-2.88	-3.62
"BMEII0897	BMEII0897	CHLORIDE CHANNEL PROTEIN	-3.08	-3.55	-2.62	-3.94	-2.36
"BMEII0899	BMEII0899	PHOSPHOMANNOMUTASE	2.86	3.39	3.52	3.46	3.54
"BMEII0904	BMEII0904	RTN PROTEIN	-4.46	-5.44	-4.32	-3.33	-3.34
"hdeA	BMEII0906	PROTEIN HDEA PRECURSOR	14.61	13.9	14.54	15.89	15.73
"BMEII0910	BMEII0910	GLUTAMATE DECARBOXYLASE BETA	-5.97	-7.05	-5.35	-4.43	-5.62
"BMEII0914	BMEII0914	ACRIFLAVIN RESISTANCE PROTEIN A PRECURSOR	2.27	2.18	2.48	2.99	2.57
"BMEII0915	BMEII0915	ACRIFLAVIN RESISTANCE PROTEIN F	-3.77	-3.06	-4.66	-2.84	-4.48
"BMEII0916	BMEII0916	ACRIFLAVIN RESISTANCE PROTEIN D	-7.03	-7.35	-7.51	-5.96	-6.46
"BMEII0917	BMEII0917	hypothetical protein	1.34	2.26	2.5	3.67	2.46
"BMEII0919	BMEII0919	hypothetical protein	2.86	3.18	2.91	3.29	2.94
"PotA	BMEII0922	SPERMIDINE/PUTRESCINE TRANSPORT ATP-BINDING PROTEIN POTA	-4.92	-4.2	-5.54	-4.11	-5.77
"PotD	BMEII0923	SPERMIDINE/PUTRESCINE-BINDING PERIPLASMIC PROTEIN	-12.72	-13.57	-14.37	-15.15	-14.53
"BMEII0924	BMEII0924	hypothetical protein	-2.44	-3.45	-2.5	-2.07	-2.65
"minD	BMEII0926	CELL DIVISION INHIBITOR MIND	4.17	3.89	1.08	4.22	3.07
"minC	BMEII0927	septum formation inhibitor	5.6	5.56	6.13	5.24	5.05
"nrdE	BMEII0930	ribonucleotide-diphosphate reductase alpha subunit	-7.52	-6.71	-6.78	-6.95	-7.31
"nrdI	BMEII0931	hypothetical protein	-4.03	-3.15	-4	-3.56	-4.37
"BMEII0933	BMEII0933	hypothetical protein	5.58	6.29	6.05	5.38	5.17
"BMEII0935	BMEII0935	NICKEL RESISTANCE PROTEIN	-3.09	-2.58	-3.66	-2.67	-3.7
"BMEII0936	BMEII0936	hypothetical protein	-8.67	-5.6	-6.36	-7.43	-7.56
"BMEII0937	BMEII0937	hypothetical protein	2.46	3.49	3.11	2.18	2.37
"BMEII0938	BMEII0938	MYO-INOSITOL 2-DEHYDROGENASE	-5.51	-3.79	-4.3	-3.84	-4.59
"BMEII0940	BMEII0940	MALTOSE/MALTODEXTRIN TRANSPORT ATP-BINDING PROTEIN MALK	-6.41	-4.72	-11.65	-5.95	-6.34
"MalK	BMEII0941	MALTOSE/MALTODEXTRIN TRANSPORT ATP-BINDING PROTEIN MALK	-1.74	-2.96	-5.67	-3.4	-3.36
"BMEII0946	BMEII0946	LACI-FAMILY TRANSCRIPTION REGULATOR	-2.95	-2.7	-5.22	-3.64	-3.24
"narG	BMEII0949	RESPIRATORY NITRATE REDUCTASE 1 ALPHA CHAIN	-3.38	-3.59	-2.39	-2.85	-3.57
"BMEII0950	BMEII0950	NITRATE REDUCTASE ALPHA CHAIN	-8.65	-9.42	-7.54	-7.93	-9.53
"narH	BMEII0951	NITRATE REDUCTASE BETA CHAIN	-5.81	-5.72	-6.7	-6.7	-7.12
"BMEII0952	BMEII0952	NITRATE REDUCTASE DELTA CHAIN	2.71	2.34	4.08	3.88	3.96
"BMEII0955	BMEII0955	hypothetical protein	-3.19	-3.79	-3.2	-2.37	-3.33
"ubiX	BMEII0956	3-octaprenyl-4-hydroxybenzoate carboxy-lyase	-4.21	-7.1	-4.77	-6.65	-4.23
"BMEII0962	BMEII0962	TAURINE TRANSPORT PERMEASE PROTEIN TAUC	3.15	3.2	3.33	3.01	3.27
"SsuA	BMEII0963	TAURINE-BINDING PERIPLASMIC PROTEIN PRECURSOR	6.5	5.79	6.98	3.46	3.86
"BMEII0964	BMEII0964	ASPARAGINE SYNTHETASE B (GLUTAMINE-HYDROLYZING)	-5.44	-5.65	-4.52	-3.95	-5
"BMEII0965	BMEII0965	PSEUDOAZURIN	-3.71	-3.57	-3.31	-3.12	-4.32
"BMEII0966	BMEII0966	TRANSCRIPTION REGULATOR, CRP FAMILY	-31.05	-32.27	-33.3	-31.11	-31.49
"YadG	BMEII0971	COPPER TRANSPORT ATP-BINDING PROTEIN NOSF	-6.46	-5.75	-5.43	-6.09	-6.11
"BMEII0972	BMEII0972	COPPER-BINDING PERIPLASMIC PROTEIN PRECURSOR	-2.4	-1.95	-2.34	-3.31	-2.98
"BMEII0975	BMEII0975	REGULATORY PROTEIN NOSR	-5.39	-5.22	-4.97	-5.55	-5.86
"BMEII0985	BMEII0985	RIBITOL OPERON REPRESSOR	-6.33	-4.89	-5.11	-6.76	-7.75
"BMEII0986	BMEII0986	TRANSCRIPTION REGULATOR, CRP FAMILY	-6.38	-5.66	-7.87	-5.9	-6.48
"BMEII0989	BMEII0989	hypothetical protein	-4.27	-2.26	-3.58	-4.21	-4.05
"BMEII0992	BMEII0992	MRP PROTEIN HOMOLOG A	-4.26	-2.89	-3.68	-3.65	-4.36
"BMEII0998	BMEII0998	NITRIC-OXIDE REDUCTASE SUBUNIT B	-4.81	-5.85	-4.2	-4.28	-5.65
"BMEII0999	BMEII0999	nitric-oxide reductase cytochrome c chain	-8.48	-8.51	-6.66	-5.95	-7.22
"BMEII1006	BMEII1006	DIHYDRODIPICOLINATE SYNTHASE	-2.87	-2.24	-2.46	-1.62	-2.92
"BMEII1008	BMEII1008	INTEGRAL MEMBRANE PROTEIN	-3.16	-2.82	-2.95	-2.64	-3.13
"BMEII1009	BMEII1009	C-DI-GMP PHOSPHODIESTERASE A	-4.51	-5.09	-4.69	-3.94	-4.05
"apbE	BMEII1010	THIAMINE BIOSYNTHESIS LIPOPROTEIN APBE PRECURSOR	-4.65	-5.33	-7.45	-6.52	-5.79
"BMEII1011	BMEII1011	SULFITE REDUCTASE (NADPH) FLAVOPROTEIN ALPHA-COMPONENT	-6.23	-6.33	-6.39	-6.12	-5.93
"BMEII1012	BMEII1012	hypothetical protein	-4.25	-3.27	-3.63	-3.36	-3.97
"BMEII1013	BMEII1013	Hypothetical Cytosolic Protein	-13.48	-13.28	-13.16	-12.18	-10.84
"b3026	BMEII1015	TWO-COMPONENT SYSTEM SENSOR	-6.56	-8.02	-6.9	-6.61	-6.82
"BMEII1016	BMEII1016	PROTEASE I	-5.01	-5.17	-5.68	-5.48	-6.14
"BMEII1021	BMEII1021	enoyl-CoA hydratase	-10.29	-8.85	-9.3	-9.77	-10.13
"acdA	BMEII1023	ACYL-COA DEHYDROGENASE, SHORT-CHAIN SPECIFIC	-3.32	-3.21	-3.27	-3.36	-3.47
"BMEII1024	BMEII1024	CIS,CIS-MUCONATE TRANSPORT PROTEIN	-6.92	-5.39	-5.67	-6.1	-7.05
"kdtA	BMEII1029	3-deoxy-D-manno-octulosonic-acid transferase	-2.74	-2.58	-3.58	-2.38	-3.83
"BMEII1031	BMEII1031	Hypothetical Cytosolic Protein	-2.72	-1.38	-2.69	-3.06	-2.66
"BMEII1035	BMEII1035	SERINE PROTEASE	-9.51	-8.25	-8.57	-8.78	-8.62
"BMEII1038	BMEII1038	METHYLTRANSFERASE	-4.45	-3.77	-3.3	-4.48	-4.99
"BMEII1039	BMEII1039	TRNA PSEUDOURIDINE SYNTHASE A	3.5	5.52	4.25	3.86	3.24
"BMEII1041	BMEII1041	CYTOCHROME B561	-7.48	-8.73	-6.41	-8.45	-6.49
"ileS	BMEII1043	isoleucyl-tRNA synthetase	-3.57	-4.36	-2.88	-2.55	-1.21
"ribF	BMEII1044	hypothetical protein	-4.74	-3.49	-3.26	-3.12	-2.75
"BMEII1045	BMEII1045	HAD superfamily protein involved in N-acetyl-glucosamine catabolism	-8.73	-8.03	-5.94	-7.64	-7.11
"BMEII1046	BMEII1046	hypothetical protein	3.54	3.14	4.81	4.53	4.71
"groES	BMEII1047	co-chaperonin GroES	3.51	4.17	4.39	3.93	4.27
"BMEII1048	BMEII1048	chaperonin GroEL	4.87	4.49	6.1	6.32	7.82
"BMEII1053	BMEII1053	GLUCOSE/GALACTOSE TRANSPORTER	2.47	1.18	4.32	3.9	4.87
"BMEII1055	BMEII1055	ATP phosphoribosyltransferase regulatory subunit	6.52	7	6.48	9.28	7.56
"hisS	BMEII1056	histidyl-tRNA synthetase	2.96	2.76	3.07	2.87	3.67
"tag	BMEII1058	DNA-3-METHYLADENINE GLYCOSYLASE I	-4.19	-3.37	-3.52	-3.55	-3.49
"BMEII1059	BMEII1059	PROTEIN YBIS PRECURSOR	-9.79	-10.92	-13.28	-9.31	-10.81
"glcD	BMEII1064	GLYCOLATE OXIDASE SUBUNIT GLCE	-9.95	-10.42	-9.57	-7.64	-9.37
"BMEII1067	BMEII1067	Hypothetical Cytosolic Protein	6.05	5.51	7.28	5.83	7.04
"BMEII1068	BMEII1068	CYTOCHROME C2 PRECURSOR	-7.46	-7.11	-7.35	-6.4	-7.01
"BMEII1071	BMEII1071	hypothetical protein	-7	-6.16	-5.57	-6.93	-6.95
"BMEII1072	BMEII1072	hypothetical protein	-4.5	-4.05	-3.7	-3.29	-4.28
"BMEII1077	BMEII1077	TRANSCRIPTIONAL REGULATORY PROTEIN, LYSR FAMILY	-11.44	-10.46	-10.44	-10.4	-12.12
"BMEII1079	BMEII1079	hypothetical protein	-5.62	-4.27	-2.69	-4.9	-4.25
"fliE	BMEII1087	flagellar basal body protein	-6.75	-3.79	-4.01	-4.82	-5.35
"BMEII1092	BMEII1092	HYDROXYPYRUVATE ISOMERASE	-10.77	-14.41	-10.76	-10.02	-11.46
"BMEII1094	BMEII1094	4-hydroxybutyrate dehydrogenase	5.01	5.24	5.27	6.11	6.6
"BMEII1095	BMEII1095	hypothetical protein	-6.77	-5.53	-4.86	-5.17	-4.95
"BMEII1096	BMEII1096	PUTATIVE TARTRATE TRANSPORTER	-27.12	-28.71	-25.68	-25.03	-25.9
"BMEII1098	BMEII1098	TRANSCRIPTIONAL REGULATOR, ARAC FAMILY	-7.16	-7.66	-6.16	-5.86	-6.21
"BMEII1102	BMEII1102	hypothetical protein	-3.34	-3.64	-2.93	-1.94	-2.51
"FLII	BMEII1105	flagellum-specific ATP synthase	-5.76	-7.89	-6.11	-6.54	-5.9
"BMEII1106	BMEII1106	hypothetical protein	-5.05	-5.19	-4.86	-4.23	-4.44
"BMEII1107	BMEII1107	FLAGELLAR BASAL-BODY ROD PROTEIN FLGF	-7.04	-6.6	-7.15	-6.22	-7.3
"FLIM	BMEII1110	FLAGELLAR MOTOR SWITCH PROTEIN FLIM	-5.08	-5.4	-5.89	-5.75	-5.22
"BMEII1111	BMEII1111	hypothetical protein	-6.95	-6.91	-6.41	-5.41	-6.23
"fliN	BMEII1112	FLAGELLAR MOTOR SWITCH PROTEIN FLIN	-4.77	-4.8	-4.04	-4.16	-3.52
"fliG-2	BMEII1113	FLAGELLAR MOTOR SWITCH PROTEIN FLIG	-8.91	-9.27	-9.03	-8.09	-9.09
"BMEII1115	BMEII1115	hypothetical protein	-5.64	-5.54	-5.42	-4.43	-5.46
"AfuB	BMEII1121	IRON(III)-TRANSPORT SYSTEM PERMEASE PROTEIN SFUB	-4.03	-2.98	-3.6	-4	-5.13
"AfuB	BMEII1122	IRON(III)-TRANSPORT SYSTEM PERMEASE PROTEIN SFUB	-10.11	-11	-15.19	-9.47	-7.96
"BMEII1124	BMEII1124	6-phosphogluconate dehydrogenase	3.32	3.92	4.4	2.98	3.6
"cpsF	BMEII1130	PROBABLE UDP-N-ACETYL-D-MANNOSAMINURONIC ACID TRANSFERASE	-6.28	-5.81	-12.06	-5.93	-5.4
"BMEII1137	BMEII1137	hypothetical protein	-3.05	-1.76	-2.83	-2.49	-5.11
"BMEII1138	BMEII1138	hypothetical protein	-11.84	-9.39	-10.99	-11.01	-12.27
