# Supplementary material for: Systems Biology Analysis of Temporal In vivo Brucella melitensis and Bovine Transcriptomes Predicts host:Pathogen Protein–Protein Interactions
Source: Front Microbiol. 2017 Jul 27;8:1275. doi: 10.3389/fmicb.2017.01275 (PMC5529337; doi:10.3389/fmicb.2017.01275)
Supplement: Table S4 — Significantly perturbed Biological Processes (BP) (Bayesian z-score >|2.24|) of tissue-associated B. melitensis during the first 4 h post-bovine Peyer's patch infection. Measured time points were 15 (T15), 30 (T30), 60 (T60), 120 (T120), and 240 (T240) min p.i. The Bayesian z-scores represent the degree of perturbation of the group of BP genes in tissue-associated B. melitensis versus the control. Positive z-scores represent activation of the BP (BP score is dominated by more activated genes), while the negative (−) z-score represents BP repression (BP score is dominated repressed genes). [file Table4.XLSX]

## Sheet: Hoja1
S4 Table. Significantly perturbed Biological Processes (Bayesian z-score >|2.24|) of tissue-associated Brucella melitensis during the first 4h post-bovine Peyer’s patch infection.
Biological process	T15	T30	T60	T120	T240
Activated
acetyl-CoA biosynthetic process from pyruvate,	4.4	3.38	4.54	4.31	3.05
actin cytoskeleton organization,	4.56	4.75	4.42	4.64	4.58
actin filament organization,	4.77	3.09	2.66	2.65	3.22
activation of immune response,	3.34	4.12	3.19	1.89	3.04
acyl-CoA metabolic process,	3.56	3.24	3.85	3.2	5.45
aerobic respiration,	3.96	3.85	5.01	3.22	3.73
aging,	2.81	2.16	2.84	2.97	2.89
alanine transport,	3	3.58	3.31	3.38	3.06
alcohol biosynthetic process,	3.12	4.19	3.05	4.07	2.88
alcohol metabolic process,	3.26	4.24	4.53	3.54	2.73
aldehyde catabolic process,	4.44	2.77	2.3	1.42	2.28
alpha-amino acid biosynthetic process,	4.83	3.98	4.41	3.02	4.34
alpha-amino acid catabolic process,	3.66	2.91	4.51	2.27	4.02
alpha-amino acid metabolic process,	3.75	2.82	3.07	3.53	3.98
amine metabolic process,	3.39	2.69	3.93	3.3	2.88
amino sugar metabolic process,	4.21	3.99	2.82	2.09	2.82
amino-acid betaine metabolic process,	2.23	2.33	2.52	2.18	3.36
AMP biosynthetic process,	3.11	2.82	5.69	2.42	4.43
AMP salvage,	3.69	3.01	4.19	2.74	2.73
anaerobic respiration,	3.14	3.29	2.57	3.41	-3.05
anatomical structure development,	5.23	3.53	4.72	3.22	4.71
anatomical structure formation involved in morphogenesis,	4.19	2.78	3.67	2.98	4.95
anatomical structure morphogenesis,	3.29	3.57	3.69	3.03	4.97
anterior/posterior pattern specification,	3.71	2.69	2.91	2.77	3.24
antibiotic biosynthetic process,	4.27	2.99	3.84	2.74	3.05
apoptotic process,	2.9	3.3	3.11	2.86	3.81
arginine biosynthetic process,	5.66	3.31	4.41	3.34	4.15
arginyl-tRNA aminoacylation,	3.68	3.88	3.91	2.41	2.54
aromatic amino acid family biosynthetic process,	4.96	3.6	4.37	4.61	3.64
aromatic compound biosynthetic process,	2.66	2.72	4.04	3.27	3.51
asexual sporulation,	3.76	3.52	3.24	2.9	2.6
asparagine biosynthetic process,	2.73	2.85	4.59	-2.52	2.6
aspartyl-tRNA aminoacylation,	2.51	3.29	3.31	2.46	3.64
ATP biosynthetic process,	3.62	4.18	4.22	3.65	3.06
ATP catabolic process,	5.12	3.98	5.6	3.76	5.39
ATP hydrolysis coupled proton transport,	3.69	3.69	4.51	4.78	2.99
ATP metabolic process,	3.28	3.89	4.12	3.56	2.8
ATP synthesis coupled electron transport,	2.65	2.98	3.83	4.49	3.73
ATP synthesis coupled proton transport,	2.9	2.91	4.47	4.09	2.71
axis specification,	2.94	2.67	2.95	2.68	3.57
axonogenesis,	4.52	3.45	2.79	3.61	3
barrier septum assembly,	3.83	3.35	4.02	2.4	4.81
behavior,	-2.79	3.14	3.63	3.75	3.67
benzene-containing compound metabolic process,	3.57	3.79	4.89	5.06	3.8
beta-glucan metabolic process,	2.9	4.26	3.88	3.18	3.69
biological_process,	3.56	3.33	4.93	3.28	4.22
biosynthetic process,	4	3.54	4.33	3.46	4.34
biotin biosynthetic process,	2.33	2.7	3.54	2.04	3.14
biotin transport,	2.67	2.28	3.06	1.9	3.1
branched-chain amino acid biosynthetic process,	4.28	3.26	3.28	2.79	3.5
branched-chain amino acid catabolic process,	3.37	2.63	2.61	1.87	3.51
camera-type eye development,	3.45	2.83	4.16	5.26	3.7
carbohydrate biosynthetic process,	4.48	4.15	4.36	2.72	4.94
carbohydrate derivative biosynthetic process,	3.72	2.6	3.74	2.24	4.01
carbohydrate derivative metabolic process,	4.39	3.85	4.16	4.05	4.27
carbohydrate derivative transport,	4.5	3.51	4.06	3.07	3.17
carbohydrate metabolic process,	4.16	3.41	5.31	3.63	5.17
carbohydrate phosphorylation,	-2.54	3.51	3.26	2.69	3.41
carbohydrate transmembrane transport,	3.14	2.62	3.1	2.89	3.59
carbohydrate transport,	3.38	3.2	4.75	3.45	3.4
carbon utilization,	3.94	3.21	2.61	2.92	4.07
carboxylic acid metabolic process,	5.57	5.55	4.77	3.6	3.86
carotenoid biosynthetic process,	3.71	4.72	4.03	3.08	3.23
cation transport,	3.89	3.56	5.56	4.3	4.18
CDP-diacylglycerol biosynthetic process,	3.02	3.61	4.17	3.24	2.98
cell adhesion,	3.88	3.04	4.17	2.77	3.48
cell communication,	3.68	2.64	3.87	2.39	3.41
cell cycle process,	4.2	5.27	4.49	3.86	5.16
cell cycle,	4.34	3.34	4.68	3.19	4.07
cell death,	3.51	3.2	3.11	3.66	2.95
cell development,	4.32	3.91	3.77	3.87	3.56
cell differentiation,	3.71	5.05	4.24	4.3	4.42
cell division,	4.25	3.34	4.96	3.43	5.2
cell maturation,	3.02	2.7	2.97	2.9	2.99
cell migration,	4.38	3.58	3.48	2.72	4.19
cell morphogenesis,	3.98	4.15	4.97	2.68	2.92
cell projection morphogenesis,	4.24	3.36	2.66	3.36	2.59
cell projection organization,	2.93	2.17	2.38	2.57	3.35
cell proliferation,	3.62	3.35	4.01	3.27	3.61
cell redox homeostasis,	4.54	3.72	4.84	3.29	4.16
cell surface receptor signaling pathway,	3.64	3.32	3.77	3.15	3.45
cell wall biogenesis,	3.34	3.81	3.49	3.71	4.19
cell wall macromolecule catabolic process,	3.56	2.52	3.69	2.67	2.53
cell wall macromolecule metabolic process,	-3.64	2.99	4.33	3.53	3.67
cell wall organization or biogenesis,	2.78	3.32	2.65	3.79	2.57
cell-substrate adhesion,	2.86	3.12	2.81	2.62	2.76
cellular aldehyde metabolic process,	5.02	3.43	3.7	3.62	3.52
cellular amino acid biosynthetic process,	4.74	3.58	4.73	3.37	4.43
cellular amino acid metabolic process,	3.47	3.16	4.56	1.94	4.84
cellular aromatic compound metabolic process,	3.72	3.26	4.9	3.87	5.42
cellular biosynthetic process,	3.59	2.8	4.31	2.87	5.03
cellular carbohydrate biosynthetic process,	5.5	4.13	3.52	2.65	4.54
cellular carbohydrate catabolic process,	3.3	2.6	2.95	2.19	2.61
cellular carbohydrate metabolic process,	3.32	2.72	4.16	3.36	4.16
cellular catabolic process,	5.47	3.4	4.79	3.24	4.1
cellular component assembly,	3.29	3.1	3.49	2.87	3.62
cellular component movement,	4.69	3.28	5.21	3.85	4.34
cellular component organization,	3.58	4.48	4.34	4.5	4.51
cellular divalent inorganic cation homeostasis,	5.19	3.8	4.05	2.38	4.03
cellular ion homeostasis,	2.95	2.72	3.12	3.27	3.34
cellular iron ion homeostasis,	5.06	2.82	3.92	2.91	4.26
cellular ketone metabolic process,	2.4	3.55	3.3	1.88	3.08
cellular localization,	2.97	3.8	3.47	3.75	3.53
cellular macromolecule biosynthetic process,	4.36	3.23	4.85	3.05	3.63
cellular macromolecule metabolic process,	3.62	3.17	3.67	3.46	3.67
cellular metabolic process,	4.64	3.6	3.99	2.93	5.86
cellular metal ion homeostasis,	5.22	3.7	3.64	2.44	3.09
cellular modified amino acid biosynthetic process,	3.79	4.16	3.86	2.84	4.43
cellular modified amino acid metabolic process,	3.75	3.59	4.23	2.63	4.63
cellular nitrogen compound biosynthetic process,	3.59	2.6	3.31	2.78	3.57
cellular nitrogen compound catabolic process,	3.71	2.31	2.93	3.02	2.71
cellular nitrogen compound metabolic process,	3.69	2.66	4.78	3.18	3.15
cellular polysaccharide metabolic process,	4.98	3.98	4.92	3.04	3.26
cellular process involved in reproduction in multicellular organism,	4.01	3.39	4.2	3.28	4.2
cellular process involved in reproduction,	2.32	2.78	3.34	2.15	2.73
cellular protein complex assembly,	3.86	3.26	3.79	2.77	-3.66
cellular protein localization,	2.67	4.53	3.11	4.8	3.1
cellular protein metabolic process,	4.93	4	5.13	4.12	4.65
cellular protein modification process,	-3.85	2.63	3.27	2.3	3.06
cellular respiration,	3.37	5.01	4.3	3.95	3.94
cellular response to abiotic stimulus,	3.33	4.68	3.83	2.64	2.22
cellular response to acid,	4.02	3.62	3.85	4.18	4.2
cellular response to antibiotic,	5.23	2.67	3.36	3.94	3.34
cellular response to chemical stimulus,	4.52	4.17	3.44	3.05	3.89
cellular response to endogenous stimulus,	3.05	3.02	2.9	3.11	2.24
cellular response to farnesol,	3.02	2.17	2.8	2.89	3.06
cellular response to heat,	2.99	2.79	3.55	2.93	2.45
cellular response to hormone stimulus,	3.63	3.33	3.73	4	3.39
cellular response to hydrogen peroxide,	3.66	3.58	4.71	2.92	3.22
cellular response to lipid,	3.87	3.2	3.13	3.08	2.73
cellular response to organic cyclic compound,	4.61	2.9	3.42	4.45	3.13
cellular response to organic substance,	3.13	3.34	2.92	3.4	3.36
cellular response to oxidative stress,	4.1	3.51	3.87	2.51	4.04
cellular response to oxygen-containing compound,	4.04	4.28	3.76	3.66	4.93
cellular response to phosphate starvation,	2.91	3.41	3.91	3.32	3.49
cellular response to starvation,	4.37	3.63	4	2.8	6.07
cellular response to stimulus,	2.82	2.78	4.26	2.13	2.63
cellular response to stress,	4.26	3.96	4.09	4.73	4.68
central nervous system development,	4.4	4.2	3.96	2.34	4.13
chemotaxis on or near host involved in symbiotic interaction,	3.68	3.18	3.45	3.66	-2.42
chemotaxis,	5.4	3.62	4.31	3.1	4.31
chlorophyll biosynthetic process,	4.93	4.03	3.25	3.82	4.85
chorismate biosynthetic process,	3.78	2.76	3.41	4.03	2.88
chorismate metabolic process,	4.73	3.55	4.04	3.62	2.57
chromatin organization,	2.96	3.13	4.76	2.35	3.91
chromosome condensation,	3.23	-3.5	3.12	4.9	4.71
chromosome organization,	3.16	3.72	3.4	3.01	4
chromosome segregation,	3.8	4.32	3.95	3.98	4.09
circadian rhythm,	3.1	3.69	3.3	2.87	3.44
cobalamin biosynthetic process,	3.19	3.11	3.74	2.58	3.66
coenzyme A biosynthetic process,	3.15	2.38	3.49	2.26	4.46
coenzyme biosynthetic process,	3.05	3.55	3.23	2.91	4.33
coenzyme metabolic process,	4.51	3.66	3.97	4.44	4.8
copper ion transmembrane transport,	2.84	3.04	3.44	2.02	3.44
CTP biosynthetic process,	4.3	2.98	3.54	3.14	3.34
cysteine biosynthetic process from serine,	2.99	3.53	3.37	3.29	3.74
cysteine biosynthetic process,	3.1	3.45	3.23	3.39	4.01
cysteine metabolic process,	-3.83	3.38	4.54	3.6	3.32
cytokinesis by binary fission,	3.23	2.46	3.3	2.5	4.41
cytokinesis,	3.81	3.37	4.22	3.16	4.76
cytokinetic cell separation,	2.8	3.76	3.49	3.54	3.54
cytokinetic process,	3.61	3.88	3.39	2.28	3.81
cytolysis,	3.54	3.26	3.38	2.33	3.5
cytoplasmic transport,	2.48	3.52	4.39	3.55	3.7
cytoskeleton organization,	3.55	3.35	4.11	4.96	3.36
'de novo' IMP biosynthetic process,	4.67	3.12	2.77	2.35	3.96
'de novo' pyrimidine nucleobase biosynthetic process,	2.73	3.46	3.33	3.22	3.89
de novo' UMP biosynthetic process,	3.41	3.7	3.96	4.11	4.27
defense response to bacterium,	4.16	5.12	4.27	3.29	3.77
defense response to other organism,	4.44	3.59	4.28	4.82	3.95
deoxyribonucleoside triphosphate metabolic process,	3.34	2.58	2.66	3.05	2.74
deoxyribose phosphate metabolic process,	3.73	2.79	2.7	3.23	2.76
dephosphorylation,	5.01	3.49	4.32	3.77	3.48
detection of abiotic stimulus,	2.58	1.86	3.87	2.26	2.95
detection of external stimulus,	2.58	1.86	3.87	2.26	2.95
developmental process involved in reproduction,	5.77	3.4	4.67	2.59	4.8
developmental process,	3.8	3.4	3.38	2.69	3.75
dicarboxylic acid catabolic process,	2.07	2.71	3.33	2.56	2.57
divalent inorganic cation homeostasis,	5.19	3.8	4.05	2.38	4.03
divalent metal ion transport,	4.37	3.79	4	3.17	2.95
DNA catabolic process, endonucleolytic,	3.39	3.5	4.17	2.89	3.92
DNA catabolic process, exonucleolytic,	4.12	2.87	3.67	3.35	4.62
DNA duplex unwinding,	3.72	2.91	3.28	2.88	4.39
DNA integration,	-4.71	4.36	4.46	3.56	4.26
DNA metabolic process,	-3.63	3.35	5.36	3	4.41
DNA methylation on adenine,	3.63	3.36	4.33	-2.75	4.49
DNA methylation,	5.06	3.45	3.78	2.65	3.16
DNA packaging,	4.25	3.25	4.82	3.17	4.21
DNA recombination,	4.27	4.01	5.5	4.24	4.53
DNA repair,	5.56	3.87	5.25	3.83	4.53
DNA replication initiation,	3.34	3.67	4.51	4.03	2.83
DNA replication,	4.02	4.07	4.92	4.16	5.52
DNA replication, synthesis of RNA primer,	3.87	2.74	3.25	2.58	3.67
DNA restriction-modification system,	-4.57	4.01	3.59	3.51	4.23
DNA topological change,	3.3	3.99	4.09	3.53	3.91
DNA-dependent DNA replication,	4.83	4.3	5.07	3.79	3.84
DNA-templated transcription, elongation,	4.06	4.24	3.71	4.68	3.75
DNA-templated transcription, initiation,	4.77	3.13	3.37	3.16	3.63
DNA-templated transcription, termination,	4.14	3.04	4.67	3.9	4.24
embryo development ending in birth or egg hatching,	2.85	2.24	2.85	3.54	2.57
embryo development ending in seed dormancy,	3.52	3.06	3.54	4.52	2.93
embryo development,	2.91	2.83	4.74	3.71	2.88
embryonic morphogenesis,	3	3.69	3.33	3.19	5.09
embryonic pattern specification,	3.67	3.26	3.52	2.75	3.71
endocytosis,	4.87	3.4	3.2	3.89	3.63
epithelial cell differentiation,	3.17	3.86	3.63	3.26	5.94
establishment of localization in cell,	4.32	2.57	3.57	2.54	3.29
establishment of organelle localization,	4.32	2.57	3.57	2.54	3.29
establishment of protein localization to membrane,	2.26	3.85	2.66	4.08	3.24
establishment or maintenance of cell polarity,	4.19	3.05	3.62	4.91	3.29
extracellular polysaccharide biosynthetic process,	-3.6	2.78	3.7	4.02	3.15
fatty acid biosynthetic process,	4.28	4.26	4.71	2.77	4.09
fatty acid metabolic process,	4.14	3.6	4.76	4.09	3.97
ferric iron transport,	2.13	3.28	4.02	3.08	3.63
filamentous growth of a population of unicellular organisms,	4.04	4.09	3.93	3.49	5.2
folic acid-containing compound biosynthetic process,	3.75	3.17	4.91	3.13	4.23
fungal-type cell wall organization,	5.45	4.36	4.2	2.52	4.07
gamete generation,	2.74	3.63	2.84	3.52	3.75
gene expression,	3.74	2.6	3.57	2.69	5.14
generation of precursor metabolites and energy,	5.03	3.64	4.19	4.32	3.28
germ cell development,	4.14	2.76	4.12	3.31	3.6
glucan biosynthetic process,	4.21	4.07	4.46	5.04	3.75
gluconeogenesis,	4.55	3.64	3.95	2.4	3.82
glucose 6-phosphate metabolic process,	2.52	2.61	3.89	2.82	3.47
glucose metabolic process,	3.35	2.51	4.53	2.97	2.44
glutamine family amino acid catabolic process,	2.28	2.7	3.5	2.53	4.07
glutamine family amino acid metabolic process,	2.78	3.19	2.41	2.61	3
glutamine metabolic process,	3.64	4.05	5.45	3.26	5.48
glycerol ether metabolic process,	4.61	3.52	3.49	2.57	3.2
glycerol metabolic process,	3.71	-2.84	3.54	4.05	3.37
glycine catabolic process,	2.94	3.51	2.52	4.3	2.69
glycine decarboxylation via glycine cleavage system,	2.97	3.6	2.45	4.86	2.57
glycogen metabolic process,	4.76	2.54	4.27	4.24	2.92
glycolytic process,	3.75	2.66	4.65	2.32	4.83
GMP biosynthetic process,	2.25	2.38	2.69	3.04	2.79
G-protein coupled receptor signaling pathway,	4.07	3.42	4.3	3.9	4.11
Gram-negative-bacterium-type cell outer membrane assembly,	4.8	3.69	3.2	4.99	3.42
GTP catabolic process,	3.55	3.83	5.39	4	3.79
guanosine-containing compound metabolic process,	2.48	3.6	2.48	4.01	3
heme biosynthetic process,	3.22	3.59	3.95	3.18	4.26
heme metabolic process,	2.79	3.54	3.7	3.71	2.89
hemopoiesis,	2.5	4.89	3.23	2.34	2.48
heterocycle biosynthetic process,	3.7	2.65	3.75	2.75	3.93
heterocycle catabolic process,	3.47	2.83	3.97	3.22	3.21
heterocycle metabolic process,	4.33	2.29	2.59	2.38	4.25
hexitol metabolic process,	2.44	3.92	2.96	2.62	4.52
hexose metabolic process,	4.57	3.2	3.67	2.35	3.64
histidine biosynthetic process,	4.39	4.19	3.96	4.34	5.2
histone modification,	3.08	2.79	4.47	2.27	2.78
homeostatic process,	-3.05	3.26	2.81	3.78	3.61
hormone-mediated signaling pathway,	3.81	3	3.88	3.98	3.09
hydrogen ion transmembrane transport,	4.45	3.67	4.2	3.8	3.8
hydrogen peroxide metabolic process,	5.01	4.82	4.49	3.76	4.12
hyperosmotic response,	4.15	3.96	4.47	3.74	4.4
hyphal growth,	3.27	4.41	3.91	3.85	4.69
immune effector process,	3.52	3.81	3.87	3.14	3.85
immune response,	4.34	3.51	3.09	2.02	4.01
immune system process,	4.2	3.97	3.96	2.15	4.95
inflammatory response,	3.22	2.72	3.11	1.79	2.71
innate immune response,	5.57	4.3	4.38	3.98	4.34
inorganic anion transport,	4.16	4.53	5.26	3.5	3.35
intein-mediated protein splicing,	3.99	3.2	4.14	2.65	4.34
intracellular protein transmembrane transport,	3.54	3.18	3.58	3.96	5.6
intracellular protein transport,	3.25	3.3	3.99	3.74	3.99
intracellular signal transduction,	4.33	3.92	5.78	3.1	4.72
intron homing,	3.84	2.75	3.77	2.71	2.82
ion homeostasis,	2.95	2.72	3.12	3.27	3.34
ion transmembrane transport,	4.06	3.42	4.15	4.18	4.56
ion transport,	5.22	3.95	4.53	4.07	4.21
iron chelate transport,	3.41	2.15	3.63	2.56	3.66
iron ion transport,	2.67	2.28	2.39	1.73	2.82
iron-sulfur cluster assembly,	2.77	2.95	3.12	2.07	3.68
isoleucine biosynthetic process,	3.81	2.62	3.19	2.7	2.76
isopentenyl diphosphate biosynthetic process, methylerythritol 4-phosphate pathway,	3.78	3.61	3.75	3.49	4.87
isoprenoid biosynthetic process,	3.68	3.28	3.62	2.96	4.05
isoprenoid metabolic process,	3.97	3.04	5.24	4.42	2.8
L-alanine catabolic process,	2.71	3.11	3.33	2.46	2.78
leucine biosynthetic process,	4.7	4.37	4.89	2.73	4.92
lipid A biosynthetic process,	4.01	2.92	3.03	1.88	3.06
lipid biosynthetic process,	4.15	3.8	4.19	2.38	4.05
lipid catabolic process,	2.39	2.65	3.84	3.7	2.78
lipid metabolic process,	5.44	3.82	3.87	2.96	4.21
lipopolysaccharide biosynthetic process,	3.52	3.47	5.01	3.83	5.13
locomotion,	4.01	2.76	4.25	4.63	3.22
locomotory behavior,	4.56	3.26	4.46	2.84	3.92
long-chain fatty acid metabolic process,	3.59	3.6	4.71	3.66	4.26
L-phenylalanine biosynthetic process,	3.32	2.91	3.21	2.89	3.16
L-proline biosynthetic process,	3.17	3.8	3.59	2.16	3.17
L-serine biosynthetic process,	5.3	3.81	4.34	4.6	3.8
lysine biosynthetic process via diaminopimelate,	4.03	2.52	4.3	3.61	3.44
lysine biosynthetic process,	-4.3	2.72	3.39	3.05	3.95
macromolecular complex subunit organization,	4.25	3.63	5.22	3.25	5.15
macromolecule biosynthetic process,	3.66	3.13	6.33	3.64	4.41
macromolecule catabolic process,	2.62	3.32	3.1	2.91	3.22
macromolecule localization,	4.55	2.37	3.35	4.21	3.24
macropinocytosis,	3.84	3.58	4.24	2.74	4.32
maintenance of location,	3.75	3.15	2.8	3.99	3.65
malate metabolic process,	5.17	3.89	4.47	4.36	4.62
malonyl-CoA biosynthetic process,	3.2	3.47	4.74	3.51	3.58
metal ion homeostasis,	5.22	3.7	3.64	2.44	3.09
metal ion transport,	4.22	3.23	4.19	2.7	3.59
methionine biosynthetic process,	3.09	2.86	3.28	2.5	3.24
methionine metabolic process,	3.19	3.83	3.24	3.39	2.48
methylation,	3.8	4.18	5.73	3.22	5.58
microtubule cytoskeleton organization,	3.62	4.31	4.31	3.74	4.13
microtubule-based process,	3.16	3.09	3.82	3.79	4.94
mitochondrial ATP synthesis coupled electron transport,	3.27	3.49	3.68	2.77	2.89
mitochondrion organization,	2.29	3.47	3.25	4.27	4.29
mitotic cell cycle,	3.49	3.82	3.41	4.55	3.57
modified amino acid transport,	3.17	3.86	4.16	2.42	2.26
modulation by symbiont of host defense response,	4.1	3.52	3.7	3.03	4.04
molybdopterin cofactor biosynthetic process,	3.57	2.82	3.01	3.44	3.36
monocarboxylic acid biosynthetic process,	4.64	3.29	3.55	4.65	2.7
monocarboxylic acid catabolic process,	5.87	4.47	5.23	4.04	3.43
monocarboxylic acid metabolic process,	4.72	3.25	4.26	3.27	3.32
monocarboxylic acid transport,	4.25	2.55	4.21	2.02	4.26
monosaccharide metabolic process,	5.06	3.65	4.39	3.42	2.78
monosaccharide transport,	4.88	4.29	4.94	3.68	3.15
monovalent inorganic cation homeostasis,	2.6	2.86	3.26	3.25	2.83
morphogenesis of an epithelium,	3.3	2.81	4.04	2.39	3.39
mRNA catabolic process,	3.01	2.23	4.41	2.68	2.7
multicellular organismal development,	3.55	3.5	4.61	3.02	4.35
multi-multicellular organism process,	2.72	4.45	4.52	3.69	5.66
multi-organism process,	4.13	2.55	2.31	2.22	5.12
multi-organism reproductive process,	2.72	4.45	4.52	3.69	5.66
N-acetylglucosamine metabolic process,	2.95	2.88	3.52	3.02	3.57
NAD biosynthetic process,	4.26	5.16	4.24	4.49	4.35
NADP metabolic process,	3.04	3.49	2.97	2.59	2.25
ncRNA 3'-end processing,	3.82	2.74	3.48	1.89	4.78
negative regulation of biological process,	3.38	3.13	2.83	3.71	3.37
negative regulation of biosynthetic process,	3.82	3.12	4.59	3.83	3.8
negative regulation of catalytic activity,	3.58	3.8	4.69	2.37	3.35
negative regulation of cellular biosynthetic process,	3.53	2.77	4.45	3.41	3.48
negative regulation of cellular component organization,	3.77	3.66	4.07	3.71	4.07
negative regulation of cellular metabolic process,	4.99	3.87	4.6	2.7	4.65
negative regulation of cellular process,	3.19	3.08	2.64	3.3	3.02
negative regulation of defense response,	4.92	4.06	4.37	3.37	4.08
negative regulation of DNA metabolic process,	3.31	2.86	3.96	2.66	3.33
negative regulation of endopeptidase activity,	3.22	3.4	4.78	3.1	3.93
negative regulation of gene expression,	3.02	2.98	4.93	4.56	3.96
negative regulation of hydrolase activity,	3.54	4.36	4.85	3.8	4.98
negative regulation of macromolecule metabolic process,	4.04	3.18	4.99	3.22	3.86
negative regulation of metabolic process,	4.72	3.32	3.81	3.45	2.86
negative regulation of phosphate metabolic process,	3.56	2.89	4.26	2.74	4.36
negative regulation of protein modification process,	2.14	2.75	2.68	2.65	2.91
negative regulation of response to external stimulus,	4.46	3.03	4.92	2.65	4.39
negative regulation of signal transduction,	-4.33	3.15	3.23	2.4	3.66
negative regulation of transcription from RNA polymerase II promoter,	4.84	3.2	4.71	3.04	4.84
negative regulation of transcription, DNA-templated,	4.29	3.69	4.36	3.55	5.21
negative regulation of translation,	4.61	4.19	4.95	3.76	6.51
nervous system development,	3.43	2.97	4.15	3.94	3.78
neurological system process,	2.55	4.3	4.28	2.85	4.04
neuron differentiation,	-2.74	2.8	3.73	4.49	3.62
neuron projection development,	4.08	3.32	2.59	3.28	2.51
nicotinamide nucleotide metabolic process,	3.12	3.11	3.05	2.75	2.25
nitrogen compound metabolic process,	4.61	3.55	3.73	3.08	3.83
nitrogen compound transport,	3.49	3	4.49	2.67	4.41
nitrogen fixation,	4.19	4.35	4.04	4.57	4.23
N-terminal protein amino acid modification,	2.67	2.65	2.73	2.22	-3.51
nucleic acid phosphodiester bond hydrolysis,	4.57	3.41	6.33	3.55	4.79
nucleobase-containing compound metabolic process,	4.23	3.08	5.38	3.58	3.6
nucleobase-containing small molecule interconversion,	3.22	3.87	3.71	4.81	3.92
nucleobase-containing small molecule metabolic process,	4.31	3.17	3.82	4.69	3.71
nucleoside biosynthetic process,	3.82	3.62	4.43	3.33	4.09
nucleoside catabolic process,	2.75	2.38	2.59	3.62	3.01
nucleoside diphosphate metabolic process,	3.25	3.14	3.85	5.12	3.95
nucleoside metabolic process,	4.91	4.33	4.62	3.52	4.56
nucleoside phosphate biosynthetic process,	2.9	3.67	3.54	4.22	3.1
nucleoside triphosphate biosynthetic process,	2.84	3.06	3.89	4.35	3.75
nucleoside triphosphate catabolic process,	4.32	2.54	3.02	2.23	3.55
nucleotide biosynthetic process,	4.45	3.54	4.81	4.9	3.4
nucleotide catabolic process,	4.99	3.21	3.42	4.14	3.56
nucleotide metabolic process,	4.85	4.49	4.16	3.58	4.3
nucleotide phosphorylation,	3.53	2.83	4.67	3.37	3.25
nucleotide salvage,	-4.23	3.4	3.81	2.95	3.11
nucleotide-sugar metabolic process,	4.18	4.07	4.35	3.35	5.8
oligosaccharide metabolic process,	4.73	3	3.18	2.39	4.41
one-carbon metabolic process,	4.14	3.07	4.34	3.25	3.02
oocyte differentiation,	3.16	2.52	2.98	2.72	2.66
oogenesis,	3.75	4.56	5.58	2.97	4.02
organ development,	3.85	3.11	3.94	3.52	4.22
organ morphogenesis,	2.67	2.66	3.97	3.94	3.18
organelle assembly,	3.97	4.19	-4.2	2.62	4.29
organelle localization,	4.27	2.56	3.75	2.56	3.23
organelle organization,	4.24	4.11	4.61	2.53	4.51
organic acid metabolic process,	-4.89	4.65	4.58	3.58	3.83
organic cyclic compound biosynthetic process,	3.6	2.58	3.68	2.68	3.99
organic cyclic compound catabolic process,	3.63	3.39	3.75	3.81	2.94
organic cyclic compound metabolic process,	4.6	2.36	2.74	2.43	4.67
organic hydroxy compound metabolic process,	2.76	2.5	3.06	3.09	2.38
organic hydroxy compound transport,	3.39	3.8	4.63	3.73	3.21
organic substance biosynthetic process,	3.2	2.87	3.55	3.59	4.01
organic substance catabolic process,	-3.94	3.57	3.42	2.62	3.85
organic substance metabolic process,	5.26	4.01	4.18	4.26	3.62
organic substance transport,	3.46	2.86	3.97	2.73	4.06
organonitrogen compound biosynthetic process,	3.66	2.8	3.93	3.08	4.41
organonitrogen compound catabolic process,	-4.64	4.01	4.3	3.47	3.63
organonitrogen compound metabolic process,	4.81	2.54	2.67	2.8	4.24
organophosphate biosynthetic process,	3.22	3.81	4.16	4.36	3.37
organophosphate metabolic process,	4.08	3.23	3.19	2.85	3.56
ornithine metabolic process,	-5.28	4.68	3.39	2.31	3.04
oxygen transport,	-4.54	4.29	3.76	4	3.73
pathogenesis,	4.28	3.97	4.4	4.06	4.34
pattern specification process,	4.33	3.62	4.08	3.4	4.45
pentose-phosphate shunt,	4.31	3.16	4.25	3.46	4.67
pentose-phosphate shunt, non-oxidative branch,	2.96	4.23	3.07	3.81	3.87
peptide metabolic process,	3.66	3.46	3.51	3.38	4.91
peptide transport,	-3.94	3.28	4.17	4.16	4.17
peptidoglycan biosynthetic process,	4.11	3.43	5.01	3.78	3.87
peptidoglycan catabolic process,	-4.44	4.09	3.24	5.42	3.68
peptidoglycan turnover,	2.66	2.36	2.5	2.09	3.64
peptidyl-amino acid modification,	-4.77	3.91	3.23	2.98	4.16
peptidyl-tyrosine phosphorylation,	3.13	3	2.49	2.91	3.19
phagocytosis,	4.63	3.5	3.92	3.51	3.84
phenol-containing compound biosynthetic process,	4.03	3.8	3.7	4.14	3.65
phosphate ion transport,	3.16	3.3	3.59	3.29	4.38
phosphate-containing compound metabolic process,	3.97	3.53	3.74	3.33	3.66
phosphatidylglycerol biosynthetic process,	2.39	2.45	3.36	2.32	2.71
phosphoenolpyruvate-dependent sugar phosphotransferase system,	3.4	3.04	4.16	3.97	3.74
phospholipid biosynthetic process,	4.52	3.33	3.58	4	4.68
phospholipid metabolic process,	3.24	4.11	4.72	3.77	3.6
phosphorelay signal transduction system,	4.53	3.87	5.81	3.67	4.27
phosphorus metabolic process,	3.45	3.45	5.75	5.35	3.27
phosphorylation,	4.46	3.69	6.91	3.99	4.8
photoperiodism,	4.5	3.15	3.67	1.83	3.22
photosynthesis,	4.79	3.05	3.48	2.76	3.29
photosynthesis, light reaction,	4.02	3	4.77	4.51	3.21
photosynthetic electron transport chain,	3.94	2.86	3.74	4.31	2.83
photosystem II assembly,	3.87	4.47	4.28	3.75	4.31
plasma membrane ATP synthesis coupled proton transport,	3.37	3.5	4.34	3.31	2.72
plasmid maintenance,	2.67	3.97	4.03	3.09	4.29
plastid organization,	3.68	2.85	3.45	2.48	4.09
poly-hydroxybutyrate metabolic process,	2.68	3.43	2.68	4.43	3.42
polyol metabolic process,	2.57	2.61	3.06	2.47	2.12
polysaccharide biosynthetic process,	3.91	3.84	4.53	4.41	4.15
polysaccharide catabolic process,	3.91	3.75	2.82	3.51	2.42
polysaccharide metabolic process,	4.19	2.88	4.13	3.46	2.82
polysaccharide transport,	2.92	3.41	5.3	3.8	2.63
porphyrin-containing compound biosynthetic process,	-4.17	2.79	4.18	3.49	2.64
positive regulation of actin filament polymerization,	2.98	3.48	2.18	3.38	3.1
positive regulation of biological process,	4.05	3.23	3.61	2.89	4.47
positive regulation of biosynthetic process,	3.96	2.59	4.47	3.07	4.26
positive regulation of catalytic activity,	2.41	2.85	3.91	3.23	4.43
positive regulation of cell differentiation,	3.01	4.32	3.74	2.2	2.54
positive regulation of cell proliferation,	3.52	3.53	4.33	3.5	3.73
positive regulation of cellular biosynthetic process,	3.53	3.1	3.47	3.38	4.52
positive regulation of cellular metabolic process,	4.66	2.31	4.19	3.47	2.88
positive regulation of cellular process,	3.72	3.23	5.68	3.26	4.23
positive regulation of cellular protein metabolic process,	3.23	3.08	3.78	3.57	4.68
positive regulation of defense response,	4.01	4.79	3.88	2.98	4.42
positive regulation of lymphocyte activation,	3.95	3.49	4.18	2.18	3.81
positive regulation of macromolecule metabolic process,	3.57	2.6	3.99	3.74	3.23
positive regulation of metabolic process,	4.45	2.17	3.61	2.67	3.04
positive regulation of molecular function,	3.95	4.15	4.74	2.56	4.64
positive regulation of multicellular organismal process,	3.48	2.24	2.79	2.66	3.33
positive regulation of nucleobase-containing compound metabolic process,	4.81	3.77	4.33	4.02	3.77
positive regulation of response to stimulus,	3.91	3.46	3.81	3.76	3.38
positive regulation of signal transduction,	3.57	3.13	3.28	3.02	3.76
positive regulation of T cell activation,	3.95	3.49	4.18	2.18	3.81
positive regulation of transcription from RNA polymerase II promoter,	3.2	2.51	3.18	2.52	3.69
positive regulation of transcription, DNA-templated,	4.01	2.79	4.95	2.79	3.12
positive regulation of transport,	1.87	2.67	2.89	2.45	2.88
post-embryonic development,	3.03	2.98	3.99	2.37	4.36
potassium ion transport,	-3.88	3.25	4.1	3.91	2.94
primary metabolic process,	4.05	4.21	3.79	3.03	4.66
proline biosynthetic process,	3.29	3	2.9	2.35	3.62
protein acetylation,	3.38	3.88	3.26	4.31	3.9
protein autophosphorylation,	3.26	3.68	3.19	4.26	3.77
protein catabolic process,	4.26	2.93	4.52	3.41	3.22
protein complex assembly,	3.53	3.15	5.35	2.5	3.77
protein complex subunit organization,	4.1	3.34	4.73	2.84	3.82
protein folding,	4.52	3.27	3.8	2.65	5.83
protein glycosylation,	3.14	3.17	3.07	2.14	2.87
protein homooligomerization,	3.42	3.42	3.88	3.19	3.8
protein homotetramerization,	3.18	2.32	3.62	2.56	3.78
protein import into nucleus,	2.77	2.97	2.88	2.06	3.42
protein import,	1.98	3.68	4.63	3.46	3.7
protein lipoylation,	2.56	4.84	3.38	3.08	3.31
protein localization to organelle,	2.12	3.23	4.43	2.35	3.6
protein localization,	3.55	4.14	3.15	4.18	4.47
protein metabolic process,	3.61	4.75	4.32	3.42	3.6
protein methylation,	3.04	2.87	4.73	2.45	5.27
protein oligomerization,	3.32	3.06	3.23	2.65	3.85
protein peptidyl-prolyl isomerization,	4.62	2.69	2.57	2.34	4.84
protein phosphorylation,	4.24	2.76	4.17	3.5	4.15
protein polymerization,	2.86	2.87	3.97	3.09	4.01
protein processing,	3.76	4.32	4.15	3.26	3.61
protein repair,	3.41	1.96	3.4	2.3	2.45
protein secretion by the type II secretion system,	3.4	3.81	3.42	3.81	3.27
protein secretion,	3.92	3.49	5.18	3.29	4.36
protein targeting to membrane,	3.22	3.04	3.7	3.73	3.12
protein targeting,	3.58	3.08	3.76	4.05	4.51
protein tetramerization,	4.38	3.54	5.28	2.06	3.84
protein transmembrane transport,	3.87	4.19	3.86	3.08	4.66
protein transport by the Sec complex,	3.53	3.2	3.61	4.03	5.49
protein transport,	4.27	3.87	6.31	3.64	5.14
proteolysis involved in cellular protein catabolic process,	3.92	2.91	4.09	5.82	3.7
proteolysis,	4.23	3.55	5.84	3.87	5.26
proton transport,	3.12	3.08	4.8	4.25	3.69
pseudouridine synthesis,	3.97	2.33	2.77	2.53	3.23
pteridine-containing compound metabolic process,	3.87	3.66	3.59	3.53	3.33
purine deoxyribonucleoside triphosphate metabolic process,	3.63	2.78	2.78	3.36	2.86
purine deoxyribonucleotide metabolic process,	3.63	2.78	2.78	3.36	2.86
purine nucleobase metabolic process,	4.39	3.55	4.26	3.14	4.2
purine nucleoside triphosphate biosynthetic process,	2.74	3.8	3.05	3.78	3.48
purine nucleoside triphosphate metabolic process,	2.77	2.64	2.48	4.15	3.22
purine nucleotide biosynthetic process,	3.58	3.53	5.61	2.74	4.47
purine nucleotide catabolic process,	4.43	2.79	3.08	3.59	3.26
purine nucleotide metabolic process,	3.38	3.5	3.15	2.59	4.86
purine ribonucleoside biosynthetic process,	3	3.68	2.86	4.61	3.45
purine ribonucleoside metabolic process,	4.67	4.27	4.09	4.03	4.17
purine ribonucleoside monophosphate biosynthetic process,	4.09	2.81	3.55	2.5	3.03
purine ribonucleoside monophosphate metabolic process,	3.92	3.12	3.61	3.15	3.21
purine ribonucleoside salvage,	4.47	2.85	3.85	2.57	3.35
purine ribonucleotide biosynthetic process,	4.02	3.75	5.06	2.94	4.81
purine ribonucleotide metabolic process,	3.42	3.84	3.26	3.94	3.9
purine-containing compound catabolic process,	4.14	3.58	3.38	3.66	3.23
purine-containing compound salvage,	4.2	2.9	3.68	2.68	3.23
pyridine nucleotide biosynthetic process,	3.54	4.35	3.38	2.72	2.42
pyridine-containing compound metabolic process,	-2.65	2.88	2.9	3.31	3.83
pyridoxine biosynthetic process,	3.26	3.9	4.84	4.19	2.93
pyrimidine deoxyribonucleoside triphosphate biosynthetic process,	2.46	3.67	3.7	1.76	2.94
pyrimidine deoxyribonucleoside triphosphate metabolic process,	3.16	2.38	2.45	2.25	2.49
pyrimidine deoxyribonucleotide biosynthetic process,	-2.95	3.38	3.67	2.81	3.34
pyrimidine deoxyribonucleotide metabolic process,	3.36	2.61	2.59	3.12	2.73
pyrimidine nucleobase biosynthetic process,	3.53	3.17	3.63	4.42	3.69
pyrimidine nucleoside biosynthetic process,	4.03	4.01	3.95	4.71	5.26
pyrimidine nucleotide biosynthetic process,	3.82	3.84	5.18	3.54	4.37
pyrimidine nucleotide metabolic process,	4.26	3.2	3.66	4.18	3.01
pyrimidine ribonucleoside metabolic process,	3.7	2.65	3.19	3.62	3.94
pyrimidine ribonucleotide biosynthetic process,	3.89	3.94	5.08	3.8	3.39
pyrimidine-containing compound metabolic process,	3.82	3.36	3.63	4.14	3.79
pyruvate metabolic process,	4.1	3.84	6.03	4.7	4.28
Ras protein signal transduction,	3.17	3.41	3.97	2.68	1.91
reactive oxygen species metabolic process,	5.39	3.18	4.61	4.1	3.34
reductive pentose-phosphate cycle,	3.27	3.72	3.81	3.37	3.72
regionalization,	3.44	2.8	3.47	3.45	3.68
regulation of anatomical structure morphogenesis,	3.4	3.41	4.63	4.31	5.09
regulation of apoptotic process,	4.99	2.85	4.92	3.2	3.01
regulation of biological process,	3.5	2.13	3.8	2.86	3.01
regulation of carbohydrate biosynthetic process,	3.16	3.23	4.56	2.36	3.57
regulation of carbohydrate metabolic process,	4.03	2.81	2.96	3.26	2.63
regulation of catabolic process,	2.76	2.55	3.71	2.84	2.36
regulation of catalytic activity,	2.99	2.96	3.68	2.5	4.18
regulation of cell cycle process,	3.3	3.85	4.07	3.2	4.68
regulation of cell cycle,	3.04	3.84	4.48	4.5	4.48
regulation of cell differentiation,	2.95	3.46	4.23	2.76	3.59
regulation of cell division,	3.27	3.4	3.57	3.56	5.58
regulation of cell motility,	-2.5	2.25	3.06	2.8	3.7
regulation of cell proliferation,	3.78	3.3	4.21	2.7	3.62
regulation of cell shape,	4.08	3.58	4.77	4.39	4.21
regulation of cellular biosynthetic process,	5.09	4.56	3.65	2.42	4.19
regulation of cellular carbohydrate metabolic process,	3.68	2.82	3.25	3.19	2.68
regulation of cellular catabolic process,	3.36	2.73	3.86	2.88	2.79
regulation of cellular component biogenesis,	3.47	3.12	3.99	2.8	3.97
regulation of cellular component organization,	3.77	4.34	4.07	2.25	4.2
regulation of cellular localization,	2.22	2.5	3.7	2.81	3.51
regulation of cellular macromolecule biosynthetic process,	3.3	3.01	4.1	4.66	3.66
regulation of cellular metabolic process,	6.05	3.76	5.39	2.71	3.83
regulation of cellular process,	3.91	3.66	3.69	3.88	3.82
regulation of cellular response to stress,	4.07	3.42	5.74	4.08	4.49
regulation of circadian rhythm,	3.22	2.87	3.35	3.02	4.57
regulation of cofactor metabolic process,	4.7	2.83	4.35	2.71	4.32
regulation of cytoskeleton organization,	4.72	3.25	3.51	3.37	3.64
regulation of defense response,	4.47	4.17	4.75	3.39	4.47
regulation of developmental process,	4.1	2.63	3.96	2.66	3.92
regulation of DNA metabolic process,	2.5	3.26	2.38	2.41	3.51
regulation of DNA replication,	3.09	3.25	3.84	4.73	2.46
regulation of DNA-templated transcription, elongation,	5.49	4.68	4.87	3.69	4.04
regulation of fatty acid metabolic process,	2.44	2.18	2.98	3.35	2.82
regulation of gene expression,	4.86	3.68	3.45	2.64	3.46
regulation of gene expression, epigenetic,	3.2	3.27	3.97	3.36	4.18
regulation of generation of precursor metabolites and energy,	4.46	2.89	4.15	2.44	2.99
regulation of glucose metabolic process,	4.23	2.7	3.37	2.12	2.3
regulation of G-protein coupled receptor protein signaling pathway,	2.71	2.68	2.72	2.96	5.97
regulation of GTPase activity,	3.38	4.23	5.1	2.64	2.19
regulation of hydrolase activity,	3.32	2.74	3.61	2.86	3.7
regulation of immune response,	5.06	3.91	4.36	2.85	4.28
regulation of immune system process,	4.86	4.18	3.75	2.28	3.33
regulation of intracellular signal transduction,	3.57	3.55	3.4	1.88	3.45
regulation of kinase activity,	3.43	2.67	3.04	2.8	3.35
regulation of localization,	2.75	2.22	3	3.5	4.23
regulation of locomotion,	2.65	2.29	4.04	3.53	3.12
regulation of macromolecule biosynthetic process,	3.6	3.3	4.83	4.88	4.27
regulation of macromolecule metabolic process,	3.07	2.83	3.68	2.67	2.43
regulation of metabolic process,	5.33	5	4.8	3.07	4.14
regulation of molecular function,	4.32	3.52	5.36	4.78	4.16
regulation of multicellular organismal development,	4.91	3.61	3.57	3.5	3.71
regulation of multicellular organismal process,	3.23	2.01	4.59	2.47	3.43
regulation of multi-organism process,	3.67	3.5	4.4	4.5	4.05
regulation of nitrogen compound metabolic process,	3.63	4.12	4.07	2.76	3.33
regulation of nitrogen utilization,	3.4	3.72	3.36	4	4.62
regulation of organelle organization,	2.44	2.88	4.61	2.78	3.14
regulation of peptidase activity,	3.26	3.93	4.07	3.35	5.87
regulation of phosphate metabolic process,	3.17	3.69	3.03	3.08	4.35
regulation of phosphorylation,	3.43	2.67	3.04	2.8	3.35
regulation of programmed cell death,	3.72	3.17	3.23	3.97	2.57
regulation of protein complex assembly,	4.41	3.42	3.28	4.15	3.93
regulation of protein complex disassembly,	2.95	2.86	3.75	1.85	4.24
regulation of protein localization,	2.41	3	3.44	3.05	3.7
regulation of protein metabolic process,	3.86	4.53	4.81	2.69	4.09
regulation of protein modification process,	-2.46	2.95	4.25	2.59	3.66
regulation of protein polymerization,	4.11	4.13	3.81	3.32	3.82
regulation of protein processing,	4	4.61	4.83	2.66	4.06
regulation of protein stability,	5.19	4.26	4.39	4.26	3.95
regulation of protein transport,	2.12	2.29	2.9	2.27	2.79
regulation of proteolysis,	4	4.61	4.83	2.66	4.06
regulation of Ras protein signal transduction,	3.19	3.36	3.97	2.67	1.91
regulation of reproductive process,	3.41	2.5	3.31	2.63	3.26
regulation of response to DNA damage stimulus,	2.65	2.56	4.28	2.39	2.8
regulation of response to external stimulus,	3.99	2.73	3.93	3.62	4.6
regulation of response to stimulus,	-2.76	3.23	2.79	2.81	4.13
regulation of RNA metabolic process,	3.7	3.07	3.61	3.4	3.8
regulation of secretion,	2.42	2.16	3.19	2.78	2.97
regulation of sequence-specific DNA binding transcription factor activity,	4.62	4.41	5.37	2.3	4.42
regulation of signal transduction,	3.67	3.13	3.47	2.53	3.16
regulation of system process,	-2.97	4.54	4.92	3.36	3.59
regulation of transcription from RNA polymerase II promoter,	-4.35	3.33	2.68	3.01	3.85
regulation of translation,	5.45	4.07	4.51	3.1	3.98
regulation of translational fidelity,	3.58	4.05	3.8	3.51	2.86
removal of superoxide radicals,	4.53	4.23	3.56	2.61	4.14
reproduction,	2.72	2.41	3.57	2.67	3.01
respiratory electron transport chain,	3.21	3.12	3.78	3.13	3.27
respiratory system development,	-3.65	4.04	3.64	2.41	3.67
response to abiotic stimulus,	3.74	4.35	4.23	2.89	3.17
response to abscisic acid,	2.53	2.79	2.84	1.94	2.91
response to acid,	4.31	3.23	3.96	4.73	4.23
response to antibiotic,	5.11	4.08	5.51	3.73	4.08
response to bacterium,	3.47	3.16	3.65	2.46	3.21
response to biotic stimulus,	3.64	3.57	4.65	4.12	3.74
response to cadmium ion,	5.55	3.72	4.97	3.96	4.43
response to chemical,	4.58	3.32	3.17	2.41	4.35
response to cold,	3.91	4.59	3.97	4.19	4.24
response to defenses of other organism involved in symbiotic interaction,	3.92	2.93	2.56	3.58	4.08
response to drug,	4.06	4.31	4.62	3.2	4.15
response to external stimulus,	3.46	4.27	4.51	3.45	4.1
response to extracellular stimulus,	3.78	2.76	4.04	2.35	3.31
response to heat,	5.07	3.34	3.98	2.35	3.83
response to hormone,	3.39	3.89	4.13	3.65	4.1
response to hypoxia,	3.05	3.93	3.86	3.55	3.75
response to light stimulus,	4.89	2.66	5.3	2.99	4.01
response to mechanical stimulus,	2.19	2.62	3.62	2.64	2.35
response to metal ion,	4.35	3.6	4.41	2.81	3.47
response to nitrogen compound,	2.73	3.53	3.11	3.04	3.67
response to nutrient levels,	3.81	2.76	4.02	2.34	3.3
response to nutrient,	3.64	3.98	3.44	2.6	3.45
response to organic cyclic compound,	3.55	3.44	3.79	3.23	3.71
response to organic substance,	3.2	3.34	3.39	2.22	3.91
response to organonitrogen compound,	3.96	3.24	4.04	3.56	4.56
response to other organism,	3.72	3.63	5.31	3.56	3.6
response to oxidative stress,	2.88	3.81	4.4	3.07	4.5
response to oxygen-containing compound,	3.71	3.82	4.38	2.53	4.38
response to salt stress,	4.31	5.17	4.33	3.32	3.66
response to starvation,	3.73	4.12	2.94	2.58	3.63
response to steroid hormone,	3.64	2.78	3.12	2.73	2.41
response to stimulus,	2.81	3.16	2.63	3.49	3.23
response to stress,	4.95	3.62	5.3	3.11	5.63
response to temperature stimulus,	4.23	3.34	3.35	5.85	3.09
response to toxic substance,	3.16	3.25	4.09	3.12	3.06
response to transition metal nanoparticle,	4.07	2.96	3.72	2.97	3.49
response to UV,	3.07	3.07	4.28	2.15	2.94
response to water,	4.49	3.38	4.31	3.98	4.6
rhythmic process,	2.75	2.87	3.16	2.07	2.57
riboflavin biosynthetic process,	3.78	2.7	3.46	3.12	4.18
ribonucleoprotein complex assembly,	4.09	6.13	4.18	4.33	3.76
ribonucleoside catabolic process,	2.75	2.38	2.59	3.62	3.01
ribonucleoside monophosphate biosynthetic process,	4.32	3.56	3.1	3.2	4.21
ribonucleoside triphosphate metabolic process,	2.76	2.64	2.48	4.19	3.18
ribose phosphate biosynthetic process,	3.44	2.85	4.1	2.59	3.22
ribose phosphate metabolic process,	3.27	3.38	2.32	3.24	3.12
ribosomal small subunit assembly,	4.57	2.84	4.96	3.8	5.05
ribosomal small subunit biogenesis,	4.36	3.26	4.92	3.73	4.85
ribosome biogenesis,	4.92	3.62	5.85	3.56	4.68
RNA biosynthetic process,	3.88	3.6	4.21	2.77	4.39
RNA catabolic process,	3.92	2.82	3.99	3.18	2.87
RNA metabolic process,	3.72	3.1	3.78	2.37	4.54
RNA methylation,	4.06	2.95	4.21	2.32	3.36
RNA modification,	5.17	2.91	3.15	2.69	3.49
RNA phosphodiester bond hydrolysis,	3.62	2.42	3.11	2.34	5.91
RNA phosphodiester bond hydrolysis, endonucleolytic,	3.51	2.45	3.67	2.49	4.24
RNA phosphodiester bond hydrolysis, exonucleolytic,	3.75	2.24	2.36	1.68	2.75
RNA processing,	4.6	2.99	4.08	2.54	4.73
RNA-dependent DNA replication,	2.85	2.4	3.64	4.52	2.28
rRNA modification,	2.77	3.66	3.24	3.12	5.2
rRNA processing,	3.76	3	4.09	3.01	3.98
secondary metabolite biosynthetic process,	5.03	1.98	2.95	2.62	2.61
secretion,	2.5	3.08	4.12	2.96	3.8
segmentation,	4.05	3.28	3.47	3.1	3.82
sensory organ development,	3.04	2.59	2.94	3.15	2.87
sensory perception,	4.35	2.68	4.4	4.54	3.26
serine family amino acid metabolic process,	3.01	2.46	2.38	2.7	3.49
sexual reproduction,	2.84	2.62	2.96	3.56	-3.33
shoot system development,	3.03	3.23	3.41	3.73	2.24
signal transduction by phosphorylation,	4.63	4.22	5.98	6.13	3.72
signal transduction,	4.47	3.73	5.59	4.85	4.05
single organism reproductive process,	5.9	3.38	4.65	2.75	4.86
single-multicellular organism process,	3.82	3.4	4.97	4	5.09
single-organism behavior,	3.94	4.16	4.02	3.65	4.64
single-organism biosynthetic process,	3.22	3.09	3.61	3.87	3.19
single-organism carbohydrate metabolic process,	2.94	2.8	4.16	3.12	3.19
single-organism catabolic process,	4.18	3.97	3.67	3.23	4.59
single-organism cellular localization,	4.36	3.89	3.92	3.92	3.3
single-organism cellular process,	4.49	3.57	6.83	3.41	5.23
single-organism developmental process,	4.29	3.41	4.79	3.4	5.95
single-organism intracellular transport,	3.31	3.36	4.41	3.4	4.25
single-organism membrane organization,	3.52	3.46	4.42	4.49	3.11
single-organism metabolic process,	5.12	3.68	3.38	4.67	3.69
single-organism organelle organization,	3.2	4.02	4	4.72	4.52
single-organism process,	3.46	2.51	3.99	2.82	3.22
single-organism transport,	3.38	3.39	4.21	4.04	4.66
single-species biofilm formation on inanimate substrate,	3.95	3.22	3.26	3.33	2.87
single-species biofilm formation,	3.52	3.09	3.36	3.61	3.33
small GTPase mediated signal transduction,	2.96	4.29	2.89	3.56	2.33
small molecule biosynthetic process,	2.32	2.74	2.45	2.38	2.66
small molecule catabolic process,	-3.7	3.79	3.43	3.48	3.26
small molecule metabolic process,	3.44	2.97	3.53	2.65	4.19
sodium ion transport,	3.84	3.28	4.35	4.05	3.52
sorocarp development,	3.54	3.78	4.4	3.37	4.01
SOS response,	-3.79	3.73	4.06	2.78	2.34
spore-bearing organ development,	2.84	-3.31	3.1	3.69	3.81
sporocarp development involved in sexual reproduction,	3.65	3.74	4.3	3.16	4.66
sporulation resulting in formation of a cellular spore,	3.38	3.14	4.7	3.13	6.08
sporulation,	3.48	2.31	3.3	3	3.41
SRP-dependent cotranslational protein targeting to membrane,	3.02	2.69	3.5	2.83	3.37
succinate metabolic process,	2.95	3.79	3.86	2.19	3.36
sulfate assimilation,	2.54	-2.94	2.81	3.22	2.83
sulfate transport,	3.47	2.81	3.46	3.88	3.71
sulfur compound biosynthetic process,	3.04	3.23	3.31	4.03	3.44
sulfur compound metabolic process,	3.38	3.08	4.42	2.71	4.57
system development,	3.89	3.4	4.35	3.36	4.14
system process,	2.64	3.36	4.38	3.41	3.14
terpenoid biosynthetic process,	3.75	3.95	3.73	3.43	4.22
tetrahydrofolate interconversion,	4.17	2.64	5.93	3.62	2.77
tetrahydrofolylpolyglutamate biosynthetic process,	3.32	2.28	2.92	2.39	2.75
tetrapyrrole biosynthetic process,	-4.59	3.52	2.98	2.27	2.51
thiamine diphosphate biosynthetic process,	-2.84	3.98	4.1	3.65	3.62
threonine biosynthetic process,	-3.06	2.31	2.52	2.47	3.91
threonylcarbamoyladenosine biosynthetic process,	2.49	3.37	2.5	2.27	-3.03
tissue development,	2.56	3.5	3.84	2.73	3.58
toxin biosynthetic process,	3.85	3.01	3.12	2.86	2.47
toxin metabolic process,	2.55	2.64	2.73	2.5	2.86
transcription antitermination,	4.4	4.11	4.44	3.35	4.69
transcription from RNA polymerase II promoter,	4.4	2.96	4.06	2.93	2.3
transcription initiation from bacterial-type RNA polymerase promoter,	4.61	2.76	2.49	1.88	2.56
transcription, DNA-templated,	4.36	4.1	5.66	3.38	5.39
translation,	4.26	3.76	5.66	3.62	5.22
translational elongation,	4.67	3.5	4.4	3.17	3.73
translational initiation,	3.29	2.82	5.85	3.03	3.64
translational termination,	3.45	3.18	3.85	2.43	4.07
transposition, DNA-mediated,	3.86	3.83	4.34	3.89	3.77
tricarboxylic acid cycle,	4.06	2.99	3.8	3.16	3.78
tRNA aminoacylation for protein translation,	3.69	3.69	6.05	2.53	5
tRNA aminoacylation,	3.32	4.44	4.49	3.13	4.46
tRNA dihydrouridine synthesis,	3.78	3.38	3.75	3.58	2.47
tRNA methylation,	2.53	2.65	3.46	3.61	3.37
tRNA modification,	-4.99	3.8	5.32	5.01	3.57
tRNA processing,	4.58	3.29	4.45	3.12	5.11
tRNA pseudouridine synthesis,	4.55	3.78	3.11	3.73	4.1
tryptophan biosynthetic process,	4.1	3.5	4.5	3.26	4.41
tryptophan metabolic process,	4.05	3.05	4.23	2.97	3.83
tube development,	3.14	3.49	3.22	2.48	3.3
tube morphogenesis,	3.41	4.01	3.63	2.07	3.04
tyrosine biosynthetic process,	4.09	3.21	4.63	3.71	2.56
ubiquitin-dependent protein catabolic process,	3.58	3	3.04	3.68	1.87
UMP biosynthetic process,	2.75	2.58	3.28	2.48	2.67
vacuole organization,	3.48	5.35	4.24	3.64	3.46
valine biosynthetic process,	3.05	3.23	4.11	2.74	2.87
vesicle-mediated transport,	3.75	3.39	3.18	3.51	4.04
viral life cycle,	3.36	2.76	3.48	2.55	3.25
viral process,	3.73	3.15	4.39	3.28	3.39
water-soluble vitamin metabolic process,	3.97	2.27	2.71	2.31	3.78
xenobiotic metabolic process,	3.91	3.15	3.29	3.55	3.62
Repressed
acetate metabolic process,	-3.16	-2.74	-2.87	-3.03	-1.9
acetyl-CoA biosynthetic process,	-2.93	-4.09	-3.72	-2.96	-2.88
actin filament polymerization,	-4.64	-3.08	2.41	2.93	-3.22
adenine metabolic process,	-4.38	-2.44	-2.96	2.15	-2.75
alcohol catabolic process,	-3.82	-4.05	-3.4	-3.17	-3.82
alditol catabolic process,	-3.75	-3.76	-4.29	-4.02	-2.77
amino acid transmembrane transport,	-3.11	-3.94	-3.36	-2.75	2.72
amino acid transport,	-3.93	-5.41	-3.99	-3.28	-4
archaeal or bacterial-type flagellum-dependent cell motility,	-4.03	-3.86	-3.38	-3.35	-3.71
aspartate family amino acid catabolic process,	-3.27	-2.69	-3.1	-3.01	-1.84
bacterial-type flagellum assembly,	-3.01	3.81	-3.11	-3.86	-3.29
bacterial-type flagellum organization,	-3.55	-2.83	-4.54	-3.16	-3.02
behavioral response to ethanol,	-3.82	-4.53	-4.61	-3.45	-3.16
biofilm formation,	-3.95	-3.78	-3.77	-3.95	-3.53
carbohydrate derivative catabolic process,	-4.37	-3.42	-3.95	-4.41	4.03
carboxylic acid biosynthetic process,	-4.92	-5.15	-5.62	3.08	-3.41
catechol-containing compound metabolic process,	-2.51	1.76	-3.49	-2.71	-2.26
cell wall organization,	-3.43	-3.18	-4.06	-2.55	-3.1
cellular amide catabolic process,	-3.36	-4.05	-4.57	-2.91	-2.49
cellular metabolic compound salvage,	-2.6	-3.19	-5.48	-2.78	-3.58
cellular response to DNA damage stimulus,	-4.05	3.67	-4.18	-4.07	-3.66
cilium or flagellum-dependent cell motility,	-4.95	-5.29	-4.61	-4.8	-3.87
cobalamin transport,	-2.78	-3.14	-3.19	-2.34	-2.91
cofactor biosynthetic process,	-2.43	-2.7	-3.2	2.7	-3.23
colanic acid biosynthetic process,	-4.53	-5.34	-5.14	-3.47	-3.51
conjugation,	-2.86	-4.33	-3.2	-2.77	-3.07
cyclic nucleotide biosynthetic process,	-3.26	-4.18	-3.49	-3	-4.14
cytochrome complex assembly,	-3.34	-2.67	-4.24	-2	-4.07
disaccharide metabolic process,	-5.09	-3.28	-3.59	-2.85	-4.29
divalent inorganic cation transport,	-4.43	-3.65	-3.68	-3.11	-3.76
DNA ligation,	-2.36	-2.49	-3.57	-2.9	-2.09
double-strand break repair,	-2.65	-3.44	-2.4	-2.97	-2.09
drug transmembrane transport,	-4.1	-4.19	-3.46	-3.94	-3.25
establishment of competence for transformation,	-4.43	4.01	-3.13	-2.87	-2.78
ethanol metabolic process,	-3.57	-3.89	-3.52	-2.87	-2.91
fumarate metabolic process,	-2.95	-2.78	-3.42	3.1	-2.98
glycerol-3-phosphate metabolic process,	-4.63	-3.43	-4.32	-4.75	-3.96
glycerophospholipid biosynthetic process,	-3.45	-3.93	-3.22	-3.58	3.19
glycosylation,	-4	-2.89	-2.86	-2.61	-3.61
growth,	-4.56	-2.98	-3.87	2.98	-3.37
heart contraction,	-1.69	-2.92	-2.45	-4.87	-3.41
homocysteine metabolic process,	-4.03	-3.51	-3.49	-2.47	2.67
iron ion homeostasis,	-4.17	-2.97	-3.36	-2.32	-3.86
L-alpha-amino acid transmembrane transport,	-2.26	-3.05	-3.71	-3.15	-2.4
L-amino acid transport,	-2.26	-3.05	-3.71	-3.15	-2.4
lipid modification,	-3.82	4.2	-3.71	-2.83	-3.22
macromolecule metabolic process,	-3.08	-2.61	3.84	-3.67	-3.35
mating,	-2.17	-2.6	-3.36	-2.41	-3.09
membrane lipid metabolic process,	-4.59	-2.3	-2.51	-1.86	-2.51
mismatch repair,	-4.47	-3.22	-2.87	-2.91	-3.27
mitosis,	-3.03	-5.71	-2.76	-2.11	-3.65
molybdate ion transport,	-3.31	-3.23	-4.27	-2.91	-3.05
nickel cation transmembrane transport,	-4.19	-3.09	-3.24	-3.2	-4.55
nitrate assimilation,	-3.92	-3.39	-3.18	-3.56	-3.51
nucleobase catabolic process,	-3.06	-2.86	-2.14	-2.81	-2.98
nucleobase-containing compound biosynthetic process,	-3.59	-2.97	-2.94	-3.48	-2.48
nucleotide-sugar biosynthetic process,	-3.99	-3.75	-4.07	-3.29	6.15
oligopeptide transport,	-3.4	-3.2	-3.11	4.09	-3.18
organic anion transport,	-4.17	3.22	-3.97	-5.51	-3.77
organic phosphonate transport,	-2.78	-3.2	-2.97	-2.9	-2.56
organophosphate catabolic process,	-4.03	-3.06	-3.45	-3.38	-3.33
organophosphate ester transport,	-3.65	-3.2	-4.73	-4.55	-3.24
oxoacid metabolic process,	-4.08	-3.28	-3.62	-4.35	-3.24
pantothenate biosynthetic process,	-4.49	2.94	-3.24	-3.07	-3.25
pentose catabolic process,	-3.09	-3.55	-3.03	4.56	-4.4
pentose transport,	-3.44	-3.46	-3.03	-2.75	-2.15
phenol-containing compound catabolic process,	-3.07	-2.25	-2.58	-2.51	-3.07
phosphate ion transmembrane transport,	-4.33	-3.76	-2.88	3.3	-2.99
polyamine transmembrane transport,	-3.6	-3.33	-3.22	-3.81	-3.97
polyamine transport,	-3.61	-3.47	-3.37	-4.22	-4.23
porphyrin-containing compound metabolic process,	-4.2	-3.9	-3.42	-4.06	-5.43
positive regulation of phosphate metabolic process,	-3.73	3.23	-2.82	-3.11	-2.76
potassium ion transmembrane transport,	-4.2	-2.47	-3.03	-2.51	-3.25
primary alcohol metabolic process,	-6.05	-4.1	-3.16	-4.16	-3.13
protein secretion by the type III secretion system,	-4.71	-3.63	-3.66	-3.57	-4.4
protein secretion by the type IV secretion system,	-3.01	-3.52	-3.31	-3.44	-4.48
protein-tetrapyrrole linkage,	-4.57	-3.52	-6.21	-4.03	-4
purine nucleobase salvage,	-3.99	-2.8	-2.96	-2.72	-2.25
putrescine transport,	-2.74	-2.92	-2.28	-3.25	-4.23
pyridoxal phosphate biosynthetic process,	-3.15	-3.84	6.21	-3.43	-3.4
regulation of cyclin-dependent protein serine/threonine kinase activity,	-4.59	-2.2	-2.24	-2.65	-2.93
response to oxygen levels,	-3.61	-3.79	-3.66	-3.93	-3.47
response to reactive oxygen species,	-3.71	-5.17	-3.83	-2.64	3.44
response to zinc ion,	-3.27	-3.84	-2.65	-2.54	-2.65
single-organism carbohydrate catabolic process,	-3.69	-2.28	-3.34	-2.87	-2.2
sulfate transmembrane transport,	-3.92	-3.27	-3.02	-4.75	-3.31
sulfur amino acid transport,	-3.12	-2.47	-4.05	-2.75	-2.18
symbiosis, encompassing mutualism through parasitism,	-3.89	-4.24	-4.1	-4.42	-4.07
tetrahydrofolate biosynthetic process,	-3.92	3.01	-3.67	-2.53	-3.38
tetrahydrofolate metabolic process,	-3.79	-2.7	-2.54	-2.58	-3.95
thiamine biosynthetic process,	-2.91	-3.87	-4.85	-2.68	-3.5
ubiquinone biosynthetic process,	-3.73	-3.02	-2.76	-3.06	3.24
unsaturated fatty acid metabolic process,	-3.16	-3.89	-3.31	-2.63	-3.18
urea metabolic process,	-3.3	-4.61	-4.67	-4.52	-4.33
vitamin transmembrane transport,	-2.73	-2.98	-3.19	-2.3	-2.91
wound healing,	-2.45	-2.21	-2.58	-2.53	-2.73
xenobiotic transport,	-3.81	3.65	-4.09	-3.34	-3.45
