# Supplementary material for: Systems Biology Analysis of Temporal In vivo Brucella melitensis and Bovine Transcriptomes Predicts host:Pathogen Protein–Protein Interactions
Source: Front Microbiol. 2017 Jul 27;8:1275. doi: 10.3389/fmicb.2017.01275 (PMC5529337; doi:10.3389/fmicb.2017.01275)
Supplement: Table S5 — Significantly perturbed Cellular Components (CC) (Bayesian z-score >|2.24|) of tissue-associated B. melitensis during the first 4 h post-bovine Peyer's patch infection. Measured time points were 15 (T15), 30 (T30), 60 (T60), 120 (T120), and 240 (T240) minp.i. The Bayesian z-scores represent the degree of perturbation of the group of CC genes in tissue-associated B. melitensis versus the control. Positive z-scores represent activation of the CC (CC score is dominated by activated regulated genes), while the negative (−) z-score represents CC repression (CC score is dominated by repressed genes). [file Table5.XLSX]

## Sheet: Hoja1
S5 Table. Significantly perturbed Cellular Components (Bayesian z-score >|2.24|) of tissue-associated Brucella melitensis during the first 4h post-bovine Peyer’s patch infection.
Cellular components	T15	T30	T60	T120	T240
Up-regulated
acetyl-CoA carboxylase complex,	3.15	3.41	4.78	3.55	3.56
actin cytoskeleton,	3.05	3.29	3.45	4.78	3.19
anchored component of membrane,	4.59	3.55	3.23	3.9	3.78
apical part of cell,	3.91	3.57	3.67	4.07	4.14
apicoplast,	4.13	3.24	3.39	3.99	3.35
apoplast,	3.58	3.63	3.41	3.7	3.83
bacterial nucleoid,	3.01	3.89	3.14	2.81	2.03
bacterial-type flagellum part,	2.78	3.24	2.5	-2.31	2.89
bounding membrane of organelle,	3.56	3.58	3.41	2.64	3.15
catalytic complex,	3.85	2.86	4.62	3.23	3.95
cell cortex part,	2.35	3.18	3.45	3.04	3.14
cell cortex,	3.63	3.33	4.84	3.27	3.48
cell division site,	3.22	2.57	3.31	2.82	4.51
cell junction,	4.36	4.09	3.54	3.71	3.72
cell outer membrane,	4.37	4.28	5.17	2.77	4.48
cell part,	4.44	3.59	5.12	4.52	5.59
cell projection part,	2.35	3.33	3.14	2.32	2.89
cell projection,	3.21	2.79	3.42	3.89	4
cell surface,	4.51	4.11	4.08	3.11	3.89
cell wall,	4.78	4.55	4.03	3.31	4.12
cellular_component,	4.86	3.67	4.01	3.07	5.63
chloroplast envelope,	4.01	3.99	5.57	3.2	3.8
chloroplast membrane,	4.11	2.9	3.11	3.32	2.91
chloroplast stroma,	3.53	4.3	5.14	2.95	4.56
chloroplast thylakoid membrane,	3.41	2.89	4.7	4.29	3.2
chloroplast thylakoid,	3.68	3.2	3.7	3.58	3.54
chloroplast,	4.55	3.51	6.68	3.35	4.43
chromosomal part,	3.57	3.73	4.29	3.05	2.85
chromosome,	3.83	4.2	6.41	3.66	3.5
contractile fiber part,	2.54	3.4	3.83	3.46	4.16
cyanelle thylakoid membrane,	3.9	3	3.91	4.08	2.72
cyanelle,	3.83	3.17	4.03	3.47	3.56
cytochrome complex,	3.23	2.94	3.17	2.42	3.01
cytoplasmic membrane-bounded vesicle,	3.96	3.89	5.11	3.01	4.7
cytoplasmic part,	4.11	3.87	4.68	4.75	4.21
cytoplasmic side of plasma membrane,	3.3	2.85	3.79	3.6	3.37
cytoplasmic vesicle part,	3.46	4.06	4.09	3.2	3.21
cytoskeletal part,	4.16	3.7	4.44	2.82	3.71
cytoskeleton,	4.87	4.54	4.91	3.32	3.88
cytosol,	4.53	3.5	5.08	3	4.2
cytosolic large ribosomal subunit,	4.72	3.86	5.16	4.82	4.42
cytosolic part,	4.62	3.21	3.78	2.98	4.07
cytosolic small ribosomal subunit,	4.33	3.67	5.96	4.38	5.35
DNA polymerase III complex,	3.06	4.29	3.07	3.63	2.99
endomembrane system,	3.99	3.88	3.27	3.04	5.11
endoplasmic reticulum membrane,	4.33	4.01	5.22	4.22	3.51
endosome,	3.05	3.63	3.94	3.47	3.58
extracellular matrix,	-2.35	3.14	2.25	2.28	2.47
extracellular region part,	4.55	3.44	3.84	2.46	3.2
extracellular region,	5.42	3.21	3.43	3.13	4.88
extracellular space,	4.14	3.79	4.5	3.51	3.58
extracellular vesicular exosome,	3.73	3.96	5.08	3.98	4.2
extrinsic component of plasma membrane,	3.71	4.08	4.6	3.57	3.85
fungal-type cell wall,	4.94	4.16	3.93	2.77	4.45
fungal-type vacuole,	3.47	5.44	4.39	4.02	3.87
glycine cleavage complex,	3	3.42	3.81	3.54	3.02
Golgi apparatus,	4.48	3.74	3.89	3.72	4.49
Gram-negative-bacterium-type cell wall,	2.24	2.93	2.4	2.31	2.22
host cell part,	2.83	3.12	4.09	2.32	3.09
integral component of plasma membrane,	4.07	3.27	5.08	3.04	5
intracellular membrane-bounded organelle,	3.3	2.79	3.91	1.98	4.39
intracellular non-membrane-bounded organelle,	4.7	4.41	4.31	4.91	4.98
intracellular organelle part,	5.24	4.54	4.78	4.06	4.8
intracellular part,	4.26	3.32	4.53	3.33	4.13
intracellular,	4.66	3.76	5.79	3.77	5.98
intrinsic component of membrane,	3.5	3.8	3.15	3.84	3.18
intrinsic component of plasma membrane,	3.39	3.23	3.52	2.96	2.83
large ribosomal subunit,	4.85	3.93	4.71	4.94	4.19
lysosome,	4.22	3.43	3.38	2.51	3.69
membrane part,	4.22	2.65	2.83	2.41	3.83
membrane-bounded organelle,	4.62	3.92	4.22	3.09	3.87
microtubule associated complex,	4.32	4	3.92	3.07	3.7
microtubule organizing center,	2.91	4.27	4.06	5.12	3.68
mitochondrial inner membrane,	3.54	2.63	3.84	2.86	3.56
mitochondrial matrix,	4.76	3.14	3.13	2.66	3.99
mitochondrial membrane part,	2.58	2.33	3.83	2.59	2.93
mitochondrial membrane,	4.9	2.17	2.48	1.84	2.29
mitochondrial part,	3.15	3.35	4.93	3.18	5.74
mitochondrial proton-transporting ATP synthase complex,	2.54	2.28	4.11	4.41	2.67
mitochondrion,	4.33	3.65	4.26	2.87	4.17
NADH dehydrogenase complex,	3.32	2.88	4.74	3.87	3.37
neuron part,	4	2.4	3.64	2.31	3.8
nuclear part,	3.23	3.94	3.39	3.41	3.84
nucleoid,	6.94	3.75	4.38	3.47	2.89
nucleolus,	2.99	2.84	3.01	3.71	3.53
nucleomorph,	4.16	2.99	4.03	3.48	4.18
nucleoplasm,	3.87	4.98	3.47	3.42	2.82
nucleus,	4.94	3.44	5.01	3.93	4.13
organellar chromatophore,	3.56	3.15	4.07	3.48	3.57
organelle envelope,	3.45	3.76	3.57	3.44	3.98
organelle part,	4.76	4.41	4.2	5.26	3.93
organelle subcompartment,	3.31	2.59	3	3.73	4.13
organelle,	2.63	2.76	3.96	2.25	3.62
outer membrane,	3.91	4.27	5.15	2.99	4.02
outer membrane-bounded periplasmic space,	-4.54	4.24	4.66	4.23	4.06
perinuclear region of cytoplasm,	2.84	3.12	4.09	4.61	4.65
periplasmic space,	4.04	3.43	4.73	3.43	3.92
peroxisome,	3.6	2.54	3.16	2.25	3.97
phagocytic vesicle,	3.74	3.29	3.78	2.36	4.01
plasma membrane part,	3.91	2.92	3.63	2.17	3.89
plasma membrane proton-transporting ATP synthase complex,	3.33	3.3	4.22	3.08	2.78
plasma membrane proton-transporting ATP synthase complex, catalytic core F(1),	2.57	3.07	3.22	2.55	2.49
plasma membrane region,	2.77	3.45	3.77	4.6	3.65
plasma membrane respiratory chain complex I,	3.24	2.86	4.63	3.81	3.45
plasma membrane-derived chromatophore membrane,	4.07	3.2	4.68	3.75	3.04
plasmodesma,	3.33	3.08	2.07	3.54	3.13
plastid inner membrane,	3.67	4.05	3.79	3.88	3.63
plastid membrane,	3.66	2.35	3.29	4.54	2.98
plastid part,	3.51	2.9	3.43	3.63	3.36
plastid,	4.71	3.57	5.35	3.18	5.06
proteasome complex,	3.06	3.02	2.09	4.24	3.35
protein complex,	4.72	3.56	4.14	3.22	4.44
protein-DNA complex,	3.52	3.64	4.45	3.02	4.36
proton-transporting ATP synthase complex, catalytic core F(1),	2.43	2.39	3.92	3.08	2.36
proton-transporting ATP synthase complex, coupling factor F(o),	3.64	3.51	4.72	3.71	2.72
proton-transporting two-sector ATPase complex, catalytic domain,	3.57	3.93	4.49	3.79	3.03
proton-transporting two-sector ATPase complex, proton-transporting domain,	2.74	2.69	3.75	4.08	2.45
proton-transporting V-type ATPase complex,	3.85	3.8	3.67	3.75	2.95
pyruvate dehydrogenase complex,	3.54	2.6	4.01	3.59	3.25
respiratory chain,	3.98	3.43	3.41	2.62	3.8
ribonucleoprotein complex,	4.38	3.57	5.48	3.86	4.99
ribosome,	4.47	3.47	5.54	3.73	5.7
side of membrane,	3.29	3.23	2.37	2.99	2.82
site of polarized growth,	2.73	3.51	3.49	2.92	4
small ribosomal subunit,	4.58	3.38	5.59	3.71	4.48
spindle,	2.76	3.79	3.68	3.33	3.53
stromule,	2.43	3.49	3.3	2.84	2.99
thylakoid membrane,	3.51	2.84	3.42	2.72	3.42
thylakoid part,	4.12	2.16	2.56	2.26	3.01
thylakoid,	3.33	2.77	3.5	2.84	3.31
transferase complex,	4.09	3.57	5.03	4.18	3.32
tricarboxylic acid cycle enzyme complex,	2.91	2.47	2.67	2.56	2.89
vacuolar membrane,	6.65	3.61	4.85	3.47	4.04
vacuole,	-4.37	2.92	3.9	3.03	3.36
viral capsid,	-3.02	3.53	3.79	4.12	4.16
virion part,	3.4	4.72	5.18	3.56	4.22
Down-regulated
ATP-binding cassette (ABC) transporter complex,	-3.38	-3.44	-3.31	-2.97	-4.21
ATP-binding cassette (ABC) transporter complex, substrate-binding subunit-containing,	4.24	-3.64	-4.46	-3.94	-3.33
bacterial-type flagellum hook,	-3.08	-3.1	-2.98	-2.73	-3.01
bacterial-type flagellum,	-4.17	-3.61	-4.7	-3.75	-3.56
glycerol-3-phosphate dehydrogenase complex,	-4.63	-2.82	-3.42	-4.31	-3.92
oxidoreductase complex,	-3.97	-2.85	4.94	-3.74	-4.42
type IV secretion system complex,	-3.33	-3.76	-3.85	-3.23	-3.44
