# Supplementary material for: Systems Biology Analysis of Temporal In vivo Brucella melitensis and Bovine Transcriptomes Predicts host:Pathogen Protein–Protein Interactions
Source: Front Microbiol. 2017 Jul 27;8:1275. doi: 10.3389/fmicb.2017.01275 (PMC5529337; doi:10.3389/fmicb.2017.01275)
Supplement: Table S6 — Significantly perturbed Molecular Functions (MF) (Bayesian z-score >|2.24|) of tissue-associated B. melitensis during the first 4 h post-bovine Peyer's patch infection. Measured time points were 15 (T15), 30 (T30), 60 (T60), 120 (T120), and 240 (T240) min p.i. The Bayesian z-scores represent the degree of perturbation of the group of MF genes in tissue-associated B. melitensis versus the control. Positive z-scores represent activation of the MF (MF score is dominated by more activated genes), while the negative (−) -score represents MF repression (MF score is dominated by repressed genes). [file Table6.XLSX]

## Sheet: Hoja1
S6 Table. Significantly perturbed Molecular Functions (Bayesian z-score >|2.24|) of tissue-associated Brucella melitensis during the first 4h post-bovine Peyer’s patch infection.
Molecular function	T15	T30	T60	T120	T240
Up-regulated
2 iron, 2 sulfur cluster binding,	3.01	3.87	5.08	4.24	5.77
2-amino-4-hydroxy-6-hydroxymethyldihydropteridine diphosphokinase activity,	3.74	2.71	4.48	4.35	4.13
3'-5' exonuclease activity,	3.95	2.8	3.6	2.58	4.01
3-dehydroquinate dehydratase activity,	3.04	2.74	3.15	3.4	2.96
3-dehydroquinate synthase activity,	2.83	2.74	3.91	2.58	1.91
3-deoxy-7-phosphoheptulonate synthase activity,	3.43	3.45	3.01	2.97	4.1
3-isopropylmalate dehydratase activity,	3.49	4.33	3.6	3.27	3.84
3-methyl-2-oxobutanoate dehydrogenase (2-methylpropanoyl-transferring) activity,	3.94	2.55	3.62	3.32	3.46
3-oxoacyl-[acyl-carrier-protein] reductase (NADPH) activity,	4.76	2.99	3.53	3.42	2.11
3-phosphoshikimate 1-carboxyvinyltransferase activity,	3.77	2.34	2.84	3.22	2.38
4 iron, 4 sulfur cluster binding,	4	4.1	4.75	4.44	5.33
5'-3' exonuclease activity,	3.63	2.95	3.1	3.75	3.6
5'-nucleotidase activity,	-3.88	2.95	3.59	3.59	3.76
5S rRNA binding,	5.66	2.74	3.62	3.19	3.6
acetolactate synthase activity,	3.73	3.68	4.08	3.02	2.26
acetyl-CoA carboxylase activity,	3.06	4.72	3.6	4.64	4.85
acid phosphatase activity,	4.25	3.27	4.14	3.78	3.78
acid-ammonia (or amide) ligase activity,	2.89	3.24	2.13	2.26	4.31
acid-thiol ligase activity,	3.66	2.3	4.75	2.16	3.31
actin binding,	4.64	5.41	5.41	4.64	4.43
acyl-CoA dehydrogenase activity,	2.68	2.43	3.27	2.47	4.07
adenyl nucleotide binding,	3.91	3.91	4.51	3.89	4.92
adenyl ribonucleotide binding,	4.38	3.14	3.3	3.57	3.29
adenylate kinase activity,	3.27	2.33	3.62	3.06	2.31
alanine dehydrogenase activity,	1.77	3.4	2.73	2.29	2.5
alanine:sodium symporter activity,	2.78	3.62	3.13	3.14	3.08
amidase activity,	-4.47	3.24	3.87	4.44	4.01
amino acid binding,	4.6	3.7	5.57	2.95	5.84
amino-acid racemase activity,	3.96	3.2	4.19	4.39	3.9
aminoacyl-tRNA editing activity,	4.07	4.25	3.67	3.7	2.84
aminoacyl-tRNA ligase activity,	4.17	3.71	6.36	3.11	6.56
aminomethyltransferase activity,	3.54	2.57	2.07	3.41	2.43
aminopeptidase activity,	4.19	3.4	3.72	3.88	4.03
AMP binding,	-3.75	2.85	4.13	2.76	2.4
anion binding,	4.21	3.63	4.1	3.39	3.68
anion transmembrane transporter activity,	5.11	2.59	4.23	2.42	3.33
anthranilate synthase activity,	2.59	3.22	4.22	3.35	4.09
antioxidant activity,	3.84	4.04	3.4	3.39	4.14
antiporter activity,	3.66	2.98	4.47	3.7	3.19
arginine-tRNA ligase activity,	3.68	3.88	3.91	2.41	2.54
aspartate carbamoyltransferase activity,	3.2	4.53	3.97	3	3.78
aspartate kinase activity,	3.42	3.73	4.07	4.73	2.95
aspartate-tRNA ligase activity,	3.17	3.55	3.1	2.77	4.3
aspartic-type endopeptidase activity,	4.29	3.69	5.19	3.95	4.85
ATP citrate synthase activity,	4.02	2.91	2.88	2.58	4.87
ATPase activity,	4.95	3.99	5.48	3.98	4.99
ATPase activity, coupled to transmembrane movement of substances,	3.43	3.59	4.96	3.64	4.44
ATPase activity, coupled,	3.04	3.76	4.08	2.54	3.65
ATP-dependent DNA helicase activity,	-3.32	3.32	2.93	3.07	3.93
ATP-dependent peptidase activity,	3.18	3.3	3.18	2.57	2.88
bacterial-type RNA polymerase core promoter proximal region sequence-specific DNA binding,	4.08	2.34	3.72	3.43	2.08
binding,	4.74	3.35	3.87	3.22	2.95
biotin transporter activity,	2.67	2.28	3.06	1.9	3.1
C-acyltransferase activity,	2.99	3.16	2.64	2.5	4.14
calcium ion binding,	4.39	4.01	5.95	3.79	4.78
carbohydrate binding,	3.74	3.4	3.87	2.98	4.48
carbohydrate derivative transporter activity,	3.65	2.97	3.77	2.57	2.96
carbohydrate kinase activity,	-2.54	3.69	3.35	2.83	3.42
carbohydrate transmembrane transporter activity,	3.09	3.42	3.79	3.18	3.14
carbon-nitrogen ligase activity, with glutamine as amido-N-donor,	2.56	3.48	4.23	3.39	5.59
carbon-oxygen lyase activity, acting on phosphates,	3.44	2.39	3.25	2.12	2.96
carboxyl- or carbamoyltransferase activity,	5.13	4.44	3	2.38	3.71
carboxylic ester hydrolase activity,	3.45	3.01	4.3	3.97	3.68
carboxyl-O-methyltransferase activity,	1.97	2.35	2.48	2.48	4.1
carboxy-lyase activity,	3.72	3.17	4.55	3.25	4.64
cation-transporting ATPase activity,	2.96	3.15	4.29	2.79	3.17
chorismate mutase activity,	4.13	3.48	5.04	3.26	2.44
chromatin binding,	3.09	3.18	3.09	3.26	2.61
CoA-ligase activity,	3.35	2.57	3.11	2.64	2.8
cobalamin binding,	3.6	4.42	3.11	4.83	3.72
coenzyme binding,	-4.26	3.91	5.15	3.82	4.58
cofactor binding,	4.01	2.97	4.35	3.51	3.3
copper ion binding,	3.79	3.56	4.34	3.22	3.48
copper-transporting ATPase activity,	2.84	3.04	3.44	2.02	3.44
cyclic-di-GMP binding,	3.61	4.63	3.9	3.19	3.76
cysteine synthase activity,	2.94	3.32	3.36	2.8	3.85
cysteine-type peptidase activity,	3.16	2.78	4.96	3.04	3.04
cytidylate kinase activity,	3.94	2.71	4.11	2.97	2.94
cytoskeletal protein binding,	2.93	4.2	4.14	3.55	4.23
deaminase activity,	3.93	3.5	4.84	2.47	4.14
dephospho-CoA kinase activity,	4.07	2.51	3.14	4.05	3.65
dihydrolipoyl dehydrogenase activity,	-3.23	3.01	4.07	3.19	3.98
dihydrolipoyllysine-residue acetyltransferase activity,	3.76	3.59	4.96	3.47	3.32
dihydroorotate dehydrogenase activity,	2	2.62	3.01	3.63	3.43
dioxygenase activity,	4.69	3.87	3.79	3.57	4.16
dipeptidase activity,	2.67	2.59	3.16	2.58	4.73
diphosphotransferase activity,	3.68	3.88	4.14	4.44	5.74
disulfide oxidoreductase activity,	4.01	3.74	3.73	3.28	4
DNA N-glycosylase activity,	3.2	2.75	3.19	4.75	3.42
DNA primase activity,	3.13	2.57	2.66	2.46	2.87
DNA replication origin binding,	-2.87	3.55	5.5	5.33	2.94
DNA topoisomerase activity,	3.55	4.14	4.07	3.78	3.78
DNA topoisomerase type II (ATP-hydrolyzing) activity,	4.26	4.22	4.67	2.83	4.08
DNA-(apurinic or apyrimidinic site) lyase activity,	3.03	3.21	2.84	3.81	2.88
DNA-directed DNA polymerase activity,	4.58	4.39	4.48	4.01	4.08
DNA-directed RNA polymerase activity,	4.07	4.25	4.83	3.55	5.32
drug binding,	3.32	3.22	3.72	2.42	3.14
electron carrier activity,	4.09	3.75	4.45	3.63	5.87
endonuclease activity,	4.75	3.36	5.42	3.5	4.98
endopeptidase activity,	4.79	3.8	5.01	3.94	3.64
endoribonuclease activity,	3.09	2.5	3.83	3.17	2.55
enzyme binding,	3.82	2.28	2.25	2.16	3.95
enzyme inhibitor activity,	5.53	3.86	3.73	2.54	3.47
enzyme regulator activity,	3.02	3.27	3.63	3	3.6
excinuclease ABC activity,	2.64	2.63	2.35	2.13	2.33
exodeoxyribonuclease V activity,	4.58	3.61	3.92	4.52	3.23
exonuclease activity,	3.53	3.41	5.4	2.81	4.58
exoribonuclease activity, producing 5'-phosphomonoesters,	3.76	2.25	2.38	1.67	2.83
fatty acid synthase activity,	3.13	3.19	3.92	2.82	4.94
ferric iron binding,	3.15	2.33	2.75	2.56	3.37
ferric-transporting ATPase activity,	2.13	3.28	4.02	3.08	3.63
flavin adenine dinucleotide binding,	3.81	3.46	4.82	2.85	6.65
FMN binding,	-3.92	3.8	3.77	3.68	4.66
formate-tetrahydrofolate ligase activity,	3.04	2.27	3.04	2.04	2.48
fructose 1,6-bisphosphate 1-phosphatase activity,	3.94	2.85	3.28	2.22	3.94
glucokinase activity,	2.52	2.61	3.89	2.82	3.47
gluconate dehydrogenase activity,	3.45	2.84	3.53	3.42	2.35
glutamate N-acetyltransferase activity,	4.99	3.41	4.47	3.43	3.33
glutathione transferase activity,	-2.53	3.09	2.64	2.43	3.42
glycerone kinase activity,	2.43	2.74	3.26	2.79	2.87
glycogen phosphorylase activity,	3.7	3.55	4.09	4.13	4.33
G-protein coupled receptor activity,	3.8	3.46	3.85	4.36	3.05
GTP binding,	4.24	3.69	6.55	4.18	3.53
GTP cyclohydrolase I activity,	2.89	2.35	3.37	3.45	2.81
GTPase activity,	3.54	3.84	6.94	4.07	3.82
guanylyltransferase activity,	3.88	2.81	2.61	2.97	2.93
helicase activity,	4.84	3.67	4.63	3.66	5.96
heme binding,	4.36	4.87	5.22	3.59	5.18
hexokinase activity,	2.57	2.63	3.86	3.18	3.25
holo-[acyl-carrier-protein] synthase activity,	3.54	3.99	4.12	-3.57	3.66
hydrogen ion transmembrane transporter activity,	2.83	2.85	4.11	3.78	2.9
hydrolase activity, acting on acid anhydrides, in phosphorus-containing anhydrides,	4.58	3.38	3.31	3.36	3.57
hydrolase activity, acting on carbon-nitrogen (but not peptide) bonds, in cyclic amidines,	4.57	2.7	3.55	1.76	3.67
hydrolase activity, acting on carbon-nitrogen (but not peptide) bonds, in linear amidines,	2.7	4.58	4.19	2.94	3.32
hydrolase activity, acting on ester bonds,	4.63	3.47	4.98	4.18	4.57
hydrolase activity, acting on ether bonds,	2.81	2.7	2.51	4.57	3.19
hydrolase activity, acting on glycosyl bonds,	3.64	3.87	4.55	4.47	3.95
hydrolase activity, hydrolyzing O-glycosyl compounds,	3.02	3.28	3.9	3.97	3.83
hydro-lyase activity,	-6.08	3.86	4.72	3.27	4.97
hydroxymethyl-, formyl- and related transferase activity,	3.9	3.4	4.79	3.12	3.86
hypoxanthine phosphoribosyltransferase activity,	-3.91	2.94	3.66	2.71	2.8
identical protein binding,	3.85	4.22	4.33	3.24	4.81
imidazoleglycerol-phosphate synthase activity,	3.74	2.85	4.48	3.21	3
indole-3-glycerol-phosphate synthase activity,	5.58	4.7	5.46	5.31	4.35
inorganic anion transmembrane transporter activity,	-3.27	4.65	2.81	3.4	3.42
inorganic diphosphatase activity,	3.73	2.51	4.24	4.49	3.3
inorganic phosphate transmembrane transporter activity,	3.2	2.61	4.15	2.84	2.64
intramolecular oxidoreductase activity,	5.06	3.79	4.6	4.25	3.15
intramolecular oxidoreductase activity, interconverting aldoses and ketoses,	4.25	3.68	4.04	4.18	3.44
intramolecular transferase activity,	4.08	3.46	4.66	3.26	3.79
intramolecular transferase activity, phosphotransferases,	3.87	3.5	3.22	3.23	4.45
intramolecular transferase activity, transferring acyl groups,	5.01	4.48	4.4	2.64	4.06
iron ion binding,	4.26	4.02	4.5	3.62	4.49
iron ion transmembrane transporter activity,	2.73	3.01	3.7	2.49	4.17
iron-chelate-transporting ATPase activity,	3.9	2.01	3.33	2.24	3.15
iron-sulfur cluster binding,	4.16	4.14	5.29	4.05	5.3
isomerase activity,	5.13	3.92	6.21	3.79	4.39
ketol-acid reductoisomerase activity,	4.04	3.22	4.29	2.1	3.36
kinase activity,	4.37	3.75	7.19	4.03	4.87
lactoylglutathione lyase activity,	3.13	4.06	4.3	3.2	3.92
ligase activity,	3.98	3.45	4.87	3.13	5.06
ligase activity, forming aminoacyl-tRNA and related compounds,	4.87	3.76	4.65	3.49	4.37
ligase activity, forming carbon-nitrogen bonds,	3.41	3.26	5.04	3.15	3.9
lipid binding,	4.18	3.1	3.57	3.11	4.5
long-chain fatty acid-CoA ligase activity,	3.58	3.58	3.55	3.25	4.15
L-phenylalanine:2-oxoglutarate aminotransferase activity,	-4.45	2.3	3.61	3.22	2.44
L-serine ammonia-lyase activity,	2.24	3.52	4.18	2.64	3.87
LSU rRNA binding,	4.57	3.73	4.78	3.41	4.41
lysozyme activity,	2.28	4.1	2.56	2.74	4.12
macromolecule transmembrane transporter activity,	-3.79	3.78	4.42	2.42	3.11
magnesium ion binding,	4.15	3.91	5.24	3.76	5.32
malate dehydrogenase (decarboxylating) (NAD+) activity,	5.24	4.07	4.48	4.37	4.57
malate dehydrogenase (decarboxylating) (NADP+) activity,	5.24	4.07	4.48	4.37	4.57
manganese ion binding,	4.13	3.74	5.44	4.16	5.26
metalloendopeptidase activity,	3.94	3.01	5.11	3.9	4.4
metalloexopeptidase activity,	4.99	4.64	4.71	3.96	4.89
metallopeptidase activity,	3.3	2.7	3.88	3.74	4.41
methyltransferase activity,	3.77	4.15	5.73	3.21	5.77
molecular_function,	4.23	3.68	5.24	3.41	4.32
molybdenum ion binding,	3.03	4.79	4.03	3.56	3.99
monosaccharide binding,	3.25	4.72	3.27	3.52	3.69
monovalent inorganic cation transmembrane transporter activity,	2.62	2.79	4.01	3.34	3.67
mRNA binding,	5.03	3.99	5.16	3.3	4.65
N-acetyl-gamma-glutamyl-phosphate reductase activity,	3.08	2.5	3.55	2.45	2.78
N-acetylmuramoyl-L-alanine amidase activity,	3.78	3.56	3.23	4.13	3.2
N-acetyltransferase activity,	-4.14	4.39	4.25	2.79	4.31
NAD binding,	4.6	3.35	5	4.17	5.2
NADH dehydrogenase (quinone) activity,	3.2	3.03	5.35	4.26	3.57
NADH dehydrogenase (ubiquinone) activity,	3.32	3.35	5.29	4.71	4.35
NADH dehydrogenase activity,	3.37	2.96	4.79	4.04	3.43
NADP binding,	4.47	3	5.15	3.13	4.13
nickel cation binding,	3.68	4.23	4.31	3.94	3.81
nitronate monooxygenase activity,	3.42	3.55	3.35	3.4	5.17
N-methyltransferase activity,	3.77	3.5	3.9	2.39	4.57
N-succinyltransferase activity,	3.94	3.05	2.89	2.8	3.66
nuclease activity,	3.61	2.96	5.72	3.26	4.12
nucleic acid binding,	4.23	4.19	5.29	3.97	5.32
nucleobase-containing compound kinase activity,	3.22	2.73	4.64	3.65	2.92
nucleoside binding,	4.57	3.57	4.99	2.21	4.18
nucleoside kinase activity,	3.55	2.74	5.38	2.61	4.3
nucleoside-triphosphatase activity,	4.77	4.05	5.9	3.79	4.8
nucleoside-triphosphatase regulator activity,	3.81	3.67	3.1	2.4	3.56
nucleoside-triphosphate diphosphatase activity,	3.77	2.65	3.04	2.04	3.66
nucleotide kinase activity,	2.55	3.13	3.47	2.65	4.97
nucleotidyltransferase activity,	4.4	4.19	5.54	3.36	5.66
O-acetyltransferase activity,	3.04	2.89	4.47	2.28	3.73
O-acyltransferase activity,	-3.07	3.69	3.88	4.9	4.61
oligopeptide-transporting ATPase activity,	-4.19	3.6	3.3	3.48	4.71
O-methyltransferase activity,	3.46	2.14	2.48	2.42	3.58
organic cation transmembrane transporter activity,	3.11	3.76	2.52	3.34	3.26
organic cyclic compound binding,	3.58	2.26	2.3	2.02	4.04
organic hydroxy compound transmembrane transporter activity,	3.23	3.53	-3.48	3.39	3.15
orotidine-5'-phosphate decarboxylase activity,	2.66	2.72	3.85	2.49	4.13
oxidoreductase activity, acting on a sulfur group of donors,	4.71	3.76	2.82	2.62	2.95
oxidoreductase activity, acting on a sulfur group of donors, NAD(P) as acceptor,	3.51	3.24	4.04	3.47	3.97
oxidoreductase activity, acting on CH or CH2 groups,	3.1	4.1	5.04	2.7	3.9
oxidoreductase activity, acting on CH or CH2 groups, NAD or NADP as acceptor,	-3.65	3.94	4.18	2.27	3
oxidoreductase activity, acting on diphenols and related substances as donors,	3.12	3.6	2.74	3.6	2.6
oxidoreductase activity, acting on hydrogen as donor,	3.73	3.31	5.61	4.63	4.13
oxidoreductase activity, acting on iron-sulfur proteins as donors,	2.22	3.03	3.73	2.83	3.19
oxidoreductase activity, acting on iron-sulfur proteins as donors, NAD or NADP as acceptor,	3.07	3.15	4.33	3.35	-3.04
oxidoreductase activity, acting on NAD(P)H,	3.23	3.09	5.08	4.08	4.24
oxidoreductase activity, acting on NAD(P)H, quinone or similar compound as acceptor,	4.08	3.74	4.84	5.44	3.67
oxidoreductase activity, acting on other nitrogenous compounds as donors, with NAD or NADP as acceptor,	2.84	2.43	3.17	3.33	2.9
oxidoreductase activity, acting on paired donors, with incorporation or reduction of molecular oxygen, NAD(P)H as one donor, and incorporation of two atoms of oxygen into one donor,	2.25	2.48	2.84	3.32	3.79
oxidoreductase activity, acting on phosphorus or arsenic in donors,	3.66	2.78	3.98	3.67	2.84
oxidoreductase activity, acting on the aldehyde or oxo group of donors,	4.63	3.82	3.93	3.48	4.13
oxidoreductase activity, acting on the aldehyde or oxo group of donors, disulfide as acceptor,	4.47	2.47	3.36	2.37	4.2
oxidoreductase activity, acting on the aldehyde or oxo group of donors, NAD or NADP as acceptor,	-4.77	2.99	4.13	3.33	3.51
oxidoreductase activity, acting on the CH-CH group of donors,	3.6	3.31	3.89	2.59	4.63
oxidoreductase activity, acting on the CH-CH group of donors, NAD or NADP as acceptor,	-4.26	3.16	4.11	3.92	4.19
oxidoreductase activity, acting on the CH-CH group of donors, oxygen as acceptor,	2.76	2.68	4.31	3.01	-2.79
oxidoreductase activity, acting on the CH-NH group of donors,	2.95	3.62	3.77	2.93	3.04
oxidoreductase activity, acting on the CH-NH group of donors, NAD or NADP as acceptor,	4.14	3.11	4.08	3.73	3.06
oxidoreductase activity, acting on the CH-NH2 group of donors,	3.45	2.63	4.85	2.47	3.04
oxidoreductase activity, acting on the CH-NH2 group of donors, NAD or NADP as acceptor,	4.24	3.58	5.48	3.68	3.33
oxidoreductase activity, acting on the CH-OH group of donors, NAD or NADP as acceptor,	-4.57	3.96	5.22	3.16	5.13
oxidoreductase activity, acting on the CH-OH group of donors, quinone or similar compound as acceptor,	2.82	-3.71	3.28	2.71	2.93
oxidoreductase activity, oxidizing metal ions,	4.25	2.28	2.51	1.93	3.01
oxo-acid-lyase activity,	3.68	3.54	5.03	3.23	4.11
penicillin binding,	4.42	2.63	3.56	3.11	2.38
peptidase activity,	5.07	3.32	5.41	3.84	4.65
peptidase regulator activity,	2.99	3.1	4.81	3.41	3.65
peptidyl-prolyl cis-trans isomerase activity,	4.62	2.69	2.57	2.34	4.84
peroxidase activity,	3.62	4.03	3.54	3.44	4.54
peroxiredoxin activity,	2.94	3.25	2.65	3.57	3.67
phosphatase activity,	4.41	3.34	4.12	3.66	3.36
phosphatidate cytidylyltransferase activity,	2.96	3.53	4.18	3.19	3.17
phosphatidylinositol phospholipase C activity,	3.44	3.02	3.91	2.94	2.78
phospholipid binding,	4.33	3	2.89	2.32	3.76
phosphopantetheine binding,	4.51	3.4	4.65	3.22	3.82
phosphoprotein phosphatase activity,	4.88	2.55	2.85	2.45	2.55
phosphorelay response regulator activity,	4.42	3.71	6.01	3.1	4.72
phosphorelay sensor kinase activity,	4.53	4.27	6.13	6.25	3.73
phosphoribosylaminoimidazolesuccinocarboxamide synthase activity,	3.27	3.62	2.48	1.8	2.66
phosphoribosyl-AMP cyclohydrolase activity,	2.71	3.38	4.54	3.1	3.31
phosphoribosylanthranilate isomerase activity,	4.73	4.46	5.11	4.68	4.69
phosphoribosylformylglycinamidine synthase activity,	3.4	3.22	2.6	2.02	2.73
phosphoric diester hydrolase activity,	4.1	3.68	4.38	4.14	2.87
phosphoric ester hydrolase activity,	4.14	3.36	3.48	2.92	3.46
phosphorylase activity,	2.63	2.8	3.43	4.26	2.79
phosphotransferase activity, alcohol group as acceptor,	5.93	3.74	4.34	3.34	4.66
phosphotransferase activity, for other substituted phosphate groups,	2.78	2.89	3.78	3.07	3.09
phosphotransferase activity, paired acceptors,	3.79	5.28	4.69	3.15	3.95
phosphotransferase activity, phosphate group as acceptor,	3.46	3.41	4.75	3.92	3.96
poly(A) RNA binding,	3.49	4.2	3.96	3.4	4.24
P-P-bond-hydrolysis-driven protein transmembrane transporter activity,	3.12	3.25	3.9	3.49	3.79
precorrin-2 dehydrogenase activity,	-3.92	3.34	2.76	3.91	3.71
prenyltransferase activity,	3.14	2.79	3.91	4.6	3.68
prephenate dehydrogenase (NADP+) activity,	3.57	2.95	4.36	3.45	2.09
prephenate dehydrogenase activity,	3.65	2.98	4.55	3.52	2.08
protein binding,	4.16	3.84	6.6	3.65	5.28
protein complex binding,	2.38	2.91	2.54	3.21	3.76
protein dimerization activity,	-4.93	2.96	5.07	3.85	3.98
protein disulfide oxidoreductase activity,	4.41	3.19	4.48	3.16	4.57
protein homodimerization activity,	5.31	3.49	4.86	2.87	3.42
protein kinase activity,	3.6	3.22	5	3.15	4.48
protein methyltransferase activity,	3.37	2.69	5.08	2.43	4.74
protein serine/threonine kinase activity,	4.15	2.65	4.35	4.58	2.98
protein transporter activity,	3.69	4.65	3.54	4.81	4.07
protein tyrosine kinase activity,	3.26	3.16	2.75	3.7	3.57
protein-glutamate methylesterase activity,	3.12	3.15	3.34	5.93	3.82
protein-N(PI)-phosphohistidine-sugar phosphotransferase activity,	3.63	2.55	2.96	2.51	4.35
proton-transporting ATP synthase activity, rotational mechanism,	2.65	2.65	4.28	3.33	2.57
proton-transporting ATPase activity, rotational mechanism,	3.24	2.81	4.17	3.57	2.99
pseudouridine synthase activity,	4.02	2.4	2.84	2.58	3.26
purine ribonucleoside binding,	4	3.6	2.8	2.8	2.42
pyridoxal phosphate binding,	3.91	3.78	6.48	3.45	4.75
pyrophosphatase activity,	4.19	3.61	5.4	4.88	4.88
quinone binding,	3.74	3.01	5.12	4.38	3.39
racemase and epimerase activity,	4.64	3.2	4.88	3.62	3.84
racemase and epimerase activity, acting on amino acids and derivatives,	3.67	2.3	3.27	3.33	2.99
racemase and epimerase activity, acting on carbohydrates and derivatives,	3.8	3.65	4.35	4.26	5.01
Ras GTPase binding,	2.71	2.8	4.07	2.67	4.61
receptor activity,	3.63	4.76	4.2	4.97	3.88
receptor binding,	3.59	3.88	2.71	1.8	3.11
ribose-5-phosphate isomerase activity,	3.44	5.81	3.49	3.35	3.64
ribosomal large subunit binding,	2.5	3.08	4.23	5.53	2.89
ribosome binding,	3.97	3.49	4.1	3.72	5.77
RNA binding,	4.11	3.42	5.84	3.63	4.7
RNA methyltransferase activity,	3.86	2.89	4.41	2.11	3.13
RNA polymerase binding,	4.23	4.62	4.51	3.25	3.59
RNA-directed DNA polymerase activity,	2.85	2.4	3.64	4.52	2.28
rRNA (adenine-N6,N6-)-dimethyltransferase activity,	2.1	3.27	2.59	2.66	4.15
rRNA binding,	4.87	3.43	4.98	3.77	5.42
S-acyltransferase activity,	4.11	2.72	3.31	3.45	4.07
S-adenosylmethionine-dependent methyltransferase activity,	3.41	3.56	4.39	2.61	4.2
sequence-specific DNA binding RNA polymerase II transcription factor activity,	3.38	2.83	3.98	2.94	2.67
sequence-specific DNA binding transcription factor activity,	-5.2	4.09	4.81	3.52	4.95
sequence-specific DNA binding,	4.74	4.29	5.56	3.66	5.07
serine-type D-Ala-D-Ala carboxypeptidase activity,	3.79	3.58	3.58	4.8	4.32
serine-type endopeptidase activity,	3.84	3.69	4.85	3.44	4.32
serine-type peptidase activity,	5.16	3.64	5.32	3.63	3.89
sigma factor activity,	4.69	3.18	3.29	3.04	3.52
signal transducer activity,	4.59	3.71	5.44	4.06	4.75
signaling receptor activity,	3.34	2.7	3.97	2.96	2.63
site-specific DNA-methyltransferase (adenine-specific) activity,	3.63	3.36	4.33	-2.75	4.49
small molecule binding,	4.35	3.07	4.43	2.87	3.38
S-methyltransferase activity,	2.55	3.51	4.28	3.92	2.99
solute:hydrogen antiporter activity,	4.07	2.62	3.53	3.96	2.94
solute:sodium symporter activity,	4.01	3.23	4.46	2.33	4.64
SSU rRNA binding,	4.43	3.13	4.6	4.83	4
structural constituent of ribosome,	4.51	3.64	5.38	3.88	5.37
substrate-specific transmembrane transporter activity,	-3.48	4.16	3.92	3.29	4.85
succinate dehydrogenase (ubiquinone) activity,	3.58	3.03	3.57	2.74	3.22
succinate-CoA ligase (ADP-forming) activity,	3.95	2.73	2.59	2.21	4.15
succinyltransferase activity,	3.3	2.68	2.92	2.44	2.98
sugar:hydrogen symporter activity,	3.16	2.74	4.24	3.58	3.72
sulfate adenylyltransferase (ATP) activity,	2.47	3.13	3.9	2.87	2.85
sulfate transmembrane transporter activity,	3.24	2.67	3.21	3.22	3.24
sulfuric ester hydrolase activity,	-3.21	4.81	3.48	4.95	2.64
tetrahydrofolylpolyglutamate synthase activity,	3.32	2.28	2.92	2.39	2.75
thiamine pyrophosphate binding,	3.61	3.49	4.29	2.44	2.94
thioredoxin-disulfide reductase activity,	3.49	3.73	3.32	3.24	3.65
transaminase activity,	-4.15	3.78	5.26	4.05	4.28
transcription factor binding,	-4.02	4.95	4.8	3.93	3.16
transferase activity, transferring acyl groups other than amino-acyl groups,	3.3	3.79	4.64	3.04	4.56
transferase activity, transferring acyl groups,	4.74	3.38	4.33	2.66	5.84
transferase activity, transferring acyl groups, acyl groups converted into alkyl on transfer,	3.33	2.74	3.74	1.68	3.4
transferase activity, transferring alkyl or aryl (other than methyl) groups,	3.56	5.42	3.72	3.07	4.12
transferase activity, transferring glycosyl groups,	4.64	3.5	4.25	3.09	5.02
transferase activity, transferring hexosyl groups,	-4.33	3.84	4.46	3.92	4.93
transferase activity, transferring pentosyl groups,	5	3.81	4.51	3.32	3.74
transferase activity, transferring phosphorus-containing groups,	5.28	3.33	4.76	4.11	5.67
transferase activity, transferring sulfur-containing groups,	3.04	2.81	1.56	3.17	2.64
transketolase activity,	4.61	4.41	4.31	3.45	2.89
translation elongation factor activity,	4.82	3.6	4.39	3.29	3.63
translation initiation factor activity,	3.95	3.3	5.64	3.4	3.31
translation repressor activity,	4.15	4.71	5.43	4.96	4.83
transmembrane signaling receptor activity,	3.33	3.38	4.31	3.74	3.29
transmembrane transporter activity,	4.28	3.35	4.2	3.37	3.28
transporter activity,	-4.39	4.27	6.16	3.62	5.54
transposase activity,	3.86	3.84	4.74	3.61	3.54
tRNA (guanine) methyltransferase activity,	4.29	3.77	3.18	2.1	3.35
tRNA binding,	4.81	4.06	4.89	4.4	4.84
tRNA dihydrouridine synthase activity,	3.78	3.38	3.75	3.58	2.47
tRNA methyltransferase activity,	1.93	2.29	2.75	2.37	3.61
ubiquinol-cytochrome-c reductase activity,	3.04	3.53	2.89	3.72	2.68
unfolded protein binding,	4.38	4.19	5.06	2.8	4.82
uridylyltransferase activity,	4.26	3.54	3.76	2.58	5.13
uroporphyrin-III C-methyltransferase activity,	4.71	2.23	3.2	4.06	4.03
zinc ion binding,	4.45	3.99	5.65	3.69	4.95
Down-regulated
(S)-2-hydroxy-acid oxidase activity,	-3.44	-3.22	-3.77	-4.31	-2.92
1-(5-phosphoribosyl)-5-[(5-phosphoribosylamino)methylideneamino]imidazole-4-carboxamide isomerase activity,	-2.86	-2.63	-3.45	-2.67	-1.78
8-oxo-7,8-dihydroguanosine triphosphate pyrophosphatase activity,	-2.67	-3.23	-3.22	-4.5	-3.47
acetaldehyde dehydrogenase (acetylating) activity,	-3.22	3.48	-3.04	-3.68	-3.45
acetyltransferase activity,	-4.96	-4.13	-3.99	-3.58	-3.72
acid-amino acid ligase activity,	-3.53	-3.02	-4.41	-3.3	-4.04
alcohol dehydrogenase (NAD) activity,	-4.29	-4.7	-3.58	-4.37	-2.93
aldehyde dehydrogenase (NAD) activity,	-4.62	-4.38	-3.44	-3.24	-2.68
aldehyde-lyase activity,	-3.04	-3.09	-2.45	-3.02	-4.26
alkaline phosphatase activity,	-3.96	-3.5	-4.09	-3.55	-4.72
amidine-lyase activity,	-2.3	-3.98	-4.11	-3.49	-3.08
amino acid transmembrane transporter activity,	-3.14	-3.54	-2.86	-2.82	-2.95
ATPase activity, coupled to transmembrane movement of ions, phosphorylative mechanism,	-2.12	-2.27	-3.14	-2.55	-2.18
cation transmembrane transporter activity,	-3.71	-3.95	-4.43	-4	-3.6
CoA-transferase activity,	-4.56	-4.15	-3.76	-4.47	-4.56
cobalamin-transporting ATPase activity,	-2.73	-2.98	-3.19	-2.3	-2.91
cobalt ion binding,	-4.48	-3.84	-4.57	-3.75	-3.6
cyclohydrolase activity,	-3.49	2.94	-3.7	-2.95	-3.48
cyclo-ligase activity,	-3.23	-4.55	-3.48	-2.53	-3.62
cysteine-type endopeptidase inhibitor activity,	-3.25	-4.7	-4.12	-3.42	-4.9
cytidylyltransferase activity,	-3.8	-4.21	-4.53	-3.29	-4.28
cytochrome-c oxidase activity,	-4.37	-3.51	-3.8	-3.01	3.01
damaged DNA binding,	-3.52	-3.98	4.16	-3.66	-4.65
deacetylase activity,	-3.18	-2.66	-3.37	-2.12	-2.88
dihydrofolate reductase activity,	-4.47	-4.2	-3.85	-4.17	-3.47
dihydroneopterin aldolase activity,	-3.78	2.38	-3.46	-3.49	-2.98
divalent inorganic cation transmembrane transporter activity,	-3.72	-3.75	3.82	-2.82	-2.56
D-lactate dehydrogenase activity,	-3.83	-2.91	-3.31	-3.93	-3
DNA ligase activity,	-2.36	-2.49	-3.57	-2.9	-2.09
DNA-3-methyladenine glycosylase activity,	-3.22	-3.75	-2.71	-4.23	-3.08
DNA-dependent ATPase activity,	-2.75	-2.84	-4.09	-2.82	-2.99
double-stranded DNA binding,	-4.65	-3.34	-3.21	-4.94	-3.8
drug transmembrane transporter activity,	-3.9	-4.49	-3.43	-3.72	-3.44
endodeoxyribonuclease activity, producing 5'-phosphomonoesters,	-3.09	-3.65	-4.61	-2.92	-4.22
enoyl-CoA hydratase activity,	-4.46	-3.96	-3.53	-3.53	-4.07
exopeptidase activity,	-3.34	-3.84	-5.19	-3.55	-4.22
gated channel activity,	-2.63	-2.54	-3.05	-2.05	-2.92
heme-copper terminal oxidase activity,	-3.79	-4.19	-3.52	-2.94	-2.68
histidinol-phosphate transaminase activity,	-3.89	-4	-5.22	-3.41	-3.44
homoserine kinase activity,	-3.65	-2.83	-3.15	-2.39	-2.44
hormone activity,	-2.85	2.46	-3.46	-3.81	-3.68
hydrolase activity, acting on acid anhydrides,	-4.57	-2.8	-2.58	-2.61	-2.8
hydrolase activity, acting on acid anhydrides, catalyzing transmembrane movement of substances,	-3.9	-3.89	-4.25	-4.43	-3.71
hydrolase activity, acting on carbon-nitrogen (but not peptide) bonds,	-3.7	-3.66	3.5	-3.76	-3.85
hydrolase activity, acting on carbon-nitrogen (but not peptide) bonds, in cyclic amides,	-3.96	-5.84	-4.84	-4.59	-4.62
hydrolase activity, acting on carbon-nitrogen (but not peptide) bonds, in linear amides,	-3.6	-3.29	-4.75	-2.09	-3.87
hydrolase activity, hydrolyzing N-glycosyl compounds,	-2.66	-2.48	-2.22	-2.69	-2.32
lactate dehydrogenase activity,	-4	-2.49	-2.88	-4.27	-3.13
L-amino acid transmembrane transporter activity,	-2.26	-3.05	-3.71	-3.15	-2.4
long-chain-(S)-2-hydroxy-long-chain-acid oxidase activity,	-3.44	-3.22	-3.77	-4.31	-2.92
mannose-1-phosphate guanylyltransferase activity,	-4.27	-2.72	-3.15	-2.95	-2.66
medium-chain-(S)-2-hydroxy-acid oxidase activity,	-3.44	-3.22	-3.77	-4.31	-2.92
metal ion transmembrane transporter activity,	-3.7	-3.27	3.61	-3.64	-2.72
molybdate transmembrane-transporting ATPase activity,	-3.12	-2.97	-3.3	-2.91	-3.07
monosaccharide-transporting ATPase activity,	-4.23	-5.06	-3.95	-3.71	-2.83
motor activity,	-4.73	-5.86	-4.65	-4.26	-4.01
neutral amino acid transmembrane transporter activity,	-2.26	-3.05	-3.71	-3.15	-2.4
nickel-transporting ATPase activity,	-4.4	-3.63	-3.1	-3.25	-4.43
nitrate reductase activity,	-3.28	-3.52	-2.56	-3.54	-2.95
organic phosphonate transmembrane-transporting ATPase activity,	-2.8	-3.18	-2.89	-2.67	-2.51
oxaloacetate decarboxylase activity,	-4.24	-3.36	4.31	-4.59	-3.14
oxidoreductase activity, acting on CH-OH group of donors,	-3.99	-3.61	-4.07	-2.87	-4.29
oxidoreductase activity, acting on diphenols and related substances as donors, oxygen as acceptor,	-3.64	-3.53	-3.87	-3.15	-2.8
oxidoreductase activity, acting on other nitrogenous compounds as donors, cytochrome as acceptor,	-3.19	-4.29	-3.25	-3.32	-2.93
oxidoreductase activity, acting on paired donors, with incorporation or reduction of molecular oxygen,	-4.12	-3.44	-2.94	-4.05	-3.71
oxidoreductase activity, acting on single donors with incorporation of molecular oxygen, incorporation of two atoms of oxygen,	-2.71	-3.52	-4.81	-3.48	-2.92
oxidoreductase activity, acting on the CH-NH2 group of donors, oxygen as acceptor,	-3.14	-3.01	-2.75	-4.32	-3.37
oxidoreductase activity, acting on the CH-OH group of donors, cytochrome as acceptor,	-3.91	-4.14	-3.49	-3.48	-2.92
peptidase activity, acting on L-amino acid peptides,	-3.67	-3.6	-2.66	-4.47	3.79
peptide transporter activity,	-3.33	-2.81	-3.36	-3.87	-3.73
phenylalanine-tRNA ligase activity,	-4.03	2.39	-3.31	-4.23	-4.08
phosphate ion transmembrane-transporting ATPase activity,	-4.33	-3.86	-2.86	-3.34	-3.05
phosphoglycolate phosphatase activity,	-3.86	-3.7	-3.84	-3.84	-2.44
phosphoribosylamine-glycine ligase activity,	-3.14	-2.83	-2.45	-1.53	-3.09
polyamine-transporting ATPase activity,	-3.6	-3.33	-3.22	-3.81	-3.97
potassium ion transmembrane transporter activity,	-4.32	-2.49	-2.96	-2.53	-3.24
protein kinase regulator activity,	-2.37	-2.57	-2.82	-4.22	-3.13
quaternary-ammonium-compound-transporting ATPase activity,	-3.76	-2.96	-4.76	-2.19	-2.41
recombinase activity,	-2.07	-3.3	-2.57	-3.9	-3.77
restriction endodeoxyribonuclease activity,	-3.68	-3.69	-3.37	-3.75	-4.67
ribonucleoside-diphosphate reductase activity, thioredoxin disulfide as acceptor,	-3.02	-2.34	-2.94	-2.83	-4.8
sarcosine oxidase activity,	-4.42	-3.38	-3.16	-3.59	-4.48
single-stranded DNA binding,	-3.04	-2.76	-3.19	-3.28	-2.6
sterol binding,	-3.56	-3.47	-3.78	-2.8	-2.58
sulfate transmembrane-transporting ATPase activity,	-3.92	-3.27	-3.02	-4.75	-3.31
sulfur compound transmembrane transporter activity,	-2.99	-2.41	-3.9	-2.63	-2.08
sulfurtransferase activity,	-2.81	-3.91	-4.54	-2.89	-3.69
symporter activity,	-4.13	-3.97	-3.13	-3.24	-4.16
thiosulfate sulfurtransferase activity,	-3.55	-3.38	-3.94	-3.34	-3.61
transition metal ion transmembrane transporter activity,	-3.69	-3.46	-3.83	-3.57	3.42
triose-phosphate isomerase activity,	-5.13	-2.65	-3.73	-4.2	3.77
UDP-glucose 4-epimerase activity,	-3.92	-4.27	-4.74	-3.01	-4.41
UDP-N-acetylmuramate dehydrogenase activity,	-4	-2.77	-3.22	-1.93	-3.14
urease activity,	-2.76	-3.66	-4.9	-2.87	-2.48
very-long-chain-(S)-2-hydroxy-acid oxidase activity,	-3.44	-3.22	-3.77	-4.31	-2.92
