# Supplementary material for: Systems Biology Analysis of Temporal In vivo Brucella melitensis and Bovine Transcriptomes Predicts host:Pathogen Protein–Protein Interactions
Source: Front Microbiol. 2017 Jul 27;8:1275. doi: 10.3389/fmicb.2017.01275 (PMC5529337; doi:10.3389/fmicb.2017.01275)
Supplement: Table S7 — Dynamic Bayesian pathway analysis scores along with the associated individual genes and their Bayesian Scores by time point post-inoculation of tissue-associated B. melitensis during the first 4 h post-bovine Peyer's patch infection. Measured time points were 15 (T15), 30 (T30), 60 (T60), 120 (T120), and 240 (T240) min p.i. Positive z-scores represent activation of genes while negative (−) -scores represent repressed genes). [file Table7.XLSX]

## Sheet: Sheet1
	Table S7 Tissue-associated Brucella melitensis Dynamic Bayesian Pathway Analysis Scores along with the Associated Genes and their Bayesian Scores by Time Point Post Infection
	The pathway molecular interactions were originally based on the 2009 version of Kyoto Encyclopedia of Genes and Genomes (KEGG) database and their KEGG pathway bme name designators.
	Some pathway names indicated with a * or ** required updating to be consistent with the current online KEGG database.
	* indicates that current KEGG Database only includes the ‘map’ reference pathway.
	** indicates the bme pathway was combined with a another pathway in the current KEGG database.
			Description	T15	T30	T60	T120	T240
	Pathway	bme03010	Ribosome	9.63	8.38	11.27	9.53	9.72
		Gene	Description
		rpsG	30S ribosomal protein S7	11.56	9.57	9.7	8.17	8.41
		BMEI2008		7.81	9.92	11.41	10.96	9.38
		rpsC	30S ribosomal protein S3	10.8	7.59	10.89	8.87	7.96
		rpmF	50S ribosomal protein L32	9.48	10.51	10.04	8.46	8.49
		rplN	50S ribosomal protein L14	10.32	7.65	9.61	7.98	7
		rpsQ	30S ribosomal protein S17	7.88	7.73	8.41	10.32	6.38
		BMEI0294		10.11	7.75	9.06	8.67	7.52
		rpsD	30S ribosomal protein S4	10.02	8.38	8.55	8.05	8.48
		rplB	50S ribosomal protein L2	9.95	7.22	9.25	8.1	7.84
		rpsK	30S ribosomal protein S11	6.2	7.75	6.07	7.59	9.9
		rpsB	30S ribosomal protein S2	8.04	5.95	9.21	9.86	8.31
		rplK	50S ribosomal protein L11	9.73	8.06	9.2	6.08	7.89
		rpsO	30S ribosomal protein S15	7.99	8.27	9.62	9.73	9.66
		rpsS	30S ribosomal protein S19	7.7	7.6	9.72	8.25	8.76
		rpsL	30S ribosomal protein S12	9.35	8.16	9.71	7.83	9
		rplQ	50S ribosomal protein L17	5.49	6.4	9.7	5.76	7.65
		rplS	50S ribosomal protein L19	7.59	9.69	8.68	7.78	9.35
		rpsE	30S ribosomal protein S5	8.83	8.22	9.62	9	7.77
		rplA	50S ribosomal protein L1	8.52	7.2	9.61	6.66	8.22
		rplX	50S ribosomal protein L24	8.06	8.26	9.51	8.6	8.12
		rplV	50S ribosomal protein L22	9.28	9.15	9.05	9.1	9.51
		rplF	50S ribosomal protein L6	9.24	6.57	7.85	9.49	7.95
		rpmC	50S ribosomal protein L29	9.39	7.2	9.06	7.88	8.57
		rpsH	30S ribosomal protein S8	7.83	8.05	9.3	9.39	8.06
		rplO	50S ribosomal protein L15	8.28	8.8	9.36	7.19	7.45
		rplR	50S ribosomal protein L18	8.94	7.52	7.72	9.26	7.05
		rplW	50S ribosomal protein L23	8.2	7.19	7.5	8.09	9.08
		rpsN	30S ribosomal subunit protein S14	7.24	7.28	9.04	6.98	7.26
		rpmG	50S ribosomal protein L33	7.31	9.03	7.72	6.39	8.01
		rplE	50S ribosomal protein L5	8.57	6.51	9.03	7.72	7.52
		BMEI0747		7.54	4.19	4.11	9.01	4.7
		rpmD	50S ribosomal protein L30	8.99	6.97	7.38	7.99	5.88
		rplC	50S ribosomal protein L3	8.92	7.45	7.88	7.42	7.87
		rplM	50S ribosomal protein L13	7.36	8.53	7.08	6.78	8.86
		rplT	50S ribosomal protein L20	8.81	6.15	5.55	8.44	4.27
		rpsF	30S ribosomal protein S6	8.67	8.64	8.79	8.57	7.67
		rpmB	50S ribosomal protein L28	7.16	8.64	7.12	6.45	6.32
		rpsJ	30S ribosomal protein S10	8.12	8.63	8.51	7.12	7.71
		rplY	50S ribosomal protein L25	8.59	6.88	7.24	8.58	7.78
		rplL	50S ribosomal protein L7/L12	7.54	6.41	8.46	5.92	8.44
		rplP	50S ribosomal protein L16	8.43	7.48	7.97	6.92	8.09
		rplD	50S ribosomal protein L4	7.17	7.42	7.86	8.41	7.68
		rpsU	30S ribosomal protein S21	8.38	7.33	8.16	6.99	8.33
		RPSA	30S ribosomal protein S1	5.41	4.18	8.25	3.57	6.75
		rpsM	30S ribosomal protein S13	6.53	7.3	7.1	6.54	8.23
		rplI	50S ribosomal protein L9	8.16	7.59	5.61	5	6.88
		rpsR	30S ribosomal protein S18	6.95	5.89	7.47	6.12	7.91
		rpmE	50S ribosomal protein L31	6.46	6.07	7.71	6.59	7.2
		rplU	50S ribosomal protein L21	5.02	4.92	6.74	5.22	4.44
		rpmA	50S ribosomal protein L27	6.63	6.54	4.72	6.19	6.51
		rpsI	30S ribosomal protein S9	3.17	3.75	5.89	3.45	4.2
	Pathway	bme03020	RNA polymerase	7.64	7.74	10.42	7.9	7.77
		Gene	Description
		rpoD	DNA-directed RNA polymerase subunit D [EC:2.7.7.6]	6.91	7.79	9.93	8.38	6.95
		rpoB	DNA-directed RNA polymerase subunit beta [EC:2.7.7.6]	9.87	6.72	9.02	6.13	7.72
		rpoH	DNA-directed RNA polymerase subunit H [EC:2.7.7.6]	7.48	5.26	8.89	5.24	4.16
		rpoZ	DNA-directed RNA polymerase subunit omega [EC:2.7.7.6]	6.58	7.33	7.07	8.18	6.15
		rpoC	DNA-directed RNA polymerase subunit beta [EC:2.7.7.6]	6.12	6.38	6.46	7.13	8.01
		rpoA	DNA-directed RNA polymerase subunit alpha [EC:2.7.7.6]	3.33	3.57	4.86	3.37	3.85
	Pathway	bme02060	Phosphotransferase system (PTS)	6.98	6.04	7.9	7.28	6.06
		Gene	Description
		manL		6.24	5.55	6.88	8.57	6.01
		ptsI		3.6	6	5.68	4.67	4.44
		ptsN		-2.49	4.96	-2.41	-6.01	-3.82
	Pathway	bme00970	Aminoacyl-tRNA biosynthesis	6.82	7.87	9.9	5.6	9.67
		Gene	Description
		gatA	aspartyl/glutamyl-tRNA amidotransferase subunit A (EC:6.3.5.-)	9.66	7.05	9.6	6.04	7.78
		glyS	glycyl-tRNA synthetase subunit beta (EC:6.1.1.14)	8.09	6.85	9.52	6.3	5.93
		valS	valyl-tRNA synthetase (EC:6.1.1.9)	2.87	3.6	4.83	5.65	9.4
		thrS	threonyl-tRNA synthetase (EC:6.1.1.3)	6.46	7.07	9.17	6.19	7.41
		cysS	cysteinyl-tRNA synthetase (EC:6.1.1.16)	7.8	4.9	6.12	5.07	7.5
		pheT	phenylalanyl-tRNA synthetase subunit beta (EC:6.1.1.20)	7.05	7.76	5.68	5.97	6.78
		pncA	nicotinamidase/pyrazinamidase (EC:3.5.1.19)	5.4	6.38	6.58	7.54	7.04
		proS	prolyl-tRNA synthetase (EC:6.1.1.15)	4.98	5.65	6.88	5.82	7.47
		gatC	aspartyl/glutamyl-tRNA amidotransferase subunit C (EC:6.3.5.-)	5.55	5.46	6.44	5.56	6.98
		leuS	leucyl-tRNA synthetase (EC:6.1.1.4)	6.14	5.4	6.74	3.72	6.11
		aspC	aromatic amino acid aminotransferase (EC:2.6.1.57)	6.24	6.2	6.49	6.11	4.82
		gatB	aspartyl/glutamyl-tRNA amidotransferase subunit B (EC:6.3.5.-)	2.6	3.99	3.96	3.29	6.33
		alaS	alanyl-tRNA synthetase (EC:6.1.1.7)	6.31	3.94	4.71	4.53	5.59
		argS	arginyl-tRNA synthetase (EC:6.1.1.19)	6.11	5.3	5.25	3.66	4.27
		gltX	glutamyl-tRNA synthetase (EC:6.1.1.17)	3.16	2.64	2.16	4.19	5.92
		hisS	histidyl-tRNA synthetase (EC:6.1.1.21)	4.04	3.17	4.11	3.29	5.58
		aspS	aspartyl-tRNA synthetase (EC:6.1.1.12)	4.77	5.02	4.05	4.4	3.87
		serS	seryl-tRNA synthetase (EC:6.1.1.11)	3.71	-4.05	1.69	3.51	4.87
		trpS	tryptophanyl-tRNA synthetase (EC:6.1.1.2)	4.61	3.5	-3.84	2.12	3.97
		tyrS	tyrosyl-tRNA synthetase (EC:6.1.1.1)	4.31	2.66	1.88	3.37	2.68
		fmt	methionyl-tRNA formyltransferase (EC:2.1.2.9)	0.64	3.76	3.15	0	-2.07
		metG	methionyl-tRNA synthetase (EC:6.1.1.10)	2.31	3.15	1.81	0	3.7
		glyQ	glycyl-tRNA synthetase subunit alpha (EC:6.1.1.14)	1.12	1.68	0	0.32	1.25
		lysS	lysyl-tRNA synthetase (EC:6.1.1.6)	-2.49	-2.95	-3.5	-2.3	-3.18
		pheS	phenylalanyl-tRNA synthetase subunit alpha (EC:6.1.1.20)	-4.5	-3.09	-3.12	-5.16	-2.95
		ileS	isoleucyl-tRNA synthetase (EC:6.1.1.5)	-6.28	-5.02	-3.68	-5.92	-2.54
	Pathway	bme03060	Protein export	5.29	7.02	8.57	4.61	6.95
		Gene	Description
		secB	preprotein translocase SecB subunit	8.57	8.29	9.2	7.35	8.08
		YajC	preprotein translocase YajC subunit	8.9	7.71	8.91	5.59	7.68
		secY	preprotein translocase subunit SecY	7.69	5.41	8.24	8.64	6.4
		ffh		3.63	4.5	7.95	5.22	5.28
		secD	preprotein translocase SecD subunit	3.77	6.97	7.77	5.51	5.12
		SecG	preprotein translocase SecG subunit	5.81	5	4.41	3.45	7.62
		BMEI1076	K12257 SecD/SecF fusion protein	7.15	4.93	4.85	5.35	5.13
		secE	preprotein translocase SecE subunit	6.45	3.28	3.82	4.59	4.49
		YidC	preprotein translocase subunit YidC	2.57	3.82	4.14	5.22	5.89
		tatA-1		4.65	5.75	5.1	4.02	4.96
		BMEI1288		3.47	4.46	4.8	4.08	4.63
		BMEI1083		2.41	3.93	4.76	2.75	-2.6
		secA	preprotein translocase SecA subunit	2.22	3.12	4.72	4.06	4.69
		lspA		1.6	0.85	3.66	4.17	4.15
		ftsY		-3.28	3.34	3.47	3.64	3.47
	Pathway	bme03410	Base excision repair	-7.33	-5.36	-5.4	-6.28	-5.82
		Gene	Description
		xth		-2.02	3.89	1.79	-3.31	-2.29
		mutM	formamidopyrimidine-DNA glycosylase [EC:3.2.2.23 4.2.99.18]	2	1.88	3.22	2.92	3.67
		POLA	DNA polymerase I (EC:2.7.7.7)	0	0	0	0	0
		ligA	NAD-dependent DNA ligase LigA (EC:6.5.1.2)	-3.99	-4.34	-3.21	-2.36	-4.26
		nth		-4.35	-3.01	-4.14	-5.74	-3.55
		recJ	single-stranded-DNA-specific exonuclease [EC:3.1.-.-]	-6.4	-4.75	-4.57	-6.08	-5.9
		tag		-7.09	-4.3	-4.95	-4.45	-4.3
		mutY		-6.19	-6.27	-7.18	-7.44	-5.25
	Pathway	bme03080 (bme03070)*	Type IV secretion system	-7.67	-9.04	-8.87	-9.52	-6.86
		Gene	Description
		VirB1	K03194 type IV secretion system protein VirB1	2.2	4.47	6.06	3.59	4.52
		VirB3	K03198 type IV secretion system protein VirB3	3.79	3.27	4.31	3.78	2.69
		VirB8	K03203 type IV secretion system protein	1.38	0.49	0.95	2.65	2.11
		VirB11	ATPase Virb11-like protein	-1.61	0	-2.93	-2.69	-2.14
		VirB9	K03204 type IV secretion system protein VirB9	-3.22	-3.08	-2.79	-2.7	-2.5
		VirB2	K03197 type IV secretion system protein	-1.77	-2.28	-3.64	-1.99	-0.96
		VirB10	channel protein VirB10-like protein	-0.89	-3.71	-0.92	-2.14	-3.22
		VirB5	K03200 type IV secretion system	-4.81	-3.07	-4.24	-2.84	-4.15
		VirB4	K03199 type IV secretion system protein	-4.36	-7.15	-4.9	-3.29	-4.53
		VirB6	channel protein VirB60-like protein	-3.72	-7.3	-4.41	-2.66	-3.96
	Pathway	bme03030	DNA replication	-9.41	-6.39	-6.62	-6.69	-6.22
		Gene	Description
		BMEI0880		4.31	4.91	5.39	4.62	6.82
		dnaX	DNA polymerase III subunits gamma and tau (EC:2.7.7.7)	5.77	5.95	5.5	5.07	5.59
		BMEI0011		4.84	3.08	3.13	3.26	4.06
		dnaB	replicative DNA helicase [EC:3.6.1.-]	3.7	3.34	4.63	3.76	4.42
		rnhB	ribonuclease HII (EC:3.1.26.4)	-2.51	3.29	4.45	1.57	-3.12
		BMEI1876		3.07	3.15	4.09	3.71	1.61
		dnaQ	DNA polymerase III subunit epsilon (EC:2.7.7.7)	2.29	2.51	3.5	3.02	3.84
		POLA	DNA polymerase I (EC:2.7.7.7)	0	0	0	0	0
		dnaE	DNA polymerase III subunit alpha (EC:2.7.7.7)	-1.13	0.23	-1.79	-2.13	-0.71
		dnaG	DNA primase (EC:2.7.7.-)	-3.54	-2.82	-3.88	-2.57	-2.83
		rnhA	ribonuclease H (EC:3.1.26.4)	-0.97	-3.26	3.73	-3.94	-2.63
		ligA	NAD-dependent DNA ligase LigA (EC:6.5.1.2)	-3.99	-4.34	-3.21	-2.36	-4.26
		BMEI0988		-3.55	-4.22	-4.35	-3.39	-3.75
		BMEII0650		-3.66	-3.57	-4.72	-4.72	-4.94
		BMEII0290		-5.38	-5.71	-6.42	-3.86	-5.41
		BMEI1260		-7.14	-4.07	-3.53	-2.61	-1.13
		dnaN	DNA polymerase III subunit beta (EC:2.7.7.7)	-3.12	-4.78	-7.35	-7.4	-3.19
	Pathway	bme02020	Two-component regulatory system	-9.55	8.66	8.65	6.74	9.52
		Gene	Description
		trpD	bifunctional anthranilate synthase/anthranilate phosphoribosyltransferase (EC:4.1.1.48 2.4.2.18)	7.38	8.3	9.09	9.88	8.56
		trpB	tryptophan synthase subunit beta (EC:4.2.1.20)	7.24	6.32	6.58	7.46	8.14
		TrpC	bifunctional indole-3-glycerol phosphate synthase/phosphoribosylanthranilate isomerase (EC:4.1.1.48 5.3.1.24)	7.54	5.88	7.01	4.58	6.25
		CtaA		3.07	3.84	6.25	7.46	4.27
		TrpE	anthranilate synthase component I (EC:4.1.3.27)	5.65	4.57	7.1	4.87	7.44
		vicR	two-component system, OmpR family, response regulator VicR	3.61	3.81	6.79	3.85	7.28
		BMEII1074	K01644 citrate lyase subunit beta [EC:4.1.3.6]	4.81	3.77	3.23	6.09	-4.6
		phbA		2.59	3.18	5.72	4.07	4.73
		divK	two-component system, PleD family, response regulator DivK	2.26	3.37	3.42	2.81	5.42
		divJ	two-component system, PleD family, sensor histidine kinase DivJ [EC:2.7.13.3]	-1.22	2.86	1.24	4.91	1.07
		PstS		2.07	1.29	4.81	3.07	2.3
		ompR	two-component system, OmpR family, phosphate regulon response regulator OmpR	2.73	2.07	4.25	3.45	4.81
		BMEII0952		4.34	2.68	2.65	2.15	3.06
		GlnB		4.2	3.76	3.83	2.71	4.33
		glnA	glutamine synthetase (EC:6.3.1.2)	0	-2.62	0	2.13	3.94
		glnD		3.9	3.47	3.71	2.72	0.28
		phoB	two-component system, OmpR family, phosphate regulon response regulator PhoB	1.96	3.78	3.16	3.87	0.12
		glnL	two-component system, NtrC family, nitrogen regulation sensor histidine kinase GlnL [EC:2.7.13.3]	0.28	3.48	2.94	2.06	1.61
		MOTA	proton conductor component of motor, torque generator	1.59	0.54	0.57	0.46	0.26
		SdiA	LuxR family transcriptional regulator	0	0	0	0	0
		phoA	K01077 alkaline phosphatase [EC:3.1.3.1]	-0.09	-1.68	-0.86	-1.69	-1.75
		narG	nitrate reductase 1 alpha subunit (EC:1.7.99.4)	-1	-0.03	-0.33	-2.82	-2.83
		NarL		-2.8	-2.89	-3.31	-3.24	-3.12
		fljN		-3.63	-3.31	-3.9	-3.13	-2.98
		narI	nitrate reductase 1 gamma subunit (EC:1.7.99.4)	-3.95	-3.83	-3.88	-4.09	-2.65
		narH	nitrate reductase 1 beta subunit (EC:1.7.99.4)	-3.6	-2.42	-3	-2.32	-4.16
		pleC	two-component system, PleD family, sensor histidine kinase PleC [EC:2.7.13.3]	-2.93	-3.62	-3.61	-4.4	-2.41
		NarT	MFS transporter, NNP family, putative nitrate transporter	-3.28	-4.5	-3.08	-4.26	-1.86
		trpA	tryptophan synthase subunit alpha (EC:4.2.1.20)	-1.59	3.94	-3.58	-2.34	-4.51
		phoR	two-component system, OmpR family, phosphate regulon sensor histidine kinase PhoR [EC:2.7.13.3]	-4.72	-2.26	-3.27	-2.57	-4.35
		pleD	two-component system, PleD related family, response regulator	-4.77	-3.35	-4.02	-4.34	4.23
		PEPD	peptidase D	-0.75	-5.02	0	-3.1	-0.31
		cpxA	two-component system, OmpR family, sensor histidine kinase CpxA [EC:2.7.13.3]	-3.94	-5.66	-4.8	-4.5	-3.68
		citE	citrate lyase beta chain (EC:4.1.3.34 4.1.3.6 2.8.3.10)	-6.1	-4.44	-4.09	-4.53	-5.92
		AtoB		-5.64	-4.85	-6.88	-3.32	-6.26
		glnG	two-component system, NtrC family, nitrogen regulation response regulator GlnG	-7.11	-2.61	-2.82	-6.44	-5.44
		PhoQ	two-component system, OmpR family, sensor histidine kinase PhoQ [EC:2.7.13.3]	-6.59	-2.66	-4.36	-4.18	-7.19
		BMEII0950	K00370 nitrate reductase 1, alpha subunit [EC:1.7.99.4]	-6	-7.36	-6.31	-5.27	-6.13
		dctM	C4-dicarboxylate transporter, DctM subunit	-9.23	-6.69	-6.24	-5.81	-5.8
	Pathway	bme02010	ABC transporters	-10.01	-8.34	-9.17	-6.44	-9.83
		Gene	Description
		BMEI1211	K09969 general L-amino acid transport system substrate-binding protein	8.97	6.59	8.81	10.8	7.2
		MalK	maltose/maltodextrin transport system ATP-binding protein [EC:3.6.3.19]	3.75	4.44	4.6	9.84	3.09
		malE	ABC superfamily (bind_prot) maltose transport protein, substrate recognition for transport and chemotaxis	9.57	7.93	7.6	8.69	6.29
		BMEI1790		7.64	6.51	6.97	9.35	6.69
		cysT		4.81	6.2	9.35	5.47	4.62
		cysW		8.38	6.12	9.27	6.41	7.27
		BMEI0433	K02035 peptide/nickel transport system substrate-binding protein	8.26	8.46	8.42	9.21	8.41
		oppA		4.92	5.94	8.29	5.65	7.16
		modC		5.63	6.66	6.05	7.31	7.84
		BMEI0660	K02013 iron complex transport system ATP-binding protein [EC:3.6.3.34]	7.07	6.44	5.83	7.46	6.76
		BMEII0505	K02033 peptide/nickel transport system permease protein	4.68	5.95	7.41	5.35	4.14
		BMEII0360	K10546 putative multiple sugar transport system substrate-binding protein	5.07	4.81	7.24	4.82	5.49
		thiP	thiamine transporter membrane protein	3.41	7.16	5.43	3.06	4.86
		BMEI1937	K02034 peptide/nickel transport system permease protein	4.27	6.35	7.11	4.78	3.79
		AfuA		-2.49	7.11	-5.55	-5.07	-2.82
		BMEI0640		4.97	6.59	5.93	6.07	7.02
		BMEI1936	K02033 peptide/nickel transport system permease protein	5.22	5.39	6.86	6.88	5.42
		ccmB	heme exporter membrane protein CcmB	4.18	4.45	5.19	3.32	6.88
		BMEI1416	K09691 lipopolysaccharide transport system ATP-binding protein	2.55	1.11	3.63	3.57	6.75
		BMEI0411	K11073 putrescine transport system substrate-binding protein	6.4	4.71	6.28	6.61	5.58
		20794		3.58	5.58	6.54	4.54	4.57
		ProX		4.8	4.48	5.33	4.91	6.39
		cysP		5.03	4.81	6.06	4.32	5.32
		BMEII0607	K02016 iron complex transport system substrate-binding protein	2.66	-4.62	4.11	2.71	5.96
		FhuD		4.59	5.3	5.93	4.95	5.57
		pstC		5.6	2.44	3.46	4.07	3.35
		BMEII0868	K01999 branched-chain amino acid transport system substrate-binding protein	2.33	2.65	3.12	4.12	5.55
		ugpB		5.52	4.94	4.57	4.82	3.88
		BMEII0490	nickel transporter ATP-binding protein NikD	5.35	5.49	4.84	3.68	4.09
		BMEI1210	K09970 general L-amino acid transport system permease protein	2.87	5.33	3.15	4.79	-2.58
		BMEI0412	K11076 putrescine transport system ATP-binding protein	3.58	3.21	5.02	5.28	4.89
		BMEI1415	K09690 lipopolysaccharide transport system permease protein	3.3	2.77	5.24	2.86	1.57
		350307		2.82	4.12	5.23	3.29	3.88
		FhuC		4.25	3.57	5.23	2.47	4.87
		BMEII0487	K02035 peptide/nickel transport system substrate-binding protein	3.47	4.11	5.2	3.4	5.06
		BMEI0639		3.44	1.72	3.36	5.01	3.28
		BMEII0488	K02033 peptide/nickel transport system permease protein	3.23	3.54	4.98	3.09	3.28
		BMEII0203	K02035 peptide/nickel transport system substrate-binding protein	0	3.9	4.95	-2.77	4.91
		BMEII0536	K02015 iron complex transport system permease protein	3.61	4.87	4.38	3.3	3.14
		PstS		2.07	1.29	4.81	3.07	2.3
		GltI	glutamate/aspartate transport system substrate-binding protein	4.54	2.68	4.81	3.71	3.13
		GltK	glutamate/aspartate transport system permease protein	3.62	4.13	3.46	4.12	4.67
		BMEII0962		4.22	4.24	4.44	3.55	3.96
		BMEII0145	K10545 D-xylose transport system ATP-binding protein [EC:3.6.3.17]	1.48	4.01	1.79	2.42	4.38
		BMEI0393	K10439 ribose transport system substrate-binding protein	3.35	2.3	4.15	4.33	4.14
		BMEII0535	K02016 iron complex transport system substrate-binding protein	2.56	3.5	4.3	3.21	4.32
		ProV		-1.47	1.39	1.36	4.21	0
		Cip98	CASK-interacting protein CIP98	2.07	2.69	4.03	2.19	3.21
		ugpA		1.86	3.43	3.79	2.77	-2.18
		TbpA	thiamine transporter substrate binding subunit	3.77	2.84	3.7	2.21	3.15
		350314		2.31	3.7	3.66	2.45	2.01
		rbsB	ABC superfamily (peri_perm), D-ribose transport protein	-3.07	2.85	3.66	3.06	2.71
		350274		-3.19	3.63	-3.21	-2.35	2.93
		cydD		-0.43	-2.66	-1.57	3.63	0
		BMEII0799	K02050 sulfonate/nitrate/taurine transport system permease protein	0.61	3.62	2.92	1.37	2.32
		pstA		2.3	3.47	3.61	2.75	2.87
		Sbp	spermine binding protein	-1.02	3.44	0	-0.23	-2.23
		oppC		1.92	2.7	3.35	3.17	1.83
		350293		0	0	0	3.32	0
		BMEI0635		0	0	0.37	2.95	1.64
		livG		2.93	2.74	-2	-1.97	-2.91
		BMEII0489	nickel transporter permease NikC	-2.64	0	0	-2.33	2.7
		BMEII0103	K01999 branched-chain amino acid transport system substrate-binding protein	0	1.01	0	2.5	-0.85
		GltL	glutamate/aspartate transport system ATP-binding protein [EC:3.6.3.-]	0	1.06	2.31	2.14	1.68
		oppD		0	2.26	0	0.95	0.49
		BMEII0605	K02015 iron complex transport system permease protein	0	1.81	0	0	0
		BMEII0943	K10237 trehalose/maltose transport system permease protein	0	1.3	0	0	0
		BMEI0520		0	0	0	0	0.4
		glnH	glutamine transport system substrate-binding protein	0	0	0	0	0
		ugpC	glycerol-3-phosphate transporter ATP-binding subunit	0	0	0	0	0
		BMEI1392	K10441 ribose transport system ATP-binding protein [EC:3.6.3.17]	-0.81	0	0	0	0
		BMEI0283	K02062 thiamine transport system ATP-binding protein	-0.67	-0.83	0	0	0
		oppB		-1.33	0	0	0.84	-0.37
		SfuC		-0.68	-1.45	0	0.82	0.67
		BMEI0659	K02015 iron complex transport system permease protein	-2.08	1	1.83	2.06	-1.23
		BMEII0945	K10236 trehalose/maltose transport system substrate-binding protein	-1.97	0	-2.44	-2.52	-2.31
		SsuB		-0.61	2.74	0.39	-1.2	-3.09
		BMEII0065	K01996 branched-chain amino acid transport system ATP-binding protein	-3.13	0.01	0	0	-0.73
		potC	spermidine/putrescine transport system permease protein	-2.59	-3.31	-1.61	-2.18	-2.19
		znuC		-2.2	-3.32	-1.74	-1.73	-2.31
		MetI		2.73	-2.32	-3.34	-2.44	2.37
		BMEII0107	K02050 sulfonate/nitrate/taurine transport system permease protein	-3.18	-2.8	-2.04	-3.05	-3.44
		CcmC	heme exporter membrane protein CcmC	-3.09	-2.45	-3.68	-2.35	-2.54
		BMEII0961		-0.65	-2.38	-2.7	3.28	-3.73
		BMEI1726	K05846 osmoprotectant transport system permease protein	-3.81	-0.44	-0.93	-3.55	-3.4
		rbsA		-3.13	-0.48	-1.43	-2.03	-3.85
		BMEII0361	K10548 putative multiple sugar transport system ATP-binding protein	-0.8	0.84	0	-3.96	-3.12
		BMEI0072	K09812 cell division transport system ATP-binding protein	-3.07	-2.82	-4.02	-2.32	-2.65
		MalG	maltose/maltodextrin transport system permease protein	-2.36	-1.04	-2.17	-4.03	-3.57
		modA		-3.82	-4.11	-2.36	-3.71	-3.84
		LivK		-3.65	-2.65	-3.41	-3.05	-4.31
		BMEII0491	nickel transporter ATP-binding protein NikE (EC:3.6.3.24)	-4.34	-3.88	-3.31	-3.34	-3.04
		PotA	ABC superfamily (atp_bind), spermidine/putrescine transporter	-3.47	-4.41	-3.86	-3.55	-3.07
		BMEII0108	K02049 sulfonate/nitrate/taurine transport system ATP-binding protein	-3.71	-4.46	-0.4	-2.4	-3.16
		SsuC		-3.82	0	-0.7	-2.27	-4.49
		ugpE		-4.09	-4.51	-3.41	-4.1	-3.64
		MetN		-3.17	-4.61	-2.92	-3.12	-2.75
		znuA		-2.58	-4.41	-3.87	-4.7	-2.68
		modB	molybdate ABC transporter permease protein	-4.73	-3.97	-2.54	-2.61	-2.98
		BMEI1208	K09972 general L-amino acid transport system ATP-binding protein [EC:3.6.3.-]	-2.02	4.02	-1.15	0	-4.74
		350266		-4.47	-2.48	-3.1	-2.36	-4.82
		BMEI1935	K02035 peptide/nickel transport system substrate-binding protein	-2.37	1.74	-1.48	-1.72	-4.86
		MetQ		-4.93	-4.8	-3.29	-2.94	-2.79
		BMEII0940	K10239 trehalose/maltose transport system ATP-binding protein	-5.02	-2.57	-3.85	-2.77	-2.86
		350324		-4.4	-4.85	-5.13	-4.23	-2.72
		YadH		-3.91	-3.4	-3.85	-5.17	-4.31
		BMEI1262		-4.86	-5.2	-3.47	-4.86	-4.46
		BMEII0565	K02012 iron(III) transport system substrate-binding protein	-4.56	-5.29	-3.26	-4.61	-3.64
		livH		-2.9	-3.06	-3.51	-5.29	-4.37
		BMEII0066	K01995 branched-chain amino acid transport system ATP-binding protein	-3.3	-1.73	-2.57	-5.08	-5.44
		FhuB		-4.92	-4.35	-5.49	-3.57	-3.65
		SsuA		-5.6	-3.84	-4.81	-4.1	-3.3
		BMEI0637		-4.78	-5.72	-4.27	-2.92	-4.66
		cysA		-5.79	-3.8	-2.92	-5.77	-4.9
		BMEI0436	K12370 dipeptide transport system permease protein	-6.03	-3.4	-3.32	-3.05	-5.47
		OpuBC		-4.9	-4.94	-6.13	-3.03	-4.29
		cydC		-2.28	-4.99	-2.11	-2.84	-6.24
		BMEII0864	K02032 peptide/nickel transport system ATP-binding protein	-6.28	-6.33	-6.1	-4.77	-5
		BMEI0656	K09686 antibiotic transport system permease protein	-4.74	-4.39	-6.54	-4.45	-4.29
		BMEII0195	K11078 mannopine transport system permease protein	-6.62	-3.2	-4.32	-2.66	-4.01
		CcmA	heme exporter ATP-binding protein CcmA [EC:3.6.3.41]	-6.65	-6.73	-6.42	-4.02	-6.22
		BMEII0537	K02013 iron complex transport system ATP-binding protein [EC:3.6.3.34]	-6.68	-5.72	-5.34	-5.29	-6.75
		BMEII0863	K02031 peptide/nickel transport system ATP-binding protein	-5.02	-3.37	-4.27	-6.8	-3.71
		BMEI1727	K05847 osmoprotectant transport system ATP-binding protein	-6.84	-5.35	-5.39	-5.51	-6.58
		BMEII0344	K01999 branched-chain amino acid transport system substrate-binding protein	-6.92	-4.76	-5.55	-3.8	-4.48
		znuB		-6.19	-6.95	-5.64	-4.41	-4.83
		OpuBB		-5.57	-3.7	-4.18	-3.97	-6.99
		rbsC		-7.03	-3.63	-5.87	-3.93	-4.33
		AfuB		-7.18	-6.08	-6.87	-6.36	-6.31
		BMEI0073	K09811 cell division transport system permease protein	-5.09	-5.04	-7.32	-5.67	-6.28
		livF		-6.28	-7.34	-7.06	-4.34	-3.67
		348479		-7.39	-6.23	-6.6	-5.06	-5.45
		pstB		-7.43	-4.31	-5.75	-7.03	-4.97
		livM		-6.18	-3.21	-5.49	-7.52	-4.75
		proW	ABC superfamily (membrane), glycine/betaine/proline transport protein	-7.71	-4.92	-6.2	-4.6	-5.62
		BMEI1138		-7.81	-7.41	-7.83	-7.15	-3.94
		BMEI1263		-6.36	-7.92	-6.1	-4.8	-4.77
		BMEII0802	K09687 antibiotic transport system ATP-binding protein	-7.02	-6.69	-7.95	-6.51	-5.55
		BMEII0874	K01995 branched-chain amino acid transport system ATP-binding protein	-4.61	-5.51	-6.01	-7.97	-6.1
		BMEI0636		-3.93	-5.48	-8.11	-2.98	-2.92
		BMEII0120	K01995 branched-chain amino acid transport system ATP-binding protein	-7.37	-6.17	-8.19	-5.9	-7.37
		potB	spermidine/putrescine transport system permease protein	-7.2	-5.93	-8.19	-5.17	-8.54
		BMEII0146	K10543 D-xylose transport system substrate-binding protein	-5.34	-4.44	-8.62	-3.55	-3.51
		BMEII0861	K02034 peptide/nickel transport system permease protein	-8.68	-7.94	-3.8	-5.12	-3.71
		YbbP		-7.52	-6.63	-8.85	-7.56	-7.49
		350294		-7.53	-6.81	-6.41	-5.15	-9.09
		BMEII0196	K11077 mannopine transport system substrate-binding protein	-9.18	-4.86	-9.06	-4.98	-6.86
		PotD	spermidine/putrescine transport system substrate-binding protein	-6.1	-9.25	-9	-8.78	-7.83
		oppF		-6.98	-7.37	-7.69	-9.53	-6.22
	Pathway	bme00510 (map00510)*	N-Glycan biosynthesis	-8.34	5.1	7.9	6.02	6.43
		Gene	Description
		rfbA	dTDP-glucose pyrophosphorylase (EC:2.7.7.24)	5.94	4.88	7.35	5.12	4.15
		uppS	undecaprenyl pyrophosphate synthase (EC:2.5.1.31)	4.47	5.65	4.86	5.82	7.32
		BMEI1418		4.93	4.32	5.86	6.19	6.82
		BMEII1129		-2.89	5.63	2.5	-4.94	-3.09
		BMEII0437		2.61	4.57	3.52	5.48	4.07
		BMEI1404		3.98	4.55	5.26	3.8	4.12
		BMEII0900		2.76	4.48	4.23	2.8	5.23
		BMEI0997		3.02	3.09	4.78	3.07	4.31
		ispB	octaprenyl-diphosphate synthase [EC:2.5.1.-]	3.12	2.93	3.06	4.53	3.17
		BMEI1393		3.74	3.43	3.68	1.96	4.33
		BMEI2025		2.95	4.3	3.88	3.21	3.86
		BMEII0835		-2.79	-2.74	0	-2.4	-3.37
		gmd	GDP-D-mannose dehydratase (EC:4.2.1.47)	-3.67	-1.05	3.33	-0.17	1.16
		BMEII1101		-4.22	-2.53	-2.59	-2.34	-3.05
		cpsF		-4.77	-2.84	-3.83	-2.83	-2.79
		BMEI1626		-4.8	-2.81	-4.27	-4.01	-2.71
		BMEII0837		-4	-5.55	-4.61	-4.1	-3.8
		BMEII0847		-6.97	-4.61	-6.4	-4.39	-4.11
		BMEII0846		-6.28	-2.46	-4.6	-5.81	-7.85
	Pathway	bme00512 (map00512)*	O-Glycan biosynthesis	-9.82	-4.26	-4.96	-4.6	-5.59
		Gene	Description
		BMEI1404		4.79	4.71	4.21	3.23	3.46
		BMEII1129		-1.86	4.21	2.22	-2.35	-3.28
		BMEI1393		3.15	3.67	1.74	1.21	3.88
		BMEI0997		2.67	3.13	1.02	2.44	1.44
		BMEII0837		-2.43	-2.57	-3.13	-3.16	-3.12
		BMEII0835		-3.18	-0.6	-1.27	-2.33	-3.1
		cpsF		-2.34	-2.39	-3.57	-2.74	-2.39
		BMEII1101		-2.62	-2.4	-2.35	-2.34	-3.88
		BMEI1626		-4.57	-2.78	-4.15	-3.83	-2.61
		BMEII0847		-4.91	-4.69	-4.53	-3.02	-2.42
		BMEII0846		-6.36	-4.95	-1.9	-3.46	-2.48
	Pathway	bme00603	Glycosphingolipid metabolism	-9.99	4.81	-6.82	-5.03	-5.18
		Gene	Description
		BMEI1404		4.85	4.56	4.21	3.23	3.46
		exoII		2.56	2.76	4.57	2.71	0.95
		lgt		2.04	3.56	2.15	4.16	2.29
		BMEII1129		-1.99	3.91	2.23	-2.3	-3.21
		BMEI1393		3.12	3.73	2.09	2.25	3.79
		BMEI0997		2.86	3.19	1.3	2.54	2.14
		BMEII0835		-3.21	-0.53	-1.17	-2.32	-3.12
		cpsF		-1.36	-2.24	-3.54	-2.47	-2.33
		BMEII0837		-2.52	-2.09	-3.72	-3.15	-3.94
		BMEII1101		-1.44	-2.29	-2.29	-2.65	-4.13
		BMEI1626		-4.49	-2.69	-4.43	-3.45	-2.63
		BMEII0847		-5.52	-3.45	-4.94	-3.07	-2.54
		BMEII0846		-6.33	-5.07	-2.03	-3.63	-2.59
	Pathway	bme00604 (map00604)*	Glycosphingolipid biosynthesis	-9	-4.92	-6.56	-4.98	-5.46
		Gene	Description
		BMEII1129		-2.86	5.54	2.49	-4.96	-3.11
		BMEI1404		4	4.59	5.35	3.75	4.08
		BMEI0997		2.99	3.08	4.73	3.06	4.28
		BMEI1393		3.74	3.43	3.68	1.96	4.33
		lgt		1.82	3.06	0.43	3.8	0.05
		BMEII0835		-2.75	-2.82	0	-2.4	-3.39
		BMEII1101		-4.19	-2.53	-2.59	-2.35	-3.06
		cpsF		-4.71	-2.83	-3.83	-2.83	-2.78
		BMEI1626		-4.79	-2.81	-4.27	-4.01	-2.7
		BMEII0837		-4	-5.55	-4.61	-4.1	-3.8
		BMEII0847		-5.99	-4.83	-6.09	-4.51	-4.15
		BMEII0846		-6.23	-2.7	-4.61	-6.18	-7.82
	Pathway	bme00940 (map00940)*	Phenylpropanoid biosynthesis	-4.74	5.51	6.87	7.05	5.98
		Gene	Description
		nspC		3.15	4.68	6.04	5.53	4.28
		BMEII0879		-3.63	-1.91	-1.83	-3.53	-2.32
	Pathway	bme02030	Bacterial chemotaxis	-8.75	-8.68	-7.73	-7.93	-8.25
		Gene	Description
		BMEI0324	K02557 chemotaxis protein MotB	8.25	7.21	7.96	6.85	8.73
		MOTA	proton conductor component of motor, torque generator	1.59	0.54	0.57	0.46	0.26
		fliN		-5.7	-5.38	-6.1	-4.47	-4.63
		fliG-2		-6.38	-5.69	-6.01	-6.25	-5.82
		FLIM	flagellar biosynthesis, component of motor switch and energizing	-6.53	-6.87	-6.13	-6.28	-7.62
		MOTB	enables flagellar motor rotation, linking torque machinery to cell wall	-8.71	-7.43	-7.25	-7.55	-6.64
	Pathway	bme02040	Flagellar assembly	-9.21	-8.29	-9.01	-8.63	-7.17
		Gene	Description
		fliF	flagellar biosynthesis; basal-body MS(membrane and supramembrane)-ring and collar protein	8.95	7.88	6.16	6.42	7.94
		BMEI0324	K02557 chemotaxis protein MotB	8.25	7.21	7.96	6.85	8.73
		flgC	flagellar basal body rod protein FlgC	6.11	5.48	3.44	3.04	2.91
		350350		3.84	5.54	4.69	3.63	3.46
		flgE	flagellar hook protein FlgE	3.45	3.96	3.68	-2.53	2.57
		flgL	flagellar biosynthesis; hook-filament junction protein	0	3.11	0	-2.25	-1.87
		flgH	flagellar basal body L-ring protein	0	2.93	0	0.92	-0.54
		flgI	flagellar basal body P-ring protein	0	2.51	0	-1.7	-1.96
		20204		-1.28	2.47	1.91	0	0
		MOTA	proton conductor component of motor, torque generator	1.59	0.54	0.57	0.46	0.26
		flhB	flagellar biosynthesis protein FlhB	0	0	0	0	0
		flgG	flagellar basal body rod protein FlgG	-0.6	0	0	0	-0.16
		flgB	flagellar basal body rod protein FlgB	-2.46	-0.61	-1.83	-2.03	-1.25
		flgA	flagellar biosynthesis; assembly of basal-body periplasmic P ring	-2.53	-1.78	-1.98	-2.53	-2.34
		fliQ	flagellar biosynthesis protein FliQ	-2.43	-0.65	0	-0.72	-3.23
		fliP	flagellar biosynthesis protein FliP	2.43	3.53	3.35	3.12	-3.61
		fljN		-3.63	-3.31	-3.9	-3.13	-2.98
		flhA		-3.5	-3.53	-3.86	-4.65	-4.48
		flgD	flagellar biosynthesis, initiation of hook assembly	-4.82	-2.99	-4.91	-4.71	-4.02
		fliR	flagellar biosynthesis protein FliR	-3.96	-3.01	-3.68	-3.71	-5.05
		flgK	flagellar biosynthesis, hook-filament junction protein 1	-4.97	-3.78	-4.64	-5.06	-5.07
		fliN		-5.7	-5.38	-6.1	-4.47	-4.63
		fliG-2		-6.38	-5.69	-6.01	-6.25	-5.82
		FLII	flagellum-specific ATP synthase	-4.32	-5.12	-6.86	-4.65	-4.56
		BMEII1107		-6.88	-6.04	-5.38	-6.01	-3.85
		FLIM	flagellar biosynthesis, component of motor switch and energizing	-6.53	-6.87	-6.13	-6.28	-7.62
		MOTB	enables flagellar motor rotation, linking torque machinery to cell wall	-8.71	-7.43	-7.25	-7.55	-6.64
		fliE	flagellar hook-basal body protein FliE	-10.35	-3.77	-5.18	-5.29	-8.48
	Pathway	bme00010	Glycolysis / Gluconeogenesis	8.34	7.05	7.27	6.89	8.52
		Gene	Description
		glpX	fructose 1,6-bisphosphatase II (EC:3.1.3.11)	9.18	8.47	9.89	9.82	8.96
		Pdhb	pyruvate dehydrogenase (lipoamide) beta	8.38	6.67	9.22	7.36	8.05
		PDHA	no description	8.6	6.01	8.69	7.12	5.7
		eno	phosphopyruvate hydratase (EC:4.2.1.11)	8.41	6.81	6.36	5.63	8.6
		BMEI1636		5.19	6.61	8.17	5.96	6.74
		fbaA		6.38	6.8	7	6.32	7.46
		gpm		7.14	5.52	6.35	5.74	5.16
		acs-1		4.99	4.79	5.66	6.39	3.78
		pyk		3.95	3.99	5.93	3.84	3.64
		Mro		4.64	4.8	5.72	4.26	4.46
		pgk	phosphoglycerate kinase (EC:2.7.2.3)	3.22	2.42	3.28	3.37	4.77
		qor		4.52	3.17	2.94	3.34	2.52
		BMEII1060		2.83	4.28	4.08	3.17	4.37
		glk	glucokinase (EC:2.7.1.2)	3.14	2.6	2.81	3.47	-2.54
		BMEII0608		0	0	1.07	-0.88	0
		BMEII0282		0	-2.08	-1.5	1.61	-2.42
		aldA		-3.09	2.91	1.2	-2.26	-3.29
		acs	acetyl-CoA synthetase (EC:6.2.1.1)	-2.47	-4.02	-1.96	-2.06	-1.79
		BMEI1886		-4.05	3.45	3.45	3.57	-3.12
		aldB	aldehyde dehydrogenase B (EC:1.2.1.22)	2.66	-4.69	3.7	3.35	4.01
		adh		-3.19	-3.82	-2.12	-4.74	2.86
		tpiA	triosephosphate isomerase (EC:5.3.1.1)	-4.85	-3.99	-3.57	-4.38	-3.41
		BMEII0125		-4.9	-4.97	-4.38	-3.61	-3.03
		gap		-5.12	-3.16	-4.45	-4.69	-5.19
		BMEII0218		-4.1	-2.76	-5.65	-3.77	-3.79
		BMEII0553		-5.65	-2.14	-5.86	-4.03	-5.54
		BMEII0422		-3.7	-5.87	-2.63	-4.72	-2.65
		adhI		-6.76	-6.61	-6.35	-5.74	-6.45
		BMEII0124		-5.17	-7.37	-2.95	-3.83	-3.04
		b1385		-6	-6.43	-5.04	-4.75	-7.72
		pckA	phosphoenolpyruvate carboxykinase (EC:4.1.1.49)	-4.75	-4.43	-5.32	-8.4	-3.37
		aldH		-9.94	-6.33	-6.66	-8.75	-7.24
	Pathway	bme00061	Fatty acid biosynthesis	7.3	7.63	8.34	6.07	7
		Gene	Description
		accB	acetyl-CoA carboxylase biotin carboxyl carrier protein subunit (EC:6.4.1.2)	6.3	6.6	8.68	8.77	6.51
		BMEI0832		4.43	5.06	3.61	5.53	8.65
		accD	acetyl-CoA carboxylase subunit beta (EC:6.4.1.2)	5.87	7.56	6.6	4.8	5.26
		accA	acetyl-CoA carboxylase carboxyltransferase subunit alpha (EC:6.4.1.2)	5.73	4.7	7.48	4.09	4.81
		fabI	enoyl-(acyl carrier protein) reductase (EC:1.3.1.10)	4.63	5.72	4.97	5.85	7.37
		fabF	3-oxoacyl-(acyl carrier protein) synthase II (EC:2.3.1.41)	6.91	3.3	4.09	-2.79	4.19
		fabH-2		3.63	2.85	6.55	3.7	4.08
		fabA	3-hydroxydecanoyl-(acyl carrier protein) dehydratase (EC:4.2.1.60)	3.9	4.08	4.08	3.89	6.46
		bccA	acetyl/propionyl carboxylase subunit alpha	6.22	4.84	4.91	5.84	4.38
		fabH	3-oxoacyl-(acyl carrier protein) synthase III (EC:2.3.1.41)	0	2.1	3.21	2.95	3.9
		fabD	acyl carrier protein S-malonyltransferase (EC:2.3.1.39)	-3.36	-3.83	2.03	-4.1	-2.19
		accC	acetyl-CoA carboxylase biotin carboxylase subunit (EC:6.4.1.2)	-4.66	-2.65	-4.11	-4.78	-4.66
		fabB	3-oxoacyl-(acyl carrier protein) synthase I (EC:2.3.1.41)	-4.93	-3.17	-4.28	-5.73	-3.29
		fabG	3-ketoacyl-(acyl-carrier-protein) reductase (EC:1.1.1.100)	-3.68	-5.02	-6.04	-3.85	-6.09
		3-oxoacyl-(acyl-carrier protein) reductase (EC:1.1.1.100)	K00059 3-oxoacyl-[acyl-carrier protein] reductase [EC:1.1.1.100]	-6.36	-4.9	-6.01	-4.14	-6.01
		BMEI1112		-3.93	-5.34	-7.43	-5.97	-5.37
	Pathway	bme00400	Phenylalanine, tyrosine and tryptophan biosynthesis	11.71	9.3	10.01	10.44	9.12
		Gene	Description
		trpD	bifunctional anthranilate synthase/anthranilate phosphoribosyltransferase (EC:4.1.1.48 2.4.2.18)	7.38	8.3	9.09	9.88	8.56
		aroQ		7.73	6.54	8.48	9.66	5.92
		aroC	chorismate synthase (EC:4.2.3.5)	6.18	8.71	5.77	5.47	5.49
		trpB	tryptophan synthase subunit beta (EC:4.2.1.20)	7.24	6.32	6.58	7.46	8.14
		pheT	phenylalanyl-tRNA synthetase subunit beta (EC:6.1.1.20)	7.05	7.76	5.68	5.97	6.78
		TrpC	bifunctional indole-3-glycerol phosphate synthase/phosphoribosylanthranilate isomerase (EC:4.1.1.48 5.3.1.24)	7.54	5.88	7.01	4.58	6.25
		TrpE	anthranilate synthase component I (EC:4.1.3.27)	5.65	4.57	7.1	4.87	7.44
		BMEI0226		7.19	6.03	5.36	4.78	4.86
		BMEII0871	K00014 shikimate 5-dehydrogenase [EC:1.1.1.25]	3.11	5.6	4.16	4.28	1.15
		BMEI0971		4.47	3.21	3.89	4.26	5.24
		asp		3.51	4.04	5.23	3.84	3.97
		aroK	shikimate kinase I (EC:2.7.1.71)	1.6	4.85	2.91	1.66	2.34
		aroA	3-phosphoshikimate 1-carboxyvinyltransferase (EC:2.5.1.19)	4.48	4.26	3.73	2.72	3.01
		tyrS	tyrosyl-tRNA synthetase (EC:6.1.1.1)	4.31	2.66	1.88	3.37	2.68
		histidinol-phosphate aminotransferase (EC:2.6.1.9)	K00817 histidinol-phosphate aminotransferase [EC:2.6.1.9]	1.16	3.93	0	1.92	0
		aroB	3-dehydroquinate synthase (EC:4.2.3.4)	-0.39	3.46	3.35	-3.07	-2.01
		trpA	tryptophan synthase subunit alpha (EC:4.2.1.20)	-1.59	3.94	-3.58	-2.34	-4.51
		pheS	phenylalanyl-tRNA synthetase subunit alpha (EC:6.1.1.20)	-4.5	-3.09	-3.12	-5.16	-2.95
		pheA	bifunctional chorismate mutase/prephenate dehydratase (EC:5.4.99.5 4.2.1.51)	-3.45	-4.04	-5.38	-3.24	0
		aroE	quinate/shikimate dehydrogenase (EC:1.1.1.282)	-5.38	-3.26	-3.72	-4.16	-3.2
		tyrA	bifunctional chorismate mutase/prephenate dehydrogenase (EC:5.4.99.5 1.3.1.12)	-5.77	-3.75	-5.09	-4.34	-7.77
		trpF		-5.15	-4.33	-8.35	-4.62	-4.05
		BMEI1308		-7.06	-6.54	-8.82	-6.25	-4.98
		BMEI1309		-9.2	-7.81	-6.58	-6.74	-6.6
	Pathway	bme00230	Purine metabolism	10.38	9.05	11.96	7.56	8.2
		Gene	Description
		rpoB	DNA-directed RNA polymerase subunit beta [EC:2.7.7.6]	9.87	6.72	9.02	6.13	7.72
		ndk	nucleoside diphosphate kinase (EC:2.7.4.6)	9.09	9.31	9.31	7.98	8.26
		ADK	adenylate kinase	6.15	9.12	8.77	7.48	7.69
		rpoZ	DNA-directed RNA polymerase subunit omega [EC:2.7.7.6]	6.58	7.33	7.07	8.18	6.15
		rpoC	DNA-directed RNA polymerase subunit beta [EC:2.7.7.6]	6.12	6.38	6.46	7.13	8.01
		purH	bifunctional phosphoribosylaminoimidazolecarboxamide formyltransferase/IMP cyclohydrolase (EC:3.5.4.10 2.1.2.3)	6.75	6.98	7.91	5.23	4.68
		purL		7.76	7.2	5.45	4.45	6.38
		BMEII0598		7.52	5.07	4.67	7.32	5.62
		gmk	guanylate kinase	3.28	3.92	5.43	6.54	7.36
		GPT	glutamic-pyruvate transaminase (alanine aminotransferase)	5.67	4.49	7.29	5.31	4.53
		BMEI0647		4.94	4.83	6.62	5.08	3.35
		hpt	homogenitisate phytyltransferase	-1.41	3.79	3.68	6.58	2.89
		Pnp	purine-nucleoside phosphorylase 1	4.84	6.34	4.62	6.46	3.71
		nspC		3.15	4.68	6.04	5.53	4.28
		spoT	bifunctional (p)ppGpp synthetase II/guanosine-3,5-bis pyrophosphate 3-pyrophosphohydrolase (EC:3.1.7.2)	4.7	6.04	3.8	5.62	3.13
		dnaX	DNA polymerase III subunits gamma and tau (EC:2.7.7.7)	5.77	5.95	5.5	5.07	5.59
		guaB	inositol-5-monophosphate dehydrogenase (EC:1.1.1.205)	2.33	3.84	3.81	3.2	5.94
		pyk		3.95	3.99	5.93	3.84	3.64
		BMEI0943		3.82	4.13	4.09	5.9	4.81
		purF	amidophosphoribosyltransferase (EC:2.4.2.14)	5.87	4.9	2.97	4.87	3.19
		cysN/C		4.2	3.49	3.73	5.86	5.37
		mazG	nucleoside triphosphate pyrophosphohydrolase (EC:3.6.1.19)	5.22	3.59	3.6	4.18	3.51
		BMEI0941		5.11	2.66	3.74	4.41	4.79
		BMEI1228		3.83	3.18	4.1	5.07	4.61
		prsA	ribose-phosphate pyrophosphokinase (EC:2.7.6.1)	3.92	5.02	4.93	3.69	2.8
		rpoA	DNA-directed RNA polymerase subunit alpha [EC:2.7.7.6]	3.33	3.57	4.86	3.37	3.85
		BMEI0011		4.84	3.08	3.13	3.26	4.06
		purC	phosphoribosylaminoimidazole-succinocarboxamide synthase (EC:6.3.2.6)	3.79	4.72	3.68	3.2	4.03
		BMEI1772		4.71	3	3.37	2.84	3.47
		BMEII0929		-3.31	4.67	-4.21	-2.88	-3.62
		surE	stationary phase survival protein SurE (EC:3.1.3.2)	0	4.13	1.58	2.93	3.02
		BMEI1876		3.07	3.15	4.09	3.71	1.61
		purM	phosphoribosylaminoimidazole synthetase (EC:6.3.3.1)	4.07	2.81	3.81	2.88	2.93
		Purb	purine-rich element binding protein B	1.09	2.28	2.9	2.56	3.99
		dnaQ	DNA polymerase III subunit epsilon (EC:2.7.7.7)	2.29	2.51	3.5	3.02	3.84
		BMEI0351		2.51	0.64	3.8	2.24	3.06
		BMEI1575		3.49	2.89	3.27	-3.22	3.3
		BMEI1123		2.82	2.43	2.88	3.41	3.22
		cysD	sulfate adenylyltransferase subunit 2 (EC:2.7.7.4)	-0.75	-2.07	2.38	2.03	2.77
		POLA	DNA polymerase I (EC:2.7.7.7)	0	0	0	0	0
		dnaE	DNA polymerase III subunit alpha (EC:2.7.7.7)	-1.13	0.23	-1.79	-2.13	-0.71
		purK	phosphoribosylaminoimidazole carboxylase ATPase subunit (EC:4.1.1.21)	-3.23	-2.66	-0.85	-2.68	0
		BMEI1576		-2.94	-3.26	-1.53	-2.41	-0.98
		ade	adenine deaminase [EC:3.5.4.2]	-2.85	-3.36	-1.29	-1.42	-3.51
		hutI	imidazolonepropionase (EC:3.5.2.7)	-2.44	-2.86	-2.51	-1.91	-3.56
		purQ		-2.95	-4.05	-2.25	-3.69	2.52
		BMEI0988		-3.55	-4.22	-4.35	-3.39	-3.75
		iunH		-3.67	-4.51	-3.44	-3.71	-1.73
		guaA	bifunctional GMP synthase/glutamine amidotransferase protein (EC:6.3.5.2)	-3.49	-4.1	-2.78	-3.83	-4.59
		BMEII0650		-3.66	-3.57	-4.72	-4.72	-4.94
		Amn	amnionless	-3.75	-4.98	-4.74	-3.78	-4.63
		purE	phosphoribosylaminoimidazole carboxylase catalytic subunit (EC:4.1.1.21)	-3.87	-5.1	-3.21	-5.01	-3.45
		purD	phosphoribosylamine--glycine ligase (EC:6.3.4.13)	-3.96	-3.63	-5.32	-4.02	-4.44
		ureAB		-3.62	-5.38	-4.38	-3.05	-2.19
		BMEI1652		-5.13	-4.96	-2.28	-5.8	-4.62
		350135		-5.18	-5.41	-4.57	-5.82	-4.36
		BMEII0137		-5	-4.3	-3.76	-6	-5.17
		ureB	urease subunit beta (EC:3.5.1.5)	-6.33	-5.88	-4.25	-3.92	-3.1
		BMEI1430		-6.35	-4.13	-4.74	-4.07	-4.15
		BMEII0290		-5.38	-5.71	-6.42	-3.86	-5.41
		purN	phosphoribosylglycinamide formyltransferase (EC:2.1.2.2)	-6.73	-3.13	-4.18	-2.85	-3.67
		BMEI1708		-6.75	-6.73	-4.25	-3.98	-4.57
		nrdE	ribonucleotide-diphosphate reductase subunit alpha (EC:1.17.4.1)	-5.35	-4.07	-6.96	-5.23	-5.8
		dgt	deoxyguanosinetriphosphate triphosphohydrolase (EC:3.1.5.1)	-7.02	-5.33	-5.59	-4.73	-5.2
		BMEI1260		-7.14	-4.07	-3.53	-2.61	-1.13
		dnaN	DNA polymerase III subunit beta (EC:2.7.7.7)	-3.12	-4.78	-7.35	-7.4	-3.19
		apt	adenine phosphoribosyltransferase (EC:2.4.2.7)	-7.67	-4.78	-6.88	-3.68	-5.51
		BMEI1204		-8.11	-3.28	-5.76	-5.82	-5.45
	Pathway	bme00300	Lysine biosynthesis	8.98	6.83	6.77	6.54	5.84
		Gene	Description
		BMEII0862		7.59	7.26	7.47	7.82	8.28
		BMEI0189		6.25	5.28	7.97	3.9	5.23
		murE	UDP-N-acetylmuramoylalanyl-D-glutamate--2,6-diaminopimelate ligase (EC:6.3.2.13)	6.55	4.85	5.4	4.38	3.8
		argD	bifunctional N-succinyldiaminopimelate-aminotransferase/acetylornithine transaminase protein (EC:2.6.1.17 2.6.1.11)	5.19	5.88	-4.55	3.71	4.33
		dapD	2,3,4,5-tetrahydropyridine-2-carboxylate N-succinyltransferase (EC:2.3.1.117)	3.58	5.68	2.67	5.63	3.72
		dapA	dihydrodipicolinate synthase (EC:4.2.1.52)	3.52	4.24	4.25	5.08	2.75
		dapE	succinyl-diaminopimelate desuccinylase (EC:3.5.1.18)	2.01	4.12	3.4	0.59	-1.74
		murF	UDP-N-acetylmuramoyl-tripeptide--D-alanyl-D-alanine ligase (EC:6.3.2.10)	0	3.87	3.97	4.06	3.22
		hom		1.49	4.06	2.35	2.2	2.48
		BMEII1060		2.22	0.49	3.4	2.7	2.12
		lysS	lysyl-tRNA synthetase (EC:6.1.1.6)	-2.49	-2.95	-3.5	-2.3	-3.18
		dapF	diaminopimelate epimerase (EC:5.1.1.7)	-3.75	-2.72	-3.47	-4.57	-3.18
		BMEII1006		-4.63	-3.41	-4.09	-4.1	-3.48
		lysA	diaminopimelate decarboxylase (EC:4.1.1.20)	-3.05	4.98	-5.28	-4.3	-4.61
		asd	aspartate-semialdehyde dehydrogenase (EC:1.2.1.11)	-5.62	4.41	5.18	3.3	-3.89
		dapB	dihydrodipicolinate reductase (EC:1.3.1.26)	-7.12	-5.95	-7.13	-6.71	-6.69
	Pathway	bme00710 (map00710)*	Carbon fixation in photosynthetic organisms	8.89	6.6	6.92	6.42	7.81
		Gene	Description
		ppdK	pyruvate,orthophosphate dikinase [EC:2.7.9.1]	6.89	6.99	10.39	4.86	6.19
		glpX	fructose 1,6-bisphosphatase II (EC:3.1.3.11)	9.18	8.47	9.89	9.82	8.96
		BMEI0137		7.02	6.29	8.21	6.85	9.53
		RPE	ribulose-5-phosphate-3-epimerase	4.72	6.51	6.63	9.51	7.12
		fbaA		6.38	6.8	7	6.32	7.46
		Tkt	transketolase	4.45	5.37	7.13	7.18	6.5
		pgk	phosphoglycerate kinase (EC:2.7.2.3)	3.46	2.54	3.83	3.37	6.35
		pyk		3.95	3.99	5.93	3.84	3.64
		asp		3.51	4.04	5.23	3.84	3.97
		RPIA	ribose 5-phosphate isomerase A (ribose 5-phosphate epimerase)	2.79	3.63	2.76	2.94	2.96
		maeB	malic enzyme (EC:1.1.1.40)	-1.07	3.33	0.15	-2.29	-3
		BMEII1005		-3.82	-3.98	-2.7	-4.57	-2.57
		tpiA	triosephosphate isomerase (EC:5.3.1.1)	-4.85	-3.99	-3.57	-4.38	-3.41
		BMEII0422		-3.7	-5.87	-2.63	-4.72	-2.65
		BMEII0424		-4.43	-3.53	-5.93	-5.48	-2.94
		pckA	phosphoenolpyruvate carboxykinase (EC:4.1.1.49)	-4.75	-4.43	-5.32	-8.4	-3.37
		tme		-6.32	-6.06	-7.22	-8.89	-5.06
	Pathway	bme00620	Pyruvate metabolism	8.66	7.41	8.59	5.99	6.42
		Gene	Description
		BMEI1270		10.4	8.44	7.39	6.14	7.54
		ppdK	pyruvate,orthophosphate dikinase [EC:2.7.9.1]	6.89	6.99	10.39	4.86	6.19
		BMEI0137		7.02	6.29	8.21	6.85	9.53
		Pdhb	pyruvate dehydrogenase (lipoamide) beta	8.38	6.67	9.22	7.36	8.05
		accB	acetyl-CoA carboxylase biotin carboxyl carrier protein subunit (EC:6.4.1.2)	6.3	6.6	8.68	8.77	6.51
		PDHA	no description	8.6	6.01	8.69	7.12	5.7
		accD	acetyl-CoA carboxylase subunit beta (EC:6.4.1.2)	5.87	7.56	6.6	4.8	5.26
		accA	acetyl-CoA carboxylase carboxyltransferase subunit alpha (EC:6.4.1.2)	5.73	4.7	7.48	4.09	4.81
		gloA	glyoxalase I (EC:4.4.1.5)	5.23	4.73	4.47	5.44	7.29
		BMEI0164		4.91	6.04	6.99	6.25	5.48
		abfT-1		3.49	4.03	5.26	4.95	6.78
		acs-1		4.99	4.79	5.66	6.39	3.78
		glcB		4.86	5.99	5.63	5.93	6.21
		BMEI1142		5.33	3.92	6.11	4.03	3.01
		nspC		3.15	4.68	6.04	5.53	4.28
		pyk		3.95	3.99	5.93	3.84	3.64
		phbA		2.59	3.18	5.72	4.07	4.73
		pyc		5.1	5.5	3.19	3.57	5.22
		glcD	glycolate oxidase [EC:1.1.3.15]	3.83	3.31	5.26	4.61	2.79
		BMEI0496		3.68	2.7	5.16	2.35	3.59
		Cip98	CASK-interacting protein CIP98	4.78	3.49	4.3	4.27	-3.2
		BMEI1271		2.53	1.41	2.42	2.66	4.66
		BMEII0771		3.47	2.5	4.28	4.33	4.55
		mgsA	methylglyoxal synthase (EC:4.2.3.3)	3.72	4.09	3.14	2.65	3.09
		maeB	malic enzyme (EC:1.1.1.40)	-1.07	3.33	0.15	-2.29	-3
		lldD	L-lactate dehydrogenase (EC:1.1.2.3)	0.47	0.3	0	1.68	1.09
		BMEII0608		0	0	1.07	-0.88	0
		BMEII0282		0	-2.08	-1.5	1.61	-2.42
		BMEII0064		-1.3	0	0	-0.41	-2.45
		aldA		-3.09	2.91	1.2	-2.26	-3.29
		BMEII0415		0	-3.48	-2.43	-2.41	0.13
		DLD	dihydrolipoamide dehydrogenase	-3.11	-1.97	-3.25	-3.89	-2.78
		acs	acetyl-CoA synthetase (EC:6.2.1.1)	-2.47	-4.02	-1.96	-2.06	-1.79
		BMEII1005		-3.82	-3.98	-2.7	-4.57	-2.57
		aldB	aldehyde dehydrogenase B (EC:1.2.1.22)	2.66	-4.69	3.7	3.35	4.01
		accC	acetyl-CoA carboxylase biotin carboxylase subunit (EC:6.4.1.2)	-4.66	-2.65	-4.11	-4.78	-4.66
		BMEII0125		-4.9	-4.97	-4.38	-3.61	-3.03
		BMEII0218		-4.1	-2.76	-5.65	-3.77	-3.79
		BMEII0137		-5	-4.3	-3.76	-6	-5.17
		ackA	acetate kinase (EC:2.7.2.1)	-5.69	-3.02	-4.58	-4	-6.62
		BMEI1708		-6.75	-6.73	-4.25	-3.98	-4.57
		BMEI1432		-6.85	-4.21	-4.74	-4.47	-6.02
		AtoB		-5.64	-4.85	-6.88	-3.32	-6.26
		BMEII0124		-5.17	-7.37	-2.95	-3.83	-3.04
		b1385		-6	-6.43	-5.04	-4.75	-7.72
		BMEI0129		-4.71	-5.99	-8.38	-4.6	-6.77
		pckA	phosphoenolpyruvate carboxykinase (EC:4.1.1.49)	-4.75	-4.43	-5.32	-8.4	-3.37
		tme		-6.32	-6.06	-7.22	-8.89	-5.06
		aldH		-9.94	-6.33	-6.66	-8.75	-7.24
	Pathway	bme00950 (map00950)*	Alkaloid biosynthesis I	8.35	7.48	7.04	7.44	6.31
		Gene	Description
		metF	5,10-methylenetetrahydrofolate reductase (EC:1.5.1.20)	5.94	6.33	8.27	6.19	5.68
		nspC		3.15	4.68	6.04	5.53	4.28
		asp		3.51	4.04	5.23	3.84	3.97
		BMEII0137		-5	-4.3	-3.76	-6	-5.17
		BMEI1708		-6.75	-6.73	-4.25	-3.98	-4.57
	Pathway	bme00240	Pyrimidine metabolism	8.24	8.72	9.54	7.76	7.26
		Gene	Description
		pyrG	CTP synthetase (EC:6.3.4.2)	8.86	7.52	9.09	8.1	10.43
		rpoB	DNA-directed RNA polymerase subunit beta [EC:2.7.7.6]	9.87	6.72	9.02	6.13	7.72
		ndk	nucleoside diphosphate kinase (EC:2.7.4.6)	9.09	9.31	9.31	7.98	8.26
		trxB	thioredoxin reductase	8.98	8.18	6.3	6.91	6.89
		pyrE	orotate phosphoribosyltransferase (EC:2.4.2.10)	5.76	5.62	5.81	8.61	3.93
		BMEI1643		5.18	6.19	8.4	4.64	5.75
		rpoZ	DNA-directed RNA polymerase subunit omega [EC:2.7.7.6]	6.58	7.33	7.07	8.18	6.15
		rpoC	DNA-directed RNA polymerase subunit beta [EC:2.7.7.6]	6.12	6.38	6.46	7.13	8.01
		carA	carbamoyl phosphate synthase small subunit (EC:6.3.5.5)	7.66	7.07	6.92	7.13	5.99
		DUT	deoxyuridine triphosphatase	5.97	3.7	5.4	4.66	7.45
		carB	carbamoyl phosphate synthase large subunit (EC:6.3.5.5)	6.25	5.61	7.31	6.81	5.66
		metF	5,10-methylenetetrahydrofolate reductase (EC:1.5.1.20)	5.52	5.97	7.14	5.93	5.8
		Upp	uridine phosphorylase 1	4.73	6.56	6.85	4.5	3.87
		tmk		3.31	4.34	4.69	4.76	6.82
		Pnp	purine-nucleoside phosphorylase 1	4.84	6.34	4.62	6.46	3.71
		dnaX	DNA polymerase III subunits gamma and tau (EC:2.7.7.7)	5.77	5.95	5.5	5.07	5.59
		BMEI0943		3.82	4.13	4.09	5.9	4.81
		cmk	cytidylate kinase (EC:2.7.4.14)	5.39	4.66	5.48	5.34	4.67
		mazG	nucleoside triphosphate pyrophosphohydrolase (EC:3.6.1.19)	5.22	3.59	3.6	4.18	3.51
		BMEI0941		5.11	2.66	3.74	4.41	4.79
		thyA	thymidylate synthase (EC:2.1.1.45)	-3.03	-3.82	-2	2.5	4.95
		pyrH	uridylate kinase	1.32	4.92	2.93	2.59	2.83
		rpoA	DNA-directed RNA polymerase subunit alpha [EC:2.7.7.6]	3.33	3.57	4.86	3.37	3.85
		pyrF	orotidine 5-phosphate decarboxylase (EC:4.1.1.23)	4.28	4.7	4.85	3.26	4.17
		BMEI0011		4.84	3.08	3.13	3.26	4.06
		BMEII0929		-3.31	4.67	-4.21	-2.88	-3.62
		surE	stationary phase survival protein SurE (EC:3.1.3.2)	0	4.13	1.58	2.93	3.02
		BMEI1876		3.07	3.15	4.09	3.71	1.61
		dnaQ	DNA polymerase III subunit epsilon (EC:2.7.7.7)	2.29	2.51	3.5	3.02	3.84
		pyrD	dihydroorotate dehydrogenase 2 (EC:1.3.3.1)	0.41	0.06	0.46	0.84	0.56
		POLA	DNA polymerase I (EC:2.7.7.7)	0	0	0	0	0
		BMEI0958		-0.4	-1.16	0.83	0	-0.48
		dnaE	DNA polymerase III subunit alpha (EC:2.7.7.7)	-1.13	0.23	-1.79	-2.13	-0.71
		pyrB	aspartate carbamoyltransferase catalytic subunit (EC:2.1.3.2)	0.6	-2.73	1.67	2.33	2.65
		BMEII0619		-3.37	-3.85	-2.87	-2.05	0
		BMEI1616		-4.08	-2.95	-4.16	-2.57	-3.05
		BMEI0988		-3.55	-4.22	-4.35	-3.39	-3.75
		BMEII1040		-4.37	-1.33	-1.08	-2.95	-2.73
		BMEII0650		-3.66	-3.57	-4.72	-4.72	-4.94
		22066		-4.17	-5.21	-4.33	-5.09	-5.56
		pyrC	dihydroorotase (EC:3.5.2.3)	-3.07	-5.88	-4.34	-1.89	-2.67
		BMEII0290		-5.38	-5.71	-6.42	-3.86	-5.41
		nrdE	ribonucleotide-diphosphate reductase subunit alpha (EC:1.17.4.1)	-5.35	-4.07	-6.96	-5.23	-5.8
		BMEI1260		-7.14	-4.07	-3.53	-2.61	-1.13
		dnaN	DNA polymerase III subunit beta (EC:2.7.7.7)	-3.12	-4.78	-7.35	-7.4	-3.19
	Pathway	bme00190	Oxidative phosphorylation	8.09	7.53	10.17	7.87	7.72
		Gene	Description
		nuoF	NADH dehydrogenase I subunit F (EC:1.6.99.5)	9.15	6.1	8.18	9.95	5.37
		nuoD		8.38	6.52	9.85	8.86	5.88
		PETA	apocytochrome f	8.08	9.02	8.87	7.69	7.57
		atpD	F0F1 ATP synthase subunit beta (EC:3.6.3.14)	3.07	2.4	8.66	2.85	3.88
		nuoA	NADH dehydrogenase subunit A (EC:1.6.5.3)	5.04	5.99	7.99	5.17	8.66
		nuoE	NADH dehydrogenase subunit E (EC:1.6.5.3)	6.51	8.31	8.47	7.68	8.39
		nuoM	NADH dehydrogenase subunit M (EC:1.6.5.3)	5.84	8.45	6.88	6.37	6.22
		petC		6.02	7.88	8.27	6.01	8.16
		nuoI	NADH dehydrogenase subunit I (EC:1.6.5.3)	5.05	4.82	8.21	5.55	6.38
		nuoG	NADH dehydrogenase subunit G (EC:1.6.5.3)	4.24	6.22	6.55	5.77	8.16
		BMEI1066		8.06	6.71	6.19	5.99	5.84
		BMEI1231		7.27	4.73	6.33	6.52	7.64
		SDHA	succinate dehydrogenase complex, subunit A, flavoprotein (Fp)	5.32	5.28	7.29	5.81	7.58
		CtaA		3.07	3.84	6.25	7.46	4.27
		atpA	F0F1 ATP synthase subunit alpha (EC:3.6.3.14)	3.54	2.06	7.43	3.63	3.64
		nuoL	NADH dehydrogenase subunit L (EC:1.6.5.3)	4.07	4.38	7.29	2.84	3.07
		nuoC	bifunctional NADH:ubiquinone oxidoreductase subunit C/D (EC:1.6.99.5)	5.87	5.65	6.38	7.13	5.28
		coxB	cytochrome c oxidase subunit II [EC:1.9.3.1]	6.49	6.94	6.38	5.55	6.97
		nuoH	NADH dehydrogenase subunit H (EC:1.6.5.3)	6.78	4.02	5.47	5.54	4.13
		atpH	F0F1 ATP synthase subunit delta (EC:3.6.3.14)	2.09	3.3	6.64	2.42	3.2
		nuoK	NADH dehydrogenase subunit K (EC:1.6.5.3)	3.97	3.93	6.13	6.6	5.14
		BMEI1157		4.59	5.19	4.28	6.35	4.54
		atpC	F0F1 ATP synthase subunit epsilon (EC:3.6.3.14)	3.82	3.93	5.97	3.88	4.34
		ccoO	cb-type cytochrome c oxidase subunit II [EC:1.9.3.1]	5.83	4.54	5.83	3.56	5.37
		atpB	F0F1 ATP synthase subunit A (EC:3.6.3.14)	4.41	4.78	4.79	5.83	2.67
		coxA	cytochrome c oxidase subunit I [EC:1.9.3.1]	1.44	0	2.44	2.57	5.67
		ppk	polyphosphate kinase (EC:2.7.4.1)	0	2.49	5.36	1.7	3.09
		atpF	F0F1 ATP synthase subunit B (EC:3.6.3.14)	2.09	0	5.23	2.63	3.08
		atpG	F0F1 ATP synthase subunit gamma (EC:3.6.3.14)	4.3	3.66	5.09	5.21	3.88
		Sdhc	succinate dehydrogenase complex, subunit C, integral membrane protein	0.47	2.85	5.1	2.16	3.01
		BMEII0259		0	4.48	0	0	-1.23
		BMEI1185		4.26	4.29	0.17	3.92	2.6
		BMEI1463		-2.53	-3.58	4.19	2.74	3.47
		ccoP	cb-type cytochrome c oxidase subunit III [EC:1.9.3.1]	2.36	2.39	2.22	3.07	4.07
		ppa	inorganic pyrophosphatase (EC:3.6.1.1)	2.9	3.18	1.37	3.45	0.05
		qoxA	quinol oxidase polypeptide II [EC:1.9.3.-]	1.25	0	0	2.78	2.74
		nuoN	NADH dehydrogenase subunit N (EC:1.6.5.3)	0	2.43	1.78	1.14	-0.23
		Sdhb	succinate dehydrogenase complex, subunit B, iron sulfur (Ip) (EC:1.3.5.1 1.3.99.1)	-0.77	-1.53	-0.05	2.1	0
		BMEII0786		-0.54	0	0	0	0
		cydA	cytochrome d terminal oxidase polypeptide subunit I	-3.12	-1.22	0	-1.58	-2.4
		PETB	cytochrome b6	-3.16	-3.69	-3.27	-1.82	-2.24
		qoxD	quinol oxidase polypeptide IV [EC:1.9.3.-]	-1.66	-3.98	-1.66	-4.38	-1.71
		ccoN	cb-type cytochrome c oxidase subunit I [EC:1.9.3.1]	-0.73	-4.58	-2.03	-2.75	-2.25
		BMEI1544	K02109 F-type H+-transporting ATPase subunit b [EC:3.6.3.14]	-4.5	-1.87	-3.02	-3.37	-5.07
		BMEI0160		-3.52	-2.9	-2.28	2.54	-5.42
		BMEI1462		-3.47	-5.07	-1.8	-4.54	-5.73
		qoxB	quinol oxidase polypeptide I [EC:1.9.3.-]	-5.04	-5.83	-5.97	-3.65	-4.13
		coxE		-4.5	-4.27	-3.88	-6.76	-4.73
		cydB	cytochrome d terminal oxidase polypeptide subunit II	-4.62	-4.67	-7.41	-3.25	-5.75
		nuoJ	NADH dehydrogenase subunit J (EC:1.6.5.3)	-7.01	-6.74	-7.34	-6.12	-8.35
		BMEI1899		-8.97	-10.15	-9.03	-5.53	-6.45
	Pathway	bme00271 (map00270)**	Methionine metabolism	8	11.81	9.18	6.73	7.93
		Gene	Description
		metH	B12-dependent methionine synthase (EC:2.1.1.13)	6.41	4.05	6.55	8.93	8.51
		AHCY	S-adenosylhomocysteine hydrolase	6.82	6.06	5.09	7.22	6.82
		metK	S-adenosylmethionine synthetase (EC:2.5.1.6)	6.6	5.06	3.76	6.83	5
		metC	cystathionine beta-lyase (EC:4.4.1.8)	3.37	2.78	5.48	3.37	4.06
		BMEII1060		3.08	4.72	3.52	3.14	4.85
		metA	homoserine O-succinyltransferase (EC:2.3.1.46)	0.65	3.11	4.32	3.35	2.89
		fmt	methionyl-tRNA formyltransferase (EC:2.1.2.9)	0.13	3.63	3.16	0	-2.19
		metG	methionyl-tRNA synthetase (EC:6.1.1.10)	2.24	3.35	2.32	0.13	3.49
		metZ	O-succinylhomoserine sulfhydrylase [EC:2.5.1.-]	-2.26	-4.23	-3.99	-4.52	-2.32
		mdeA		-2.01	-2.3	0	-5.78	-0.54
		347740		-6.13	-7.44	-5.29	-5.14	-3.52
		def	formylmethionine deformylase [EC:3.5.1.31]	-6.75	-6.32	-7.29	-5.27	-7.49
		BMEII0888		-6.14	-5.12	-5.16	-7.75	-5.22
	Pathway	bme00740	Riboflavin metabolism	7.49	5.78	10.7	4.36	7.27
		Gene	Description
		ribH	riboflavin synthase beta chain	8.7	7.1	9.37	7.8	9.23
		22379		5.48	4.35	5.15	3.51	6.38
		ribA/B		5.17	6.08	4.38	3.8	4.79
		BMEII1060		1.56	3.27	5.1	3.23	4.01
		BMEI1105		4.06	5	3.85	3.1	3.59
		ribD	bifunctional diaminohydroxyphosphoribosylaminopyrimidine deaminase/5-amino-6-(5-phosphoribosylamino)uracil reductase (EC:3.5.4.2... <Preview truncated at 128 characters>	2.71	3.77	4.75	3.05	4.44
		ribE	riboflavin synthase subunit alpha (EC:2.5.1.9)	0	2.44	0	1.4	0
		cobT	nicotinate-nucleotide--dimethylbenzimidazole phosphoribosyltransferase (EC:2.4.2.21)	-3.34	-3.94	-3.75	-4.29	-3.04
		ribF	bifunctional riboflavin kinase/FMN adenylyltransferase (EC:2.7.7.2 2.7.1.26)	-5.6	-6.23	-3.9	-2.8	-3.5
	Pathway	bme00720 (map00720)*	Reductive carboxylate cycle (CO2 fixation)	7.44	7.79	8.29	6.06	8.31
		Gene	Description
		BMEI0137		7.02	6.29	8.21	6.85	9.53
		acnA	aconitate hydratase (EC:4.2.1.3)	8.84	9.17	9.17	7.39	8.22
		sucC	succinyl-CoA synthetase subunit beta (EC:6.2.1.5)	6.31	6.39	8.39	4.64	7.2
		SDHA	succinate dehydrogenase complex, subunit A, flavoprotein (Fp)	5.32	5.28	7.29	5.81	7.58
		BMEI0791		6.73	5.09	6.52	6.45	6.58
		acs-1		4.99	4.79	5.66	6.39	3.78
		Sdhc	succinate dehydrogenase complex, subunit C, integral membrane protein	0.47	2.85	5.1	2.16	3.01
		sucD	succinyl-CoA synthetase subunit alpha (EC:6.2.1.5)	-1.08	4.99	2.82	3.25	0.63
		fumC	fumarate hydratase (EC:4.2.1.2)	-2.03	-2.2	4.21	3.93	2.68
		Sdhb	succinate dehydrogenase complex, subunit B, iron sulfur (Ip) (EC:1.3.5.1 1.3.99.1)	-0.77	-1.53	-0.05	2.1	0
		acs	acetyl-CoA synthetase (EC:6.2.1.1)	-2.47	-4.02	-1.96	-2.06	-1.79
		fumB	fumarase B (EC:4.2.1.2)	-2.26	-4.1	-0.75	-2.85	-3.68
		BMEII1005		-3.82	-3.98	-2.7	-4.57	-2.57
		BMEI0160		-3.52	-2.9	-2.28	2.54	-5.42
	Pathway	bme00020	Citrate cycle (TCA cycle)	7.43	8.42	8.95	7.39	8.41
		Gene	Description
		BMEI0137		7.02	6.29	8.21	6.85	9.53
		Pdhb	pyruvate dehydrogenase (lipoamide) beta	8.38	6.67	9.22	7.36	8.05
		acnA	aconitate hydratase (EC:4.2.1.3)	8.84	9.17	9.17	7.39	8.22
		PDHA	no description	8.6	6.01	8.69	7.12	5.7
		sucC	succinyl-CoA synthetase subunit beta (EC:6.2.1.5)	6.31	6.39	8.39	4.64	7.2
		BMEI0836		7.07	6.69	8.09	6.78	6.38
		350088		5.32	5.28	7.29	5.81	7.58
		BMEI0791		6.73	5.09	6.52	6.45	6.58
		BMEII1074	K01644 citrate lyase subunit beta [EC:4.1.3.6]	4.81	3.77	3.23	6.09	-4.6
		sucA	2-oxoglutarate dehydrogenase E1 component (EC:1.2.4.2)	5.63	4.87	4.91	3.37	4.19
		pyc		5.1	5.5	3.19	3.57	5.22
		350087		0.47	2.85	5.1	2.16	3.01
		sucD	succinyl-CoA synthetase subunit alpha (EC:6.2.1.5)	-1.08	4.99	2.82	3.25	0.63
		sucB	dihydrolipoamide acetyltransferase (EC:2.3.1.61)	2.29	4.76	4.48	3.6	4.53
		fumC	fumarate hydratase (EC:4.2.1.2)	-2.03	-2.2	4.21	3.93	2.68
		350089		-0.77	-1.53	-0.05	2.1	0
		fumB	fumarase B (EC:4.2.1.2)	-2.26	-4.1	-0.75	-2.85	-3.68
		BMEII1005		-3.82	-3.98	-2.7	-4.57	-2.57
		BMEI0160		-3.52	-2.9	-2.28	2.54	-5.42
		BMEII0218		-4.1	-2.76	-5.65	-3.77	-3.79
		citE	citrate lyase beta chain (EC:4.1.3.34 4.1.3.6 2.8.3.10)	-6.1	-4.44	-4.09	-4.53	-5.92
		pckA	phosphoenolpyruvate carboxykinase (EC:4.1.1.49)	-4.75	-4.43	-5.32	-8.4	-3.37
	Pathway	bme00030	Pentose phosphate pathway	7.43	6.62	9.06	6.32	8.85
		Gene	Description
		BMEI1997		7.24	10.24	9.53	6.55	7.78
		glpX	fructose 1,6-bisphosphatase II (EC:3.1.3.11)	9.18	8.47	9.89	9.82	8.96
		RPE	ribulose-5-phosphate-3-epimerase	4.72	6.51	6.63	9.51	7.12
		BMEI0244		7.21	5.23	8.47	7.48	6.9
		BMEI1636		5.19	6.61	8.17	5.96	6.74
		fbaA		6.38	6.8	7	6.32	7.46
		Tkt	transketolase	4.45	5.37	7.13	7.18	6.5
		kdgK	ketodeoxygluconokinase (EC:2.7.1.45)	4.24	5.74	6.99	5.19	5.37
		BMEI0861		4.25	5.23	6.81	4.35	4.77
		BMEII1124	K00033 6-phosphogluconate dehydrogenase [EC:1.1.1.44]	5.35	3.44	5.49	5.44	4.18
		prsA	ribose-phosphate pyrophosphokinase (EC:2.7.6.1)	3.92	5.02	4.93	3.69	2.8
		EDA	ectodysplasin A	2.88	4.06	3.68	2.83	3.78
		RPIA	ribose 5-phosphate isomerase A (ribose 5-phosphate epimerase)	2.79	3.63	2.76	2.94	2.96
		BMEII0313		3.52	3.41	2.42	3.3	3.32
		BMEI0882		-3.47	-2.68	-3.85	-2.4	-2.68
		BMEI1886		-4.05	3.45	3.45	3.57	-3.12
		pgl		-3.29	-4.83	-4.54	-2.94	-4.3
		EDD	no description	-3.74	-5	-4.1	-3.17	-4.61
		BMEI1952		-5.02	-5.26	-4.29	-3.4	-2.82
		zwf	glucose-6-phosphate 1-dehydrogenase (EC:1.1.1.49)	-2.99	-5.43	-1.73	-3.75	-4.5
		BMEII0422		-3.7	-5.87	-2.63	-4.72	-2.65
		BMEII0424		-4.43	-3.53	-5.93	-5.48	-2.94
		rbsK	ribokinase (EC:2.7.1.15)	-8.15	-6.82	-6.9	-6.18	-7.42
	Pathway	bme00790	Folate biosynthesis	7.43	6.17	10.52	4.84	7.62
		Gene	Description
		metF	5,10-methylenetetrahydrofolate reductase (EC:1.5.1.20)	5.94	6.33	8.27	6.19	5.68
		BMEII0097		5.26	7.32	7.04	3.33	4.18
		folE	GTP cyclohydrolase I (EC:3.5.4.16)	4.41	4.88	7.3	5.66	4.12
		folP-2		5.04	4.03	6.93	6.85	5.42
		BMEI0053		4.43	-2.64	5.51	5.92	3.49
		folC	bifunctional folylpolyglutamate synthase/dihydrofolate synthase (EC:6.3.2.12 6.3.2.17)	5.75	3.36	2.84	2.28	4.21
		BMEII1060		2.99	3.95	3.96	3.01	4.37
		BMEII0014		2.99	4.01	3.41	2.25	2.86
		BMEI0094		-2.19	0	2.61	0	-1.03
		folA	dihydrofolate reductase (EC:1.5.1.3)	1.17	2.06	2.21	1.32	1.96
		phoA	K01077 alkaline phosphatase [EC:3.1.3.1]	-0.08	-1.8	-0.92	-1.77	-1.77
		folB	bifunctional dihydroneopterin aldolase/dihydroneopterin triphosphate 2-epimerase (EC:4.1.2.25)	-4.19	3.89	-3.56	-4.65	-4.26
		BMEI1569		-3.77	-4.77	-7.39	-2.77	-4.52
		BMEI1276		-7.53	-5.76	-4.85	-4.05	-4.93
		folK	2-amino-4-hydroxy-6-hydroxymethyldihyropteridine pyrophosphokinase (EC:2.7.6.3)	-7.92	-5.61	-7.67	-5.07	-7.56
		pabB	para-aminobenzoate synthase component I	-6.48	-3.53	-3.61	-8.71	-3.86
	Pathway	bme00670	One carbon pool by folate	7.29	8.14	10.94	6.59	7.09
		Gene	Description
		purH	bifunctional phosphoribosylaminoimidazolecarboxamide formyltransferase/IMP cyclohydrolase (EC:3.5.4.10 2.1.2.3)	5.98	5.71	7.98	4.29	5.68
		glyA-2		6.86	5.53	6.58	3.65	6.14
		metH	B12-dependent methionine synthase (EC:2.1.1.13)	2.67	3.03	4.98	5.35	6.25
		glyA	serine hydroxymethyltransferase (EC:2.1.2.1)	3.71	3.19	5.17	3.85	4.38
		thyA	thymidylate synthase (EC:2.1.1.45)	-2.98	-3.8	-1.97	2.5	4.95
		metF	5,10-methylenetetrahydrofolate reductase (EC:1.5.1.20)	4.44	3.47	4.83	4.02	2.58
		purU	formyltetrahydrofolate deformylase (EC:3.5.1.10)	2.23	2.96	0	3.82	0.9
		fmt	methionyl-tRNA formyltransferase (EC:2.1.2.9)	0.13	3.55	3.13	0	-2.23
		folD	bifunctional 5,10-methylene-tetrahydrofolate dehydrogenase/5,10-methylene-tetrahydrofolate cyclohydrolase (EC:1.5.1.5 3.5.4.9)	0	3.48	-0.06	-2.93	-2.04
		folA	dihydrofolate reductase (EC:1.5.1.3)	2.17	2.12	2.38	1.58	0.09
		BMEI0315		0	-1.9	-3.23	-1.95	-1.66
		purN	phosphoribosylglycinamide formyltransferase (EC:2.1.2.2)	-0.72	-3.85	-3.78	-2.54	-2.91
		gcvT	glycine cleavage system aminomethyltransferase T (EC:2.1.2.10)	-8.77	-3.53	-3.64	-5.12	-3.67
	Pathway	bme00251 (map00250)**	Glutamate metabolism	7.19	7.46	8.66	7.82	8.2
		Gene	Description
		gatA	aspartyl/glutamyl-tRNA amidotransferase subunit A (EC:6.3.5.-)	9.66	7.05	9.6	6.04	7.78
		BMEI0231		7.05	6.29	8.17	8.05	5.92
		gltD	glutamate synthase subunit beta (EC:1.4.1.13)	7.82	5.8	6.52	7.11	5.51
		Glud	glutamate transport system permease protein	5.52	4.92	7.72	5.76	5.67
		carA	carbamoyl phosphate synthase small subunit (EC:6.3.5.5)	7.66	7.07	6.92	7.13	5.99
		pncA	nicotinamidase/pyrazinamidase (EC:3.5.1.19)	5.4	6.38	6.58	7.54	7.04
		carB	carbamoyl phosphate synthase large subunit (EC:6.3.5.5)	6.25	5.61	7.31	6.81	5.66
		gatC	aspartyl/glutamyl-tRNA amidotransferase subunit C (EC:6.3.5.-)	5.55	5.46	6.44	5.56	6.98
		murI	glutamate racemase (EC:5.1.1.3)	6.12	4.82	5.97	5.12	6.97
		BMEI0969		6.85	5.85	4.51	5.27	5.25
		gatB	aspartyl/glutamyl-tRNA amidotransferase subunit B (EC:6.3.5.-)	2.6	3.99	3.96	3.29	6.33
		gltX	glutamyl-tRNA synthetase (EC:6.1.1.17)	3.16	2.64	2.16	4.19	5.92
		purF	amidophosphoribosyltransferase (EC:2.4.2.14)	5.87	4.9	2.97	4.87	3.19
		asp		3.51	4.04	5.23	3.84	3.97
		gadA		1.52	2.77	1.99	3.91	2.7
		gltB-1		0.62	2.84	2.85	2.81	3.4
		glnA	glutamine synthetase (EC:6.3.1.2)	0	-2.6	0	2.19	3.24
		putA	bifunctional PutA protein	0	-1.36	0	0	-1.87
		guaA	bifunctional GMP synthase/glutamine amidotransferase protein (EC:6.3.5.2)	-3.49	-4.1	-2.78	-3.83	-4.59
		BMEII0685	K00820 glucosamine--fructose-6-phosphate aminotransferase (isomerizing) [EC:2.6.1.16]	-3.72	-4.97	-3.18	-1.92	-3.61
		glsA		-4.46	-5.57	-4.99	-4.52	-2.8
		gltD-1		-5.18	-5.95	-5.01	-4.15	-6.22
		BMEII0910		-6.81	-6.44	-5.79	-4.39	-5.36
		gabD	succinate-semialdehyde dehydrogenase I (EC:1.2.1.16)	-4.37	-5.19	-6.87	-3.92	-3.65
	Pathway	bme00760	Nicotinate and nicotinamide metabolism	7.05	6.86	6.85	6.17	8.13
		Gene	Description
		pncA	nicotinamidase/pyrazinamidase (EC:3.5.1.19)	5.4	6.38	6.58	7.54	7.04
		BMEI0969		6.85	5.85	4.51	5.27	5.25
		nadD	putative Nicotinic acid mononucleotide adenylyltransferase	3.49	4.78	4.15	4.49	6.07
		pntA	NAD(P) transhydrogenase subunit alpha (EC:1.6.1.2)	3.25	2.44	6.01	2.74	3.45
		pntAB		4.14	5.15	5.89	4.93	5.68
		BMEII1060		3.08	4.72	3.52	3.14	4.85
		BMEI1036		4.23	4.49	4.28	3.58	3.6
		surE	stationary phase survival protein SurE (EC:3.1.3.2)	0	4.13	1.58	2.93	3.02
		pntB	pyridine nucleotide transhydrogenase (EC:1.6.1.2)	2.7	0.44	4.04	2.55	2.8
		iunH		-3.67	-4.51	-3.44	-3.71	-1.73
		BMEI1906		-6.63	-6.26	-4.88	-4.72	-6.57
		BMEI1836		-7.35	-3.51	-4.99	-4.49	-4.03
	Pathway	bme00904 (map00904)*	Diterpenoid biosynthesis	6.95	4.35	6.81	3.82	5.08
		Gene	Description
		BMEI0464		6.94	3.96	4.63	4.8	4.9
		BMEII1060		1.51	4.18	4.03	2.94	5.66
	Pathway	bme00100 (map00100)*	Biosynthesis of steroids	6.91	6.47	6.88	4.4	6.29
		Gene	Description
		metF	5,10-methylenetetrahydrofolate reductase (EC:1.5.1.20)	5.94	6.33	8.27	6.19	5.68
		lytB		5.58	5.53	6.53	7.87	6.88
		hpt	homogenitisate phytyltransferase	-1.41	3.79	3.68	6.58	2.89
		gcpE		4.48	5.25	4.54	3.15	5.6
		BMEII1060		3.08	4.72	3.52	3.14	4.85
		BMEI0863		3.31	4.24	4.36	3.05	2.92
		dxs	1-deoxy-D-xylulose-5-phosphate synthase (EC:2.2.1.7)	-1.07	2.12	-2.02	-2.61	-2.77
		ispE		-3.98	-2.27	-4.59	-3.29	-4.3
	Pathway	bme00660	C5-Branched dibasic acid metabolism	6.89	7.59	8.19	6.1	6.94
		Gene	Description
		ilvB	acetolactate synthase catalytic subunit (EC:2.2.1.6)	9.74	8.92	9.74	7.6	7.37
		ilvN	acetolactate synthase 1 regulatory subunit (EC:2.2.1.6)	6.08	6.79	9.71	4.78	7.68
		sucC	succinyl-CoA synthetase subunit beta (EC:6.2.1.5)	6.31	6.39	8.39	4.64	7.2
		sucD	succinyl-CoA synthetase subunit alpha (EC:6.2.1.5)	-1.08	4.99	2.82	3.25	0.63
		BMEII0351		-3.79	-5.04	-3.48	-2.93	-4.71
	Pathway	bme00290	Valine, leucine and isoleucine biosynthesis	6.87	7.76	10.18	5.58	5.41
		Gene	Description
		BMEI1270		10.4	8.44	7.39	6.14	7.54
		ilvB	acetolactate synthase catalytic subunit (EC:2.2.1.6)	9.74	8.92	9.74	7.6	7.37
		ilvN	acetolactate synthase 1 regulatory subunit (EC:2.2.1.6)	6.08	6.79	9.71	4.78	7.68
		valS	valyl-tRNA synthetase (EC:6.1.1.9)	2.87	3.6	4.83	5.65	9.4
		Pdhb	pyruvate dehydrogenase (lipoamide) beta	8.38	6.67	9.22	7.36	8.05
		PDHA	no description	8.6	6.01	8.69	7.12	5.7
		leuD	isopropylmalate isomerase small subunit (EC:4.2.1.33)	3.37	7.31	5.27	4.83	1.91
		leuS	leucyl-tRNA synthetase (EC:6.1.1.4)	6.14	5.4	6.74	3.72	6.11
		ilvC	ketol-acid reductoisomerase (EC:1.1.1.86)	6.13	5.72	6.42	6.1	4.98
		BMEII0613		3.32	4.08	4.91	3.66	6.33
		BMEII0404	K00052 3-isopropylmalate dehydrogenase [EC:1.1.1.85]	1.84	5.31	3.78	2.42	2.59
		Cip98	CASK-interacting protein CIP98	4.78	3.49	4.3	4.27	-3.2
		BMEI1271		2.53	1.41	2.42	2.66	4.66
		ilvA	threonine dehydratase (EC:4.3.1.19)	2.04	1.29	4.21	3.73	2.65
		BMEI0157	K01703 3-isopropylmalate/(R)-2-methylmalate dehydratase large subunit [EC:4.2.1.33]	2.5	2.35	3.55	3.06	3.98
		ilvD	dihydroxy-acid dehydratase (EC:4.2.1.9)	0	0.87	1.98	0	1.75
		BMEII0351		-3.79	-5.04	-3.48	-2.93	-4.71
		ileS	isoleucyl-tRNA synthetase (EC:6.1.1.5)	-6.28	-5.02	-3.68	-5.92	-2.54
		BMEII0612		-6.59	-6.33	-4.93	-4.96	-4.85
	Pathway	bme00770	Pantothenate and CoA biosynthesis	6.71	10.04	8.42	7.16	7.99
		Gene	Description
		ilvN	acetolactate synthase 1 regulatory subunit (EC:2.2.1.6)	6.14	6.06	9.06	5.24	6.71
		kdtB		4.07	3.24	5.25	4.51	8.73
		ilvB	acetolactate synthase catalytic subunit (EC:2.2.1.6)	8.62	8.19	8.24	5.87	6.44
		BMEI1643		5.18	6.19	8.4	4.64	5.75
		acpS	4-phosphopantetheinyl transferase (EC:2.7.8.7)	3.59	7.44	6.41	4.42	6.31
		metF	5,10-methylenetetrahydrofolate reductase (EC:1.5.1.20)	5.52	5.97	7.14	5.93	5.8
		ilvC	ketol-acid reductoisomerase (EC:1.1.1.86)	5.72	5.48	7.1	6.38	4.73
		panB	3-methyl-2-oxobutanoate hydroxymethyltransferase (EC:2.1.2.11)	6.42	6.05	5.2	4.5	5.17
		BMEII0613		3.32	4.08	4.91	3.66	6.33
		panC	pantoate--beta-alanine ligase (EC:6.3.2.1)	-3.18	4.88	-4.23	-3.42	-3.61
		BMEII1060		0.62	1.89	3.61	2.66	3.46
		ilvD	dihydroxy-acid dehydratase (EC:4.2.1.9)	0.45	2.33	2.92	0	2.04
		dfp	bifunctional phosphopantothenoylcysteine decarboxylase/phosphopantothenate synthase (EC:4.1.1.36 6.3.2.5)	-4.08	-2.95	-4.79	-3.5	-3.81
		BMEII0351		-3.71	-5.03	-3.45	-3.06	-5.07
		coaA	pantothenate kinase (EC:2.7.1.33)	-4.83	-5.64	-4.05	-3.8	-3.82
		pyrC	dihydroorotase (EC:3.5.2.3)	-3.07	-5.88	-4.34	-1.89	-2.67
		BMEII0612		-6.59	-6.33	-4.93	-4.96	-4.85
		BMEI2057		-11.32	-5.14	-4.59	-5.2	-5.39
	Pathway	bme00680	Methane metabolism	6.69	7.93	10.68	9.28	7.01
		Gene	Description
		BMEI0919		3.06	5.63	6.73	3.29	2.62
		glyA-2		6.71	5.28	6.11	3.71	5.91
		glyA	serine hydroxymethyltransferase (EC:2.1.2.1)	2.76	2.76	5.3	2.59	3.48
		metF	5,10-methylenetetrahydrofolate reductase (EC:1.5.1.20)	4.46	4.14	4.38	4.87	3.23
		BMEII0378		0	0	0	2.33	2.5
		BMEII0893		0	2.03	0	-0.99	-0.85
	Pathway	bme00330	Arginine and proline metabolism	6.68	6.67	8.62	5.55	8.6
		Gene	Description
		BMEI0257		7.69	7.67	8.78	6.95	9.12
		proS	prolyl-tRNA synthetase (EC:6.1.1.15)	4.98	5.65	6.88	5.82	7.47
		argS	arginyl-tRNA synthetase (EC:6.1.1.19)	6.11	5.3	5.25	3.66	4.27
		asp		3.51	4.04	5.23	3.84	3.97
		BMEII0309		1.64	5.2	3.6	2.57	1.57
		BMEII1060		3.08	4.72	3.52	3.14	4.85
		argG	argininosuccinate synthase (EC:6.3.4.5)	4.33	3.56	3.04	3.95	4.5
		BMEII0397		1.23	4.15	2.81	2.41	2.22
		EDA	ectodysplasin A	2.88	4.06	3.68	2.83	3.78
		BMEI1586		-0.04	3.84	0	-2.14	3.86
		PROC	protein C (inactivator of coagulation factors Va and VIIIa)	0.4	0.56	0	0.9	-1.34
		putA	bifunctional PutA protein	0	-1.36	0	0	-1.87
		argF		-2.62	-3.45	-3.95	2.9	0
		Pip	prolactin induced protein	-3.1	-4.13	-1.26	2.66	1.97
		BMEII0441		-2.67	-1.89	-3.96	-4.22	-2.65
		dat		-4.22	2.97	-3.66	-2.55	-3.76
		rocF		-4.61	-3.04	-4.14	-4.05	-3.81
		argH	argininosuccinate lyase (EC:4.3.2.1)	-3.53	3.25	-5.31	-3.76	-3.98
		BMEII0602		-5.69	-4.09	-5.59	-6.7	-7.52
	Pathway	bme00621 (map00621)*	Biphenyl degradation	6.62	7.19	8.83	4.13	6.7
		Gene	Description
		BMEII1060		2.9	3.52	6	2.83	3.59
		BMEII0295		5.55	5.97	5.23	5.8	5.14
	Pathway	bme00730	Thiamine metabolism	6.5	8.39	7.51	5.52	6.54
		Gene	Description
		BMEI1039		5.73	4.79	6.15	7.24	6.7
		thiD	phosphomethylpyrimidine kinase (EC:2.7.4.7)	4.06	6.31	6.77	3.02	1.96
		BMEI1105		4.06	5	3.85	3.1	3.59
		BMEI1772		4.71	3	3.37	2.84	3.47
		BMEI1043		3.17	3.96	4.02	3.96	3.18
		BMEI1738		0	0.32	0.18	0	0
		thiE	thiamine-phosphate pyrophosphorylase (EC:2.5.1.3)	0	4.68	2.81	-2.1	-5
		thiG	thiamine biosynthesis ThiG	-5.82	-4.41	-4.46	-5.8	-5.6
	Pathway	bme00252 (map00250)**	Alanine and aspartate metabolism	6.36	6.19	8.28	4.05	9.89
		Gene	Description
		gatA	aspartyl/glutamyl-tRNA amidotransferase subunit A (EC:6.3.5.-)	9.66	7.05	9.6	6.04	7.78
		pncA	nicotinamidase/pyrazinamidase (EC:3.5.1.19)	5.4	6.38	6.58	7.54	7.04
		gatC	aspartyl/glutamyl-tRNA amidotransferase subunit C (EC:6.3.5.-)	5.55	5.46	6.44	5.56	6.98
		aspC	aromatic amino acid aminotransferase (EC:2.6.1.57)	6.24	6.2	6.49	6.11	4.82
		gatB	aspartyl/glutamyl-tRNA amidotransferase subunit B (EC:6.3.5.-)	2.6	3.99	3.96	3.29	6.33
		alaS	alanyl-tRNA synthetase (EC:6.1.1.7)	6.31	3.94	4.71	4.53	5.59
		pyc		5.1	5.5	3.19	3.57	5.22
		asp		3.51	4.04	5.23	3.84	3.97
		aspS	aspartyl-tRNA synthetase (EC:6.1.1.12)	4.77	5.02	4.05	4.4	3.87
		BMEI0107		-3.12	-3.68	-3.45	2.56	4.96
		argG	argininosuccinate synthase (EC:6.3.4.5)	4.33	3.56	3.04	3.95	4.5
		Purb	purine-rich element binding protein B	1.09	2.28	2.9	2.56	3.99
		gadA		1.52	2.77	1.99	3.91	2.7
		BMEI0351		2.51	0.64	3.8	2.24	3.06
		ASPA	aspartoacylase (Canavan disease)	-2.27	-1.63	-0.75	0	0
		pyrB	aspartate carbamoyltransferase catalytic subunit (EC:2.1.3.2)	0.6	-2.73	1.67	2.33	2.65
		argH	argininosuccinate lyase (EC:4.3.2.1)	-3.53	3.25	-5.31	-3.76	-3.98
		BMEII0371		-2.1	-5.54	-2.78	-3.57	4.53
		Alr	growth factor, erv1 (S. cerevisiae)-like (augmenter of liver regeneration)	-3.25	-4	-5.63	-3.94	-5.61
		BMEI0105		-4.85	-4.48	-6.55	-4.41	-3.66
		BMEII0910		-6.81	-6.44	-5.79	-4.39	-5.36
	Pathway	bme00072	Synthesis and degradation of ketone bodies	6.26	6.72	9.33	5.34	9
		Gene	Description
		phbA		2.59	3.18	5.72	4.07	4.73
		mvaB		3.59	4.78	4.58	4.97	4.74
		BMEII1090		4.59	2.79	4.02	2.62	4.94
		bdhA		0	3.74	-3.26	3.09	0
		AtoB		-5.64	-4.85	-6.88	-3.32	-6.26
	Pathway	bme00540	Lipopolysaccharide biosynthesis	6.11	5.42	5.98	3	4.94
		Gene	Description
		BMEI0831		5.1	5.76	4.49	6.67	7.08
		BMEI1115		-2.73	5.29	3.18	3.41	6.84
		BMEI0833		4.04	5.92	5.73	5.16	6.79
		lpxB	lipid-A-disaccharide synthase (EC:2.4.1.182)	3.8	3.32	6.75	3	3.4
		kdsB	3-deoxy-manno-octulosonate cytidylyltransferase (EC:2.7.7.38)	5.66	5.24	3.48	5.07	2.41
		BMEII1060		2.4	5.4	4.61	4.1	3.46
		kdsA	2-dehydro-3-deoxyphosphooctonate aldolase (EC:2.5.1.55)	4.91	3.68	4.15	5.32	5.24
		lpxK	tetraacyldisaccharide 4-kinase (EC:2.7.1.130)	-3.08	4.42	-3.5	-2.42	-2.77
		lpxC	UDP-3-O-[3-hydroxymyristoyl] N-acetylglucosamine deacetylase	-6.58	-2.82	-4.84	-2.47	-3.09
		kdtA	3-deoxy-D-manno-octulosonic-acid transferase	-3.98	-3.24	-8.67	-2.37	-3.15
	Pathway	bme00622	Toluene and xylene degradation	5.95	5.48	5.55	5.36	5
		Gene	Description
		BMEI0919		3.06	5.63	6.73	3.29	2.62
		BMEI0966		5.04	3.83	4.13	3.56	4.05
		BMEII1060		3.08	4.72	3.52	3.14	4.85
		BMEI1712		-2.14	-3.45	-3.01	-3.2	-3.12
		BMEI1707		-6.81	-5.83	-6.81	-4.53	-5.12
	Pathway	bme00460	Cyanoamino acid metabolism	5.67	6.33	6.96	3.49	5.85
		Gene	Description
		glyA-2		7.83	6.15	6.88	3.92	6.35
		glyA	serine hydroxymethyltransferase (EC:2.1.2.1)	5.48	5.36	6.29	7.22	5.15
		BMEII1134	K01426 amidase [EC:3.5.1.4]	-2.57	3.65	6.06	3.29	3.13
		BMEI0107		-3.12	-3.68	-3.45	2.56	4.96
		BMEI0105		-4.85	-4.48	-6.55	-4.41	-3.66
	Pathway	bme00361	Gamma-Hexachlorocyclohexane degradation	5.32	7.54	7.83	5.58	7.45
		Gene	Description
		BMEII0295		6.28	6.74	7.35	9.16	5.72
		BMEI0919		3.06	5.63	6.73	3.29	2.62
		BMEII1060		3.08	4.72	3.52	3.14	4.85
		BMEI1368		2.87	2.72	3.59	3.26	4.31
		BMEI1443		1.32	2.96	2.81	0.68	1.68
		phoA	K01077 alkaline phosphatase [EC:3.1.3.1]	-0.08	-1.8	-0.92	-1.77	-1.77
	Pathway	bme00627	1,4-Dichlorobenzene degradation	5.32	5.1	5.23	5.01	4.73
		Gene	Description
		BMEI0919		3.03	5.47	6.4	3.03	2.35
		BMEI0966		5.04	3.83	4.13	3.56	4.05
		BMEII1060		3.16	4.53	3.61	3.11	4.77
	Pathway	bme00272 (map00270)**	Cysteine metabolism	5.29	8.32	7.05	5.43	9.11
		Gene	Description
		cysE	serine acetyltransferase (EC:2.3.1.30)	5.68	4.77	6.26	5.94	8.07
		cysS	cysteinyl-tRNA synthetase (EC:6.1.1.16)	7.8	4.9	6.12	5.07	7.5
		metC	cystathionine beta-lyase (EC:4.4.1.8)	3.37	2.78	5.48	3.37	4.06
		asp		3.51	4.04	5.23	3.84	3.97
		cysK	cysteine synthase A	2.56	3.42	4.45	3.56	4.92
		sda		0	3.44	2.4	2.19	0
		cysB		-5.97	-5.48	-7.28	-3.98	-3
		mdeA		-6.13	-7.44	-5.29	-5.14	-3.52
	Pathway	bme00530 (map00530)*	Aminosugars metabolism	5.15	6	6.99	5.76	7.79
		Gene	Description
		BMEI0223		8.77	5.84	5.27	4.91	7.93
		BMEI1088		7.05	7.06	6.62	4.8	6.97
		BMEI0566		7	4.64	6.94	5.43	4.76
		murA	UDP-N-acetylglucosamine 1-carboxyvinyltransferase (EC:2.5.1.7)	5.33	4.87	6.92	4.31	5.82
		BMEI0500		6.55	6.07	6.9	3.48	4.73
		BMEI1878		6.56	4.75	4.29	6.64	3.92
		BMEII0756		3.87	5.52	4.19	4.23	6.31
		BMEI0561		3.48	4.48	5.71	4.63	4.88
		NAGA	N-acetyl galactosaminidase, alpha	3.93	4.53	5.04	3.6	3.14
		BMEI1105		4.06	5	3.85	3.1	3.59
		femD		2.58	2.33	2.26	4.51	3.95
		BMEI0499		0	0	0	1.5	0
		BMEII0857		0	0	-1.53	0	-0.36
		BMEII0181		-0.58	-1.97	0	-0.04	-0.83
		BMEI1302		-3.77	-3.13	-2.91	-4.2	-4.5
		BMEII0685	K00820 glucosamine--fructose-6-phosphate aminotransferase (isomerizing) [EC:2.6.1.16]	-3.72	-4.97	-3.18	-1.92	-3.61
		glmU	bifunctional N-acetylglucosamine-1-phosphate uridyltransferase/glucosamine-1-phosphate acetyltransferase (EC:2.7.7.23)	-6.28	-3.79	-3.9	-3.93	-5.5
		murB	UDP-N-acetylenolpyruvoylglucosamine reductase (EC:1.1.1.158)	-7.45	-4.42	-5.36	-5.43	-7.1
		BMEII0024		-3.99	-2.48	-8.52	-3.44	-4.61
	Pathway	bme00983 (map00983)*	Drug metabolism - other enzymes	4.48	6.72	7.03	7.96	5.98
		Gene	Description
		pyrE	orotate phosphoribosyltransferase (EC:2.4.2.10)	5.76	5.62	5.81	8.61	3.93
		BMEI1643		5.18	6.19	8.4	4.64	5.75
		metF	5,10-methylenetetrahydrofolate reductase (EC:1.5.1.20)	5.52	5.97	7.14	5.93	5.8
		hpt	homogenitisate phytyltransferase	-1.41	3.79	3.68	6.58	2.89
		guaB	inositol-5-monophosphate dehydrogenase (EC:1.1.1.205)	2.33	3.84	3.81	3.2	5.94
		guaA	bifunctional GMP synthase/glutamine amidotransferase protein (EC:6.3.5.2)	-3.49	-4.1	-2.78	-3.83	-4.59
		pyrC	dihydroorotase (EC:3.5.2.3)	-3.07	-5.88	-4.34	-1.89	-2.67
	Pathway	bme00900	Terpenoid biosynthesis	4.47	5.65	4.86	5.82	7.32
		Gene	Description
		uppS	undecaprenyl pyrophosphate synthase (EC:2.5.1.31)	4.47	5.65	4.86	5.82	7.32
	Pathway	bme00643	Styrene degradation	-2.57	3.65	6.06	3.29	3.13
		Gene	Description
		BMEII1134	K01426 amidase [EC:3.5.1.4]	-2.57	3.65	6.06	3.29	3.13
	Pathway	bme00062 (map00062)*	Fatty acid elongation in mitochondria	-3.85	-5.45	-5.31	-4.04	-4.5
		Gene	Description
		fadB	multifunctional fatty acid oxidation complex subunit alpha (EC:5.3.3.8 5.1.2.3 1.1.1.35 4.2.1.17)	-3.91	-3.09	-3.9	-4.07	-3.72
		fabG	3-ketoacyl-(acyl-carrier-protein) reductase (EC:1.1.1.100)	-3.68	-5.02	-6.04	-3.85	-6.09
	Pathway	bme00472	D-Arginine and D-ornithine metabolism	-4.22	2.97	-3.66	-2.55	-3.76
		Gene	Description
		dat		-4.22	2.97	-3.66	-2.55	-3.76
	Pathway	bme00473	D-Alanine metabolism	-4.56	3.58	-6.23	-5.01	-5.55
		Gene	Description
		BMEI0582		0	5.75	7.32	2.39	1.64
		BMEI0727		0	-1.5	-2.73	-1.94	-1.72
		dat		-4.22	2.97	-3.66	-2.55	-3.76
		Alr	growth factor, erv1 (S. cerevisiae)-like (augmenter of liver regeneration)	-3.25	-4	-5.63	-3.94	-5.61
	Pathway	bme00785	Lipoic acid metabolism	-4.73	-6.11	-4.56	-3.39	-3.99
		Gene	Description
		LIPA	lipase A, lysosomal acid, cholesterol esterase (Wolman disease)	-0.16	1.32	0.15	0	0
		lipB	lipoyltransferase	-4.59	-4.95	-4.36	-3.56	-4.19
	Pathway	bme01053	Biosynthesis of siderophore group nonribosomal peptides	-5.02	-7.26	-6.39	-5.46	8.37
		Gene	Description
		BMEII1060		3.14	5.15	3.49	3.32	4.97
		BMEII0077		-2.12	-2.14	3.2	-3.9	4.11
		entB	2,3-dihydro-2,3-dihydroxybenzoate synthetase (EC:3.3.2.1)	-3.41	-3.44	-2.6	-4.26	-2.66
		BMEII0076		-4.49	-4.16	3.38	3.56	4.04
		BMEII0080		-3	-3.59	-3.29	-6.17	-2.71
		BMEII0078		-7.04	-7.76	-5.78	-7.02	-5.34
	Pathway	bme00521	Streptomycin biosynthesis	-5.57	-8.27	-6.95	-6.95	-6.03
		Gene	Description
		glk	glucokinase (EC:2.7.1.2)	3.14	2.6	2.81	3.47	-2.54
		cysQ		-3.59	-2.55	0	-1.32	0
		BMEI1886		-4.05	3.45	3.45	3.57	-3.12
		suhB	inositol monophosphatase	-3.28	-3.25	-4.51	-4.71	-3.96
		BMEII0568		-3.76	-3.28	-3.91	-5.62	-4.5
		rfbC	dTDP-4,deoxyrhamnose 3,5 epimerase (EC:5.1.3.13)	-4.84	-3.04	-6.86	-4.24	-4.14
		BMEII0731		-3.71	-3.45	-5.79	-7.75	-4.13
		BMEII0440		-8.21	-4.45	-5.12	-5.75	-4.06
	Pathway	bme00523	Polyketide sugar unit biosynthesis	-5.68	-4.98	-7.14	-5.33	-6.09
		Gene	Description
		rfbC	dTDP-4,deoxyrhamnose 3,5 epimerase (EC:5.1.3.13)	-4.84	-3.04	-6.86	-4.24	-4.14
		BMEII0731		-3.71	-3.45	-5.79	-7.75	-4.13
		BMEII0440		-8.21	-4.45	-5.12	-5.75	-4.06
	Pathway	bme00562 (map00562)*	Inositol phosphate metabolism	-6.12	-5.03	-5.59	-5.19	-5.94
		Gene	Description
		BMEII0569		4.44	4.53	5.74	6.01	5.43
		BMEII0572		1.11	5.03	3.07	2.75	0.69
		BMEII1060		2.93	4.31	3.61	3.34	4.91
		mmsA		2.25	2.52	3.95	3.41	4.57
		idhA		0	0	0	-1	-0.33
		cysQ		-3.68	-2.64	0	-1.59	0
		tpiA	triosephosphate isomerase (EC:5.3.1.1)	-4.85	-3.99	-3.57	-4.38	-3.41
		suhB	inositol monophosphatase	-3.17	-2.97	-3.73	-4.91	-3.26
		BMEII0568		-3.8	-3.32	-3.86	-5.44	-4.53
		BMEII0570		-3.78	-3.94	-2.8	-4.46	-5.5
		ilvB	acetolactate synthase catalytic subunit (EC:2.2.1.6)	-6.75	-6.62	-6.85	-4.35	-2.77
	Pathway	bme00960 (map00960)*	Alkaloid biosynthesis II	-6.24	-5.2	-6.06	-4.49	-7.29
		Gene	Description
		BMEII0015		3.91	5.98	5.99	6.68	4.84
		BMEII0016		-4.91	-4.18	-6.27	-6.62	-6.74
		BMEI0293		-8.16	-4.37	-4.28	-3.2	-5.83
	Pathway	bme00561	Glycerolipid metabolism	-6.52	-6.47	-5.85	-6.78	-5.49
		Gene	Description
		BMEI0399		3.62	3.9	3.84	4.91	6.13
		BMEI0970		4.33	5.64	5.61	4.25	5.08
		b1199		-3.36	-3.43	-1.67	4.67	0
		BMEI0398		-3.01	-4.08	-3.47	3.77	4.66
		BMEI1977		1.15	2.25	2.45	1.01	1.18
		BMEII0608		0	0	1.07	-0.88	0
		BMEII0282		0	-2.08	-1.5	1.61	-2.42
		aldA		-3.09	2.91	1.2	-2.26	-3.29
		BMEI0092		-2.05	2.83	1.58	-1.05	-3.52
		gplK		-4.14	-4.04	-2.8	-2.42	-2.25
		BMEI0396		-3.49	-4.21	-3.51	-2.75	-1.11
		aldB	aldehyde dehydrogenase B (EC:1.2.1.22)	2.66	-4.69	3.7	3.35	4.01
		BMEII0125		-4.9	-4.97	-4.38	-3.61	-3.03
		glpK	glycerol kinase (EC:2.7.1.30)	-4.82	-4.22	-5.53	-3.73	-5.55
		BMEI0075		-7.18	-6.05	-6.16	-4.11	-7.14
		BMEII0124		-5.17	-7.37	-2.95	-3.83	-3.04
		b1385		-6	-6.43	-5.04	-4.75	-7.72
		aldH		-9.94	-6.33	-6.66	-8.75	-7.24
	Pathway	bme00780	Biotin metabolism	-6.58	5.58	-8.34	-5.42	-6.92
		Gene	Description
		BMEI1144		7.99	8.69	7.22	6.75	7.79
		BMEII0776	K00652 8-amino-7-oxononanoate synthase [EC:2.3.1.47]	3.74	8.45	1.67	4.48	-2.6
		BMEII0960		4.3	4.97	4.36	4.09	6.58
		BMEI0792		-3.57	-0.6	-2.7	-2.31	-3.83
		BMEII0778	K00833 adenosylmethionine-8-amino-7-oxononanoate aminotransferase [EC:2.6.1.62]	-3.58	-3.15	-1.92	-2.18	-3.86
		bioB	biotin synthetase (EC:2.8.1.6)	-3.79	-3.11	-4.29	-2.82	-3.96
		bioD	dithiobiotin synthetase (EC:6.3.3.3)	-4.27	-4	-3.9	-4.04	-4.58
		BMEII1016		-3.98	-5.72	-7.28	-4.88	-6.03
	Pathway	bme00430	Taurine and hypotaurine metabolism	-6.77	-7.51	-5.9	-4.86	-7.34
		Gene	Description
		gadA		1.52	2.77	1.99	3.91	2.7
		ackA	acetate kinase (EC:2.7.2.1)	-5.69	-3.02	-4.58	-4	-6.62
		BMEII0910		-6.81	-6.44	-5.79	-4.39	-5.36
	Pathway	bme00471	D-Glutamine and D-glutamate metabolism	-6.78	6.63	-6.03	-5.26	-6.85
		Gene	Description
		murI	glutamate racemase (EC:5.1.1.3)	6.12	4.82	5.97	5.12	6.97
		murD	UDP-N-acetylmuramoyl-L-alanyl-D-glutamate synthetase (EC:6.3.2.9)	-3.12	6.33	0.81	2.6	0.64
		glsA		-4.46	-5.57	-4.99	-4.52	-2.8
		murC	UDP-N-acetylmuramate--L-alanine ligase (EC:6.3.2.8)	-4.68	-3.28	-5.59	-3.67	-6.38
	Pathway	bme00520	Nucleotide sugars metabolism	-6.78	-8.13	-9.91	-8.15	-7.92
		Gene	Description
		Gale	galactose-4-epimerase, UDP	3.21	4.46	2.82	5.09	2.97
		galU	UTP--glucose-1-phosphate uridylyltransferase subunit GalU	-0.79	4.59	2.46	1.83	3.39
		BMEI0921	K01784 UDP-glucose 4-epimerase [EC:5.1.3.2]	0.7	4.35	3.29	2.18	0
		galE-1		-0.32	-2.22	-2.17	-1.93	-0.18
		rfbC	dTDP-4,deoxyrhamnose 3,5 epimerase (EC:5.1.3.13)	-4.84	-3.04	-6.86	-4.24	-4.14
		BMEII0731		-3.71	-3.45	-5.79	-7.75	-4.13
		BMEII0440		-8.21	-4.45	-5.12	-5.75	-4.06
		BMEII0827		-5.69	-6.62	-8.6	-5.9	-7.16
		ugd		-8.5	-9.15	-9.39	-5	-7.79
	Pathway	bme00910	Nitrogen metabolism	-6.93	-7.05	-8.95	-4.62	-8.09
		Gene	Description
		BMEI0222		6.22	6.82	5.09	6.72	9.49
		BMEI0231		7.05	6.29	8.17	8.05	5.92
		gltD	glutamate synthase subunit beta (EC:1.4.1.13)	7.82	5.8	6.52	7.11	5.51
		Glud	glutamate transport system permease protein	5.52	4.92	7.72	5.76	5.67
		BMEI0256		4.65	4.57	5.89	6.5	4.54
		metC	cystathionine beta-lyase (EC:4.4.1.8)	3.37	2.78	5.48	3.37	4.06
		dadA	D-amino acid dehydrogenase small subunit (EC:1.4.99.1)	2.79	2.72	3.7	4.24	5.19
		BMEI0107		-3.12	-3.68	-3.45	2.56	4.96
		BMEII0988		0.9	4.3	2.52	0.12	0.59
		BMEII0952		3.15	2.96	4.19	3.39	3.56
		BMEII0502		2.88	3.95	3.61	3.15	2.95
		gltB-1		0.62	2.84	2.85	2.81	3.4
		glnA	glutamine synthetase (EC:6.3.1.2)	0	-2.6	0	2.19	3.24
		BMEII0973		0	0.82	0	0.43	0
		ASPA	aspartoacylase (Canavan disease)	-2.27	-1.63	-0.75	0	0
		BMEII0996		-0.15	-1.55	-1.83	-1.16	-3.03
		hutH	histidine ammonia-lyase (EC:4.3.1.3)	-0.86	-2.55	-3.51	-2.6	-2.34
		BMEII0997		-2.89	-3.57	1.56	2.59	2.68
		narI	nitrate reductase 1 gamma subunit (EC:1.7.99.4)	-2.78	-2.8	-2.64	-2.63	-3.82
		BMEII0460		-3.87	-1.86	-2.22	-2.95	-2.41
		BMEII0974		-3.13	-3.23	-3.92	-2.39	-3.45
		BMEII1000		-3.48	-4.26	-3.54	-3.11	-3.31
		glsA		-4.46	-5.57	-4.99	-4.52	-2.8
		narG	nitrate reductase 1 alpha subunit (EC:1.7.99.4)	-4.16	-5.81	-4.36	-5.66	-4.1
		gltD-1		-5.18	-5.95	-5.01	-4.15	-6.22
		BMEI0105		-4.85	-4.48	-6.55	-4.41	-3.66
		narH	nitrate reductase 1 beta subunit (EC:1.7.99.4)	-4.67	-6.37	-5.71	-2.98	-6.61
		BMEII1001		-6.42	-6.92	-3.31	-3.18	-3.26
		BMEII0950	K00370 nitrate reductase 1, alpha subunit [EC:1.7.99.4]	-6	-7.36	-6.31	-5.27	-6.13
		gcvT	glycine cleavage system aminomethyltransferase T (EC:2.1.2.10)	-7.74	-3.95	-3.66	-5.96	-3.72
		BMEII0998		-5.73	-7.93	-5.57	-4.65	-5.54
		BMEII0999		-4.68	-6.15	-8.42	-4.65	-5.13
	Pathway	bme00120 (map00120)*	Bile acid biosynthesis	-7	-7.7	-6.81	-4.94	-6.98
		Gene	Description
		BMEI0848		7.35	8.13	9.16	8.89	8.73
		BMEI0420		5.72	7.21	7.39	8.56	6.36
		BMEI0919		3.06	5.63	6.73	3.29	2.62
		BMEI0543		6.69	4.74	4.94	2.46	5.21
		BMEII0492	K00257 [EC:1.3.99.-]	5.07	4.98	5.78	5.09	4.42
		BMEII1060		3.08	4.72	3.52	3.14	4.85
		BMEI0478		3.66	3.14	4.76	4.32	3.62
		gfo		-3.49	2.78	4.62	2.81	2.43
		qor		4.52	3.17	2.94	3.34	2.52
		BMEI1489		2.89	2.67	3.72	0.88	2.95
		BMEI1588		-1.21	1.86	0.89	0.69	1.97
		BMEII0608		0	0	1.07	-0.88	0
		BMEII0282		0	-2.08	-1.5	1.61	-2.42
		aldA		-3.09	2.91	1.2	-2.26	-3.29
		BMEII0751		-4.11	-1.24	-3.42	-2.66	-2.53
		aldB	aldehyde dehydrogenase B (EC:1.2.1.22)	2.66	-4.69	3.7	3.35	4.01
		adh		-3.19	-3.82	-2.12	-4.74	2.86
		BMEII0866		-3.98	-4.81	-3.4	-3.98	-2.34
		BMEII0125		-4.9	-4.97	-4.38	-3.61	-3.03
		BMEII1126		-3.02	-2.18	-4.13	-5.29	-4.04
		BMEII0553		-5.65	-2.14	-5.86	-4.03	-5.54
		BMEI1764		-4.99	-5	-5.48	-2.82	-5.94
		BMEII0428		-6.54	-4.02	-5.37	-6.35	-4.91
		adhI		-6.76	-6.61	-6.35	-5.74	-6.45
		BMEI1710		-3.5	-6.26	-5.37	-6.85	-3.5
		BMEII0124		-5.17	-7.37	-2.95	-3.83	-3.04
		b1385		-6	-6.43	-5.04	-4.75	-7.72
		aldH		-9.94	-6.33	-6.66	-8.75	-7.24
	Pathway	bme00791 (map00791)*	Atrazine degradation	-7.07	-8.29	-8.65	-8.67	-5.95
		Gene	Description
		BMEI0647		4.94	4.83	6.62	5.08	3.35
		BMEII1060		3.08	4.72	3.52	3.14	4.85
		BMEII0369		-1.64	-2.57	-2.74	-2.36	-2.58
		ureAB		-3.62	-5.38	-4.38	-3.05	-2.19
		BMEI1652		-5.13	-4.96	-2.28	-5.8	-4.62
		350135		-5.18	-5.41	-4.57	-5.82	-4.36
		ureB	urease subunit beta (EC:3.5.1.5)	-6.33	-5.88	-4.25	-3.92	-3.1
	Pathway	bme00623 (map00623)*	2,4-Dichlorobenzoate degradation	-7.17	8.12	-7.34	-5.59	-8.6
		Gene	Description
		BMEII1060		3.08	4.72	3.52	3.14	4.85
		pcaG		2.21	4.55	4.01	3.03	3.22
		BMEII0634		0	-0.47	-0.86	-1.05	-2.26
		pcaH		1.42	2.93	-4.25	0	-2.32
		pobA		-5.04	-5.57	-5.22	-5.66	-4.73
		BMEI0293		-8.16	-4.37	-4.28	-3.2	-5.83
	Pathway	bme00440	Aminophosphonate metabolism	-7.32	-7.74	-7.47	-8.84	-8.42
		Gene	Description
		BMEI0852		6.99	6.28	7.97	7.82	7.65
		BMEI1834		4.78	3.79	7.85	6.18	4.08
		BMEI0081		-4.73	-2.93	-1.67	7.83	5.72
		BMEI0444		3.46	2.59	3.22	3.1	3.71
		BMEI1960		0	2.52	0.43	3.28	3.25
		BMEI0429		0	0	0	0	-1.13
		BMEII0828		-3.04	-1.73	-0.4	-1.53	-0.88
		BMEI1959		-3.65	-3.21	-1.89	-1.43	-0.88
		betA		-4.31	-3.08	-3.31	-4.74	-3.65
		sun		-5.48	-2.02	-4.4	-5.48	-4.13
		BMEI1534		-4.93	-2.79	-3.23	-6	-2.73
		BMEI0025		-6.62	-5.15	-6.94	-4.06	-5.5
		BMEII1038		-3.64	-7.23	-4.4	-4.83	-5.28
		BMEII0339	K00119 [EC:1.1.99.-]	-4.74	-6.22	-7.41	-4.35	-3.8
		BMEII0829		-8.59	-7.2	-8.76	-7.47	-8.44
		BMEI0171		-9.39	-5.44	-6.57	-4.75	-5.96
	Pathway	bme00362	Benzoate degradation via hydroxylation	-7.39	-6.05	-6.55	-7.82	-6.72
		Gene	Description
		pcaL		5.75	4.94	6.49	7.45	7.46
		nspC		3.15	4.68	6.04	5.53	4.28
		BMEI0966		5.04	3.83	4.13	3.56	4.05
		BMEII1060		3.08	4.72	3.52	3.14	4.85
		BMEI0478		3.66	3.14	4.76	4.32	3.62
		pcaG		2.2	4.55	4.02	3.05	3.23
		pcaI		-2.67	4.21	0	-3.25	-3.06
		BMEII0634		0	-0.02	0	-0.43	-1.11
		BMEI1712		-2.14	-3.45	-3.01	-3.2	-3.12
		BMEII0638	K01055 3-oxoadipate enol-lactonase [EC:3.1.1.24]	0	-4.24	-3.7	0	-2.87
		pcaH		1.45	2.94	-4.25	0	-2.32
		hpcD		-3.38	-4.29	-4.45	-4.29	0.27
		betA		-4.31	-3.08	-3.31	-4.74	-3.65
		pobA		-5.2	-5.67	-5.27	-5.9	-4.98
		BMEII0137		-5	-4.3	-3.76	-6	-5.17
		pcaJ		-6.4	-4.69	-3.98	-5.02	-4.94
		BMEI1708		-6.75	-6.73	-4.25	-3.98	-4.57
		BMEI1707		-6.81	-5.83	-6.81	-4.53	-5.12
		BMEI0025		-6.62	-5.15	-6.94	-4.06	-5.5
		BMEII0339	K00119 [EC:1.1.99.-]	-4.74	-6.22	-7.41	-4.35	-3.8
	Pathway	bme00930	Caprolactam degradation	-7.59	-8.47	-7.83	-6.26	-7.4
		Gene	Description
		BMEI1997		7.24	10.24	9.53	6.55	7.78
		menB	naphthoate synthase (EC:4.1.3.36)	5.46	5.62	5.91	4.49	5.96
		BMEI1522		2.89	1.66	3.17	4.22	4.57
		fadB	multifunctional fatty acid oxidation complex subunit alpha (EC:5.3.3.8 5.1.2.3 1.1.1.35 4.2.1.17)	-3.91	-3.09	-3.9	-4.07	-3.72
		BMEI1196		-4.15	-4.72	-4.07	-3.48	-2.71
		BMEI1928		-4.94	-4.29	-3.61	-4.48	-4.49
		fabG	3-ketoacyl-(acyl-carrier-protein) reductase (EC:1.1.1.100)	-3.68	-5.02	-6.04	-3.85	-6.09
		BMEI1945		-4.76	-4.37	-4.23	-4.92	-6.21
		acdA		-3.96	-6.16	-8.91	-3.96	-3.71
		BMEII1021		-9.21	-6.97	-6.23	-5.49	-7.16
		BMEII0214		-9.62	-3.61	-5.86	-4.24	-5
	Pathway	bme00626	Naphthalene and anthracene degradation	-7.67	-8.74	-7.96	-9.4	-9.68
		Gene	Description
		BMEI0852		6.99	6.28	7.97	7.82	7.65
		BMEI1834		4.78	3.79	7.85	6.18	4.08
		BMEI0081		-4.73	-2.93	-1.67	7.83	5.72
		BMEI0919		3.05	5.56	6.59	3.17	2.51
		BMEII1060		3.26	4.65	3.89	2.97	4.57
		BMEII0388	K00155 [EC:1.2.1.-]	0.99	2.73	1.19	2.73	3.91
		BMEI0444		3.46	2.59	3.22	3.1	3.71
		BMEI1960		0	2.52	0.43	3.28	3.25
		BMEI0429		0	0	0	0	-1.13
		BMEII0828		-3.04	-1.73	-0.4	-1.53	-0.88
		BMEI1959		-3.65	-3.21	-1.89	-1.43	-0.88
		BMEI1207		-5.22	-3.58	-4.91	-3.8	-4.87
		sun		-5.48	-2.02	-4.4	-5.48	-4.13
		BMEI1534		-4.93	-2.79	-3.23	-6	-2.73
		BMEI1017		-6.26	-3.24	-3.12	-5.44	-4.89
		vdh		-4.61	-7.02	-5.92	-4.45	-3.9
		BMEII1038		-3.64	-7.23	-4.4	-4.83	-5.28
		BMEII0829		-8.59	-7.2	-8.76	-7.47	-8.44
		BMEI0024		-5.38	-5.07	-8.77	-4	-5.1
		BMEI0171		-9.39	-5.44	-6.57	-4.75	-5.96
		aldH		-9.94	-6.33	-6.66	-8.75	-7.24
	Pathway	bme00401	Novobiocin biosynthesis	-7.7	-9.01	-6.93	-6.7	-8.07
		Gene	Description
		asp		3.51	4.04	5.23	3.84	3.97
		histidinol-phosphate aminotransferase (EC:2.6.1.9)	K00817 histidinol-phosphate aminotransferase [EC:2.6.1.9]	1.16	3.93	0	1.92	0
		tyrA	bifunctional chorismate mutase/prephenate dehydrogenase (EC:5.4.99.5 1.3.1.12)	-5.77	-3.75	-5.09	-4.34	-7.77
		BMEI1308		-7.06	-6.54	-8.82	-6.25	-4.98
		BMEI1309		-9.2	-7.81	-6.58	-6.74	-6.6
	Pathway	bme00564	Glycerophospholipid metabolism	-7.8	6.54	7.27	4.05	7.56
		Gene	Description
		BMEI1491		4.47	5.66	7.83	7.22	6.53
		BMEI0456		4.83	4.8	6.13	5.14	6.64
		BMEI1919		5	4.72	6.4	3.79	4.91
		BMEII0695		3.07	4.91	5.8	2.35	2.18
		BMEI0970		4.33	5.64	5.61	4.25	5.08
		BMEI0204		2.68	3.33	3.56	3.14	5.42
		BMEI0158		2.93	4.32	3.62	5.24	3.95
		BMEII0429	K00111 glycerol-3-phosphate dehydrogenase [EC:1.1.5.3]	4.99	0	3.23	2.32	3.48
		pgsA	phosphatidylglycerophosphate synthetase (EC:2.7.8.5)	4.1	3.88	3.84	4.77	2.39
		BMEII1103		2.12	2.6	3.85	2.94	4.39
		BMEII0002		2.49	4.26	2.85	3.12	2.43
		cdsA	CDP-diglyceride synthase (EC:2.7.7.41)	2.95	2.32	2.8	2.89	3.54
		BMEI2000		1.78	-2.72	3.21	3.1	2.5
		BMEI1977		1.15	2.25	2.45	1.01	1.18
		BMEI1212		-0.21	-1.16	0	-0.6	0
		BMEI0350		-2.33	-2.64	-3.41	2.92	3.24
		BMEII0239		-3.15	-3.55	-0.42	-2.63	-1.58
		BMEI0203		0	-2.36	-3.71	-2.3	-2.36
		pssA	phosphatidylserine synthase (EC:2.7.8.8)	-1.9	-2.01	-3.74	-2.14	-0.82
		BMEII1101		-4.22	-2.53	-2.59	-2.34	-3.05
		BMEI0930		-4.62	-3.34	-3.81	-2.75	-4.76
		fbp	fructose-1,6-bisphosphatase (EC:3.1.3.11)	-5.35	-4.39	-4.8	2.78	3.07
		BMEI1067		-5.03	-3.48	-4.55	-3.76	-6.35
		BMEI0075		-7.18	-6.05	-6.16	-4.11	-7.14
		glpD	glycerol-3-phosphate dehydrogenase (EC:1.1.99.5)	-7.07	-7.47	-6.73	-4.23	-5.46
		gpsA	NAD(P)H-dependent glycerol-3-phosphate dehydrogenase (EC:1.1.1.94)	-8.65	-5.19	-4.95	-5.07	-4.57
	Pathway	bme00750	Vitamin B6 metabolism	-7.87	-7.82	6.75	-6.35	-6.14
		Gene	Description
		BMEI0347		6.35	5.11	5.85	5.79	5.58
		thrC	threonine synthase (EC:4.2.3.1)	3.26	4.49	5.35	3.16	2.68
		PDXJ	carries out condensation and ring closure step after PdxA in pyridoxine biosynthesis	3.34	4.13	4.24	3.84	3.19
		BMEI0221		-4.49	-3.48	-4.4	-3.95	-3.38
		pdxH	pyridoxamine 5-phosphate oxidase (EC:1.4.3.5)	-5.08	-4.93	-4.99	-3.9	-6.57
		pdxA	4-hydroxythreonine-4-phosphate dehydrogenase (EC:1.1.1.262)	-6.82	-6.53	-4.08	-5.55	-3.83
	Pathway	bme00363 (map00363)*	Bisphenol A degradation	-7.96	-8.65	-9.7	-4.4	-8.24
		Gene	Description
		BMEI0420		5.72	7.21	7.39	8.56	6.36
		BMEI0919		3.03	5.47	6.4	3.03	2.35
		BMEII1060		3.16	4.53	3.61	3.11	4.77
		gfo		-3.49	2.78	4.62	2.81	2.43
		BMEI1489		2.89	2.67	3.72	0.88	2.95
		BMEI1588		-1.21	1.86	0.89	0.69	1.97
		tesA	multifunctional acyl-CoA thioesterase I and protease I and lysophospholipase L1	0.83	-2.66	0.52	1.46	1.96
		BMEII0751		-4.11	-1.24	-3.42	-2.66	-2.53
		BMEII0866		-3.98	-4.81	-3.4	-3.98	-2.34
		BMEII1126		-3.02	-2.18	-4.13	-5.29	-4.04
		BMEI1764		-4.99	-5	-5.48	-2.82	-5.94
		BMEII0428		-6.54	-4.02	-5.37	-6.35	-4.91
		BMEI1710		-3.5	-6.26	-5.37	-6.85	-3.5
	Pathway	bme00903	Limonene and pinene degradation	-8.03	-9	-8.32	-4.84	-7.22
		Gene	Description
		BMEI0919		3.06	5.63	6.73	3.29	2.62
		BMEI1919		5.03	4.74	6.37	3.83	4.94
		BMEI0456		4.8	4.92	5.99	5.14	6.15
		menB	naphthoate synthase (EC:4.1.3.36)	5.46	5.62	5.91	4.49	5.96
		BMEI0204		2.7	3.36	3.65	3.18	5.36
		BMEI0158		2.89	3.64	3.76	5.26	3.85
		BMEII0002		2.98	5.16	2.75	4.47	3.6
		BMEI0478		3.66	3.14	4.76	4.32	3.62
		BMEI1522		2.89	1.66	3.17	4.22	4.57
		BMEII0388	K00155 [EC:1.2.1.-]	0.99	2.73	1.19	2.73	3.91
		BMEII1060		2.39	2.7	2.83	3.9	3.27
		BMEII0608		0	0	1.07	-0.88	0
		BMEII0282		0	-2.08	-1.5	1.61	-2.42
		aldA		-3.09	2.91	1.2	-2.26	-3.29
		BMEI0350		-2.33	-2.65	-3.39	2.94	3.26
		fadB	multifunctional fatty acid oxidation complex subunit alpha (EC:5.3.3.8 5.1.2.3 1.1.1.35 4.2.1.17)	-3.91	-3.09	-3.9	-4.07	-3.72
		BMEI0203		0	-2.42	-4.13	-2.28	-2.37
		BMEII1101		-4.22	-2.52	-2.6	-2.33	-3.1
		BMEI0930		-4.48	-3.3	-3.79	-2.72	-4.67
		aldB	aldehyde dehydrogenase B (EC:1.2.1.22)	2.66	-4.69	3.7	3.35	4.01
		BMEI1196		-4.15	-4.72	-4.07	-3.48	-2.71
		betA		-4.31	-3.08	-3.31	-4.74	-3.65
		BMEI1928		-4.94	-4.29	-3.61	-4.48	-4.49
		BMEII0125		-4.9	-4.97	-4.38	-3.61	-3.03
		fbp	fructose-1,6-bisphosphatase (EC:3.1.3.11)	-5.35	-4.39	-4.81	2.78	3.07
		BMEI1067		-5	-3.4	-4.45	-3.28	-6.11
		BMEI1945		-4.76	-4.37	-4.23	-4.92	-6.21
		BMEI0025		-6.62	-5.15	-6.94	-4.06	-5.5
		BMEII0124		-5.17	-7.37	-2.95	-3.83	-3.04
		BMEII0339	K00119 [EC:1.1.99.-]	-4.74	-6.22	-7.41	-4.35	-3.8
		b1385		-6	-6.43	-5.04	-4.75	-7.72
		BMEI0024		-5.38	-5.07	-8.77	-4	-5.1
		BMEII1021		-9.21	-6.97	-6.23	-5.49	-7.16
		BMEII0214		-9.62	-3.61	-5.86	-4.24	-5
		aldH		-9.94	-6.33	-6.66	-8.75	-7.24
	Pathway	bme00260	Glycine, serine and threonine metabolism	-8.13	8.1	8.28	6.85	8.88
		Gene	Description
		glyS	glycyl-tRNA synthetase subunit beta (EC:6.1.1.14)	8.09	6.85	9.52	6.3	5.93
		thrS	threonyl-tRNA synthetase (EC:6.1.1.3)	6.46	7.07	9.17	6.19	7.41
		BMEI0420		5.72	7.21	7.39	8.56	6.36
		BMEI0189		6.25	5.28	7.97	3.9	5.23
		BMEI1491		4.47	5.66	7.83	7.22	6.53
		glyA-2		6.88	5.38	6.16	3.73	5.95
		BMEI0347		6.35	5.11	5.85	5.79	5.58
		glyA	serine hydroxymethyltransferase (EC:2.1.2.1)	2.53	2.66	6.04	2.36	3.56
		gcvP	glycine dehydrogenase (EC:1.4.4.2)	3.86	5.4	5.08	5.12	5.99
		BMEII0582		5.69	5.07	4.84	4.61	4.21
		bioF	8-amino-7-oxononanoate synthase (EC:2.3.1.47)	3.23	2.01	3.02	3.73	5.4
		thrC	threonine synthase (EC:4.2.3.1)	3.26	4.49	5.35	3.16	2.68
		BMEI1380	K00108 choline dehydrogenase [EC:1.1.99.1]	2.68	3.25	4.95	3.88	-3.96
		serS	seryl-tRNA synthetase (EC:6.1.1.11)	3.71	-4.05	1.69	3.51	4.87
		BMEII1060		3.08	4.72	3.52	3.14	4.85
		metF	5,10-methylenetetrahydrofolate reductase (EC:1.5.1.20)	4.51	4.11	4.17	4.83	3.13
		gfo		-3.49	2.78	4.62	2.81	2.43
		ilvA	threonine dehydratase (EC:4.3.1.19)	2.04	1.29	4.21	3.73	2.65
		hom		1.49	4.06	2.35	2.2	2.48
		BMEI1489		2.89	2.67	3.72	0.88	2.95
		sda		0	3.44	2.4	2.19	0
		BMEI2000		1.78	-2.72	3.21	3.1	2.5
		BMEI1719		0	1.11	0.43	2.83	1.62
		serA	D-3-phosphoglycerate dehydrogenase (EC:1.1.1.95)	0.27	0.73	1.93	1.88	2.24
		BMEI1588		-1.21	1.86	0.89	0.69	1.97
		glyQ	glycyl-tRNA synthetase subunit alpha (EC:6.1.1.14)	1.12	1.68	0	0.32	1.25
		BMEII0391		-3.62	-3.11	-3.06	-2.78	-3.63
		pssA	phosphatidylserine synthase (EC:2.7.8.8)	-1.9	-2.01	-3.74	-2.14	-0.82
		BMEII0751		-4.11	-1.24	-3.42	-2.66	-2.53
		BMEII0041		-3.77	-3.76	-4.36	-3.78	-3.6
		BMEI0684		-4.3	-4.17	-3.24	-4.6	-0.92
		betA		-4.31	-3.08	-3.31	-4.74	-3.65
		BMEII0866		-3.98	-4.81	-3.4	-3.98	-2.34
		BMEII1126		-3.02	-2.18	-4.13	-5.29	-4.04
		asd	aspartate-semialdehyde dehydrogenase (EC:1.2.1.11)	-5.62	4.41	5.18	3.3	-3.89
		BMEI1720		-4.37	-2.23	-2.76	-3.51	-5.7
		BMEI1382		-4.18	-3.3	-2.94	-5.73	-4.69
		BMEI1570		-5.77	-4.24	-4.86	-4.52	-2.96
		BMEI1764		-4.99	-5	-5.48	-2.82	-5.94
		THRB	thyroid hormone receptor, beta (erythroblastic leukemia viral (v-erb-a) oncogene homolog 2, avian)	-6.01	-5.34	-4.23	-3.88	-4.06
		BMEII0428		-6.54	-4.02	-5.37	-6.35	-4.91
		BMEI1710		-3.5	-6.26	-5.37	-6.85	-3.5
		serB	phosphoserine phosphatase (EC:3.1.3.3)	-6.96	-5.24	-5.19	-3.77	-5.82
		BMEI1721		-4.78	-5.1	-7.97	-6.68	-6.57
		gcvT	glycine cleavage system aminomethyltransferase T (EC:2.1.2.10)	-8.29	-3.66	-3.63	-5.18	-3.61
		BMEI1722		-10.32	-7.26	-7.74	-5.86	-10.17
	Pathway	bme00980 (map00980)*	Metabolism of xenobiotics by cytochrome P450	-8.17	-6.12	-5.34	-5.38	-7.51
		Gene	Description
		BMEI1248		5.45	6.19	6.85	6.33	4.98
		BMEII0256		3.11	4.79	3.85	4.95	0.01
		BMEII1125		-3.42	3.07	4.66	0	-3.2
		qor		4.52	3.17	2.94	3.34	2.52
		BMEI1316		-3.2	-3.8	-3.73	4.19	-3.51
		BMEII1060		2.89	2.36	2.58	3.9	3.3
		BMEI0517		-3.63	-2.4	-4	-2.31	-2.33
		adh		-3.19	-3.82	-2.12	-4.74	2.86
		BMEI1023		-3.5	-5.67	-1.25	-4.38	-2.95
		BMEII0553		-5.65	-2.14	-5.86	-4.03	-5.54
		BMEI2003		-6.03	-4.32	-4.13	-4.41	-4.48
		adhI		-6.76	-6.61	-6.35	-5.74	-6.45
		gst	glutathionine S-transferase (EC:2.5.1.18)	-7.95	-6.29	-7.12	-5.58	-3.86
	Pathway	bme00380	Tryptophan metabolism	-8.21	-8.52	-6.83	-8.29	-7.72
		Gene	Description
		BMEI0852		6.99	6.28	7.97	7.82	7.65
		BMEI1834		4.78	3.79	7.85	6.18	4.08
		BMEI0081		-4.73	-2.93	-1.67	7.83	5.72
		BMEII1134	K01426 amidase [EC:3.5.1.4]	-2.57	3.65	6.06	3.29	3.13
		menB	naphthoate synthase (EC:4.1.3.36)	5.46	5.62	5.91	4.49	5.96
		phbA		2.59	3.18	5.72	4.07	4.73
		sucA	2-oxoglutarate dehydrogenase E1 component (EC:1.2.4.2)	5.63	4.87	4.91	3.37	4.19
		BMEII1060		3.08	4.72	3.52	3.14	4.85
		trpS	tryptophanyl-tRNA synthetase (EC:6.1.1.2)	4.61	3.5	-3.84	2.12	3.97
		BMEI1522		2.89	1.66	3.17	4.22	4.57
		BMEI0444		3.46	2.59	3.22	3.1	3.71
		BMEI0897		0.66	2.4	3.55	2.52	2.07
		BMEI1960		0	2.52	0.43	3.28	3.25
		BMEII0893		0	2.03	0	-0.99	-0.85
		BMEII0608		0	0	1.07	-0.88	0
		BMEI0429		0	0	0	0	-1.13
		BMEII0282		0	-2.08	-1.5	1.61	-2.42
		BMEII0828		-3.04	-1.73	-0.4	-1.53	-0.88
		aldA		-3.09	2.91	1.2	-2.26	-3.29
		BMEI1959		-3.65	-3.21	-1.89	-1.43	-0.88
		fadB	multifunctional fatty acid oxidation complex subunit alpha (EC:5.3.3.8 5.1.2.3 1.1.1.35 4.2.1.17)	-3.91	-3.09	-3.9	-4.07	-3.72
		aldB	aldehyde dehydrogenase B (EC:1.2.1.22)	2.66	-4.69	3.7	3.35	4.01
		BMEI1196		-4.15	-4.72	-4.07	-3.48	-2.71
		BMEI1928		-4.94	-4.29	-3.61	-4.48	-4.49
		BMEII0125		-4.9	-4.97	-4.38	-3.61	-3.03
		sun		-5.48	-2.02	-4.4	-5.48	-4.13
		BMEI1534		-4.93	-2.79	-3.23	-6	-2.73
		fabG	3-ketoacyl-(acyl-carrier-protein) reductase (EC:1.1.1.100)	-3.68	-5.02	-6.04	-3.85	-6.09
		BMEI1945		-4.76	-4.37	-4.23	-4.92	-6.21
		AtoB		-5.64	-4.85	-6.88	-3.32	-6.26
		BMEII1038		-3.64	-7.23	-4.4	-4.83	-5.28
		BMEII0124		-5.17	-7.37	-2.95	-3.83	-3.04
		b1385		-6	-6.43	-5.04	-4.75	-7.72
		BMEII0829		-8.59	-7.2	-8.76	-7.47	-8.44
		BMEII1021		-9.21	-6.97	-6.23	-5.49	-7.16
		BMEI0171		-9.39	-5.44	-6.57	-4.75	-5.96
		BMEII0214		-9.62	-3.61	-5.86	-4.24	-5
		aldH		-9.94	-6.33	-6.66	-8.75	-7.24
	Pathway	bme00340	Histidine metabolism	-8.22	-7.84	-9.8	-6.14	-7.31
		Gene	Description
		BMEII1055		7.01	6.05	5.2	8.36	7.42
		BMEI0852		6.99	6.28	7.97	7.82	7.65
		BMEI1834		4.78	3.79	7.85	6.18	4.08
		BMEI0081		-4.73	-2.93	-1.67	7.83	5.72
		hisD	histidinol dehydrogenase (EC:1.1.1.23)	5.97	5.77	4.24	7.38	5.21
		BMEI0919		3.06	5.63	6.73	3.29	2.62
		hisI	bifunctional phosphoribosyl-AMP cyclohydrolase/phosphoribosyl-ATP pyrophosphatase protein (EC:3.6.1.31 3.5.4.19)	5.04	5.3	5.67	6.48	5.18
		hisS	histidyl-tRNA synthetase (EC:6.1.1.21)	4.04	3.17	4.11	3.29	5.58
		hutG	formimidoylglutamase (EC:3.5.3.8)	-2.25	4.67	-1.94	-1.83	-3.57
		histidinol-phosphate aminotransferase (EC:2.6.1.9)	K00817 histidinol-phosphate aminotransferase [EC:2.6.1.9]	1.16	3.93	0	1.92	0
		hisG	ATP phosphoribosyltransferase (EC:2.4.2.17)	1.86	3.15	2.83	3.27	3.74
		BMEI0444		3.46	2.59	3.22	3.1	3.71
		BMEI1960		0	2.52	0.43	3.28	3.25
		BMEII0608		0	0	1.07	-0.88	0
		BMEI0429		0	0	0	0	-1.13
		hisA	1-(5-phosphoribosyl)-5-[(5-phosphoribosylamino)methylideneamino] imidazole-4-carboxamide isomerase (EC:5.3.1.16)	0	-1.92	-1.76	0	-1.69
		BMEII0282		0	-2.08	-1.5	1.61	-2.42
		BMEII0828		-3.04	-1.73	-0.4	-1.53	-0.88
		aldA		-3.09	2.91	1.2	-2.26	-3.29
		hutH	histidine ammonia-lyase (EC:4.3.1.3)	-0.86	-2.55	-3.51	-2.6	-2.34
		BMEI1959		-3.65	-3.21	-1.89	-1.43	-0.88
		BMEI2040		-3.98	-3.26	-3.82	-3.99	-3.06
		hisF	imidazole glycerol phosphate synthase subunit HisF	-1.57	3.25	-4.2	1.36	-2.15
		aldB	aldehyde dehydrogenase B (EC:1.2.1.22)	2.66	-4.69	3.7	3.35	4.01
		BMEII0125		-4.9	-4.97	-4.38	-3.61	-3.03
		hutU		-4.6	-2.14	-3.28	-3	-5.45
		sun		-5.48	-2.02	-4.4	-5.48	-4.13
		BMEII0049		-5.78	-3.54	-3.78	-1.34	-3.54
		BMEI1534		-4.93	-2.79	-3.23	-6	-2.73
		BMEI2045	imidazoleglycerol-phosphate dehydratase (EC:4.2.1.19)	-6.3	-5.71	-4	-5.69	-5.35
		BMEII1038		-3.64	-7.23	-4.4	-4.83	-5.28
		BMEII0124		-5.17	-7.37	-2.95	-3.83	-3.04
		hisH	imidazole glycerol phosphate synthase subunit HisH	-6.26	-5.45	-7.47	-3.12	-3.77
		b1385		-6	-6.43	-5.04	-4.75	-7.72
		hutI	imidazolonepropionase (EC:3.5.2.7)	-8.15	-7.45	-8.27	-5.03	-5.69
		BMEII0829		-8.59	-7.2	-8.76	-7.47	-8.44
		BMEI1308		-7.06	-6.54	-8.82	-6.25	-4.98
		BMEI1309		-9.2	-7.81	-6.58	-6.74	-6.6
		BMEI0171		-9.39	-5.44	-6.57	-4.75	-5.96
		aldH		-9.94	-6.33	-6.66	-8.75	-7.24
	Pathway	bme00053	Ascorbate and aldarate metabolism	-8.26	-9.15	-7.21	-4.6	-5.25
		Gene	Description
		BMEI1997		7.24	10.24	9.53	6.55	7.78
		BMEII1060		3.08	4.72	3.52	3.14	4.85
		BMEII0608		0	0	1.07	-0.88	0
		BMEII0282		0	-2.08	-1.5	1.61	-2.42
		aldA		-3.09	2.91	1.2	-2.26	-3.29
		aldB	aldehyde dehydrogenase B (EC:1.2.1.22)	2.66	-4.69	3.7	3.35	4.01
		BMEII0125		-4.9	-4.97	-4.38	-3.61	-3.03
		BMEII0438		-5.5	-5.18	-5.24	-2.64	-4.72
		BMEII0485		-5.55	-5.34	-4.41	-3.87	-3.08
		BMEII0124		-5.17	-7.37	-2.95	-3.83	-3.04
		b1385		-6	-6.43	-5.04	-4.75	-7.72
		ugd		-8.5	-9.15	-9.39	-5	-7.79
		aldH		-9.94	-6.33	-6.66	-8.75	-7.24
	Pathway	bme00624	1- and 2-Methylnaphthalene degradation	-8.35	8	9.52	4.59	9.26
		Gene	Description
		BMEI0848		7.35	8.13	9.16	8.89	8.73
		metF	5,10-methylenetetrahydrofolate reductase (EC:1.5.1.20)	5.94	6.33	8.27	6.19	5.68
		BMEI0919		3.06	5.63	6.73	3.29	2.62
		BMEI0456		4.83	4.8	6.13	5.14	6.64
		BMEI1919		5	4.72	6.4	3.79	4.91
		nspC		3.15	4.68	6.04	5.53	4.28
		BMEII0492	K00257 [EC:1.3.99.-]	5.07	4.98	5.78	5.09	4.42
		BMEII1060		0.96	3.08	5.57	2.78	3.51
		BMEI0204		2.68	3.33	3.56	3.14	5.42
		BMEI0158		2.93	4.32	3.62	5.24	3.95
		BMEI0478		3.66	3.14	4.76	4.32	3.62
		BMEII0224		4.09	3.4	4.68	4.06	4.21
		qor		4.52	3.17	2.94	3.34	2.52
		BMEII0002		2.49	4.26	2.85	3.12	2.43
		BMEII0388	K00155 [EC:1.2.1.-]	0.76	2.43	1.32	2.74	3.14
		BMEI0350		-2.33	-2.64	-3.41	2.92	3.24
		BMEI0203		0	-2.36	-3.71	-2.3	-2.36
		BMEII1101		-4.22	-2.53	-2.59	-2.34	-3.05
		adh		-3.19	-3.82	-2.12	-4.74	2.86
		BMEI0930		-4.62	-3.34	-3.81	-2.75	-4.76
		fbp	fructose-1,6-bisphosphatase (EC:3.1.3.11)	-5.35	-4.39	-4.8	2.78	3.07
		BMEI1207		-5.56	-3.74	-5.62	-4.22	-5.26
		BMEII0553		-5.65	-2.14	-5.86	-4.03	-5.54
		BMEII0137		-5	-4.3	-3.76	-6	-5.17
		BMEI1017		-6.31	-3.17	-3.18	-5.58	-4.99
		BMEI1067		-5.03	-3.48	-4.55	-3.76	-6.35
		BMEI1708		-6.75	-6.73	-4.25	-3.98	-4.57
		adhI		-6.76	-6.61	-6.35	-5.74	-6.45
		BMEI0021		-7.63	-5.91	-6.26	-6.74	-5.14
		BMEI0024		-5.38	-5.11	-8.77	-4.13	-5.18
		aldH		-9.14	-5.59	-5.1	-6.79	-6.75
	Pathway	bme00982 (map00982)*	Drug metabolism - cytochrome P450	-8.38	-6	-4.92	-4.92	-7.29
		Gene	Description
		BMEI1248		5.63	6.35	6.53	6.55	4.92
		BMEII0256		3.11	4.77	3.86	4.92	0
		BMEII1060		3.08	4.72	3.52	3.14	4.85
		qor		4.52	3.17	2.94	3.34	2.52
		BMEI1316		-3.2	-3.77	-3.73	4.26	-3.52
		BMEI0517		-3.88	-2.46	-3.81	-2.28	-2.43
		adh		-3.19	-3.82	-2.12	-4.74	2.86
		BMEI1023		-3.51	-5.73	-1.33	-4.42	-2.97
		BMEII0553		-5.65	-2.14	-5.86	-4.03	-5.54
		adhI		-6.76	-6.61	-6.35	-5.74	-6.45
		gst	glutathionine S-transferase (EC:2.5.1.18)	-8.25	-6.2	-7.15	-5.94	-4.01
	Pathway	bme00410	Beta-Alanine metabolism	-8.46	-10.2	-6.21	-8.3	-6.83
		Gene	Description
		BMEI1643		5.18	6.19	8.4	4.64	5.75
		metF	5,10-methylenetetrahydrofolate reductase (EC:1.5.1.20)	5.52	5.97	7.14	5.93	5.8
		menB	naphthoate synthase (EC:4.1.3.36)	5.46	5.62	5.91	4.49	5.96
		panC	pantoate--beta-alanine ligase (EC:6.3.2.1)	-3.18	4.88	-4.23	-3.42	-3.61
		BMEI1522		2.89	1.66	3.17	4.22	4.57
		gadA		1.52	2.77	1.99	3.91	2.7
		BMEII0608		0	0	1.07	-0.88	0
		BMEII0282		0	-2.08	-1.5	1.61	-2.42
		aldA		-3.09	2.91	1.2	-2.26	-3.29
		fadB	multifunctional fatty acid oxidation complex subunit alpha (EC:5.3.3.8 5.1.2.3 1.1.1.35 4.2.1.17)	-3.91	-3.09	-3.9	-4.07	-3.72
		BMEI1521	K00249 acyl-CoA dehydrogenase [EC:1.3.99.3]	-4.4	-3.88	-3.27	-2.25	-4.48
		aldB	aldehyde dehydrogenase B (EC:1.2.1.22)	2.66	-4.69	3.7	3.35	4.01
		BMEI1196		-4.15	-4.72	-4.07	-3.48	-2.71
		BMEI1928		-4.94	-4.29	-3.61	-4.48	-4.49
		BMEII0125		-4.9	-4.97	-4.38	-3.61	-3.03
		BMEII0371		-2.1	-5.54	-2.78	-3.57	4.53
		pyrC	dihydroorotase (EC:3.5.2.3)	-3.07	-5.88	-4.34	-1.89	-2.67
		BMEI1945		-4.76	-4.37	-4.23	-4.92	-6.21
		BMEII0910		-6.81	-6.44	-5.79	-4.39	-5.36
		BMEII0124		-5.17	-7.37	-2.95	-3.83	-3.04
		b1385		-6	-6.43	-5.04	-4.75	-7.72
		acdA		-3.96	-6.16	-8.91	-3.96	-3.71
		BMEII1021		-9.21	-6.97	-6.23	-5.49	-7.16
		BMEII0214		-9.62	-3.61	-5.86	-4.24	-5
		aldH		-9.94	-6.33	-6.66	-8.75	-7.24
	Pathway	bme00360	Phenylalanine metabolism	-8.47	6.77	7.76	3.73	8.95
		Gene	Description
		BMEI0456		4.83	4.8	6.13	5.14	6.64
		BMEI0256		4.65	4.57	5.89	6.5	4.54
		BMEI1919		5	4.72	6.4	3.79	4.91
		BMEI0919		3.03	5.47	6.4	3.03	2.35
		BMEII1134	K01426 amidase [EC:3.5.1.4]	-2.57	3.65	6.06	3.29	3.13
		BMEI0204		2.68	3.33	3.56	3.14	5.42
		BMEI0158		2.93	4.32	3.62	5.24	3.95
		asp		3.51	4.04	5.23	3.84	3.97
		dadA	D-amino acid dehydrogenase small subunit (EC:1.4.99.1)	2.79	2.72	3.7	4.24	5.19
		BMEII1060		3.16	4.53	3.61	3.11	4.77
		BMEII0002		2.49	4.26	2.85	3.12	2.43
		histidinol-phosphate aminotransferase (EC:2.6.1.9)	K00817 histidinol-phosphate aminotransferase [EC:2.6.1.9]	1.16	3.93	0	1.92	0
		BMEI0350		-2.33	-2.64	-3.41	2.92	3.24
		BMEI0203		0	-2.36	-3.71	-2.3	-2.36
		BMEII1101		-4.22	-2.53	-2.59	-2.34	-3.05
		dat		-4.22	2.97	-3.66	-2.55	-3.76
		BMEI0930		-4.62	-3.34	-3.81	-2.75	-4.76
		fbp	fructose-1,6-bisphosphatase (EC:3.1.3.11)	-5.35	-4.39	-4.8	2.78	3.07
		BMEI1067		-5.03	-3.48	-4.55	-3.76	-6.35
		BMEI1308		-7.06	-6.54	-8.82	-6.25	-4.98
		BMEI1309		-9.2	-7.81	-6.58	-6.74	-6.6
	Pathway	bme00350	Tyrosine metabolism	-8.62	-9.09	-11.2	-5.31	-9.84
		Gene	Description
		BMEI0852		6.99	6.28	7.97	7.82	7.65
		BMEI1834		4.78	3.79	7.85	6.18	4.08
		BMEI0081		-4.73	-2.93	-1.67	7.83	5.72
		BMEI0709		6.73	6.13	6.82	5.87	5.73
		BMEI1125		6.55	3.52	3.98	5.96	6.79
		BMEI0919		3.06	5.63	6.73	3.29	2.62
		BMEI0456		4.83	4.8	6.13	5.14	6.64
		BMEI1919		5	4.72	6.4	3.79	4.91
		BMEI0204		2.68	3.33	3.56	3.14	5.42
		metF	5,10-methylenetetrahydrofolate reductase (EC:1.5.1.20)	5.34	4.31	4.51	5.2	4.31
		BMEI0158		2.93	4.32	3.62	5.24	3.95
		asp		3.51	4.04	5.23	3.84	3.97
		BMEI0478		3.27	2.99	4.58	4.12	3.65
		qor		4.52	3.17	2.94	3.34	2.52
		nspC		0	3.01	4.42	3.5	3.08
		BMEII1060		2.67	4.1	4.02	3.03	4.36
		BMEII0002		2.49	4.26	2.85	3.12	2.43
		BMEII0881		2.09	2.98	4	3.3	1.75
		histidinol-phosphate aminotransferase (EC:2.6.1.9)	K00817 histidinol-phosphate aminotransferase [EC:2.6.1.9]	1.16	3.93	0	1.92	0
		BMEI0444		3.46	2.59	3.22	3.1	3.71
		BMEI1960		0	2.52	0.43	3.28	3.25
		BMEI1120		0	0	0	0	0.14
		BMEI0429		0	0	0	0	-1.13
		BMEII0138		0	-2.72	-2.37	-1.58	-2.55
		BMEII0828		-3.04	-1.73	-0.4	-1.53	-0.88
		BMEI0350		-2.33	-2.64	-3.41	2.92	3.24
		BMEI1959		-3.65	-3.21	-1.89	-1.43	-0.88
		BMEI0203		0	-2.36	-3.71	-2.3	-2.36
		BMEII1101		-4.22	-2.53	-2.59	-2.34	-3.05
		BMEII0137		-3.06	-4.45	-3.86	-3.57	-3.74
		hpcD		-3.38	-4.29	-4.45	-4.29	0.27
		adh		-3.19	-3.82	-2.12	-4.74	2.86
		BMEI0930		-4.62	-3.34	-3.81	-2.75	-4.76
		BMEI1708		-4.7	-4.69	-4.16	-3.55	-4.93
		fbp	fructose-1,6-bisphosphatase (EC:3.1.3.11)	-5.35	-4.39	-4.8	2.78	3.07
		sun		-5.48	-2.02	-4.4	-5.48	-4.13
		BMEII0135		-5.55	-3.92	-3.63	-4.08	-3.08
		BMEII0553		-5.65	-2.14	-5.86	-4.03	-5.54
		BMEI1534		-4.93	-2.79	-3.23	-6	-2.73
		BMEI1067		-5.03	-3.48	-4.55	-3.76	-6.35
		adhI		-6.76	-6.61	-6.35	-5.74	-6.45
		gabD	succinate-semialdehyde dehydrogenase I (EC:1.2.1.16)	-4.37	-5.19	-6.87	-3.92	-3.65
		hpcH		-7.01	-5.52	-4.02	-5.42	-4.87
		BMEII1038		-3.64	-7.23	-4.4	-4.83	-5.28
		BMEI1882		-3.98	-3.47	-7.48	-4.9	-4.57
		BMEII0829		-8.59	-7.2	-8.76	-7.47	-8.44
		BMEI1308		-7.06	-6.54	-8.82	-6.25	-4.98
		BMEI1309		-9.2	-7.81	-6.58	-6.74	-6.6
		BMEI0171		-9.39	-5.44	-6.57	-4.75	-5.96
	Pathway	bme00310	Lysine degradation	-8.7	-8.34	-7.4	-7.87	-6.92
		Gene	Description
		BMEII0960		4.3	4.97	4.36	4.09	6.58
		menB	naphthoate synthase (EC:4.1.3.36)	5.46	5.62	5.91	4.49	5.96
		phbA		2.59	3.18	5.72	4.07	4.73
		sucA	2-oxoglutarate dehydrogenase E1 component (EC:1.2.4.2)	5.63	4.87	4.91	3.37	4.19
		BMEII1060		3.08	4.72	3.52	3.14	4.85
		sucB	dihydrolipoamide acetyltransferase (EC:2.3.1.61)	2.29	4.76	4.48	3.6	4.53
		BMEI1522		2.89	1.66	3.17	4.22	4.57
		BMEI0897		0.66	2.4	3.55	2.52	2.07
		BMEII0608		0	0	1.07	-0.88	0
		BMEII0282		0	-2.08	-1.5	1.61	-2.42
		aldA		-3.09	2.91	1.2	-2.26	-3.29
		BMEI0792		-3.57	-0.6	-2.7	-2.31	-3.83
		fadB	multifunctional fatty acid oxidation complex subunit alpha (EC:5.3.3.8 5.1.2.3 1.1.1.35 4.2.1.17)	-3.91	-3.09	-3.9	-4.07	-3.72
		dat		-4.22	2.97	-3.66	-2.55	-3.76
		aldB	aldehyde dehydrogenase B (EC:1.2.1.22)	2.66	-4.69	3.7	3.35	4.01
		BMEI1196		-4.15	-4.72	-4.07	-3.48	-2.71
		BMEI1928		-4.94	-4.29	-3.61	-4.48	-4.49
		BMEII0125		-4.9	-4.97	-4.38	-3.61	-3.03
		fabG	3-ketoacyl-(acyl-carrier-protein) reductase (EC:1.1.1.100)	-3.68	-5.02	-6.04	-3.85	-6.09
		BMEI1945		-4.76	-4.37	-4.23	-4.92	-6.21
		AtoB		-5.64	-4.85	-6.88	-3.32	-6.26
		BMEII1016		-3.98	-5.72	-7.28	-4.88	-6.03
		BMEII0124		-5.17	-7.37	-2.95	-3.83	-3.04
		b1385		-6	-6.43	-5.04	-4.75	-7.72
		BMEII1021		-9.21	-6.97	-6.23	-5.49	-7.16
		BMEII0214		-9.62	-3.61	-5.86	-4.24	-5
		aldH		-9.94	-6.33	-6.66	-8.75	-7.24
	Pathway	bme03430 (map03430)*	Mismatch repair	-8.7	-8.39	-7.72	-7.25	-6.91
		Gene	Description
		BMEI0880		4.31	4.91	5.39	4.62	6.82
		xseB		6.39	5.08	6.41	5.17	5.96
		uvrD	DNA helicase II / ATP-dependent DNA helicase PcrA [EC:3.6.1.-]	2.79	3.71	5.77	4.22	5.95
		dnaX	DNA polymerase III subunits gamma and tau (EC:2.7.7.7)	5.77	5.95	5.5	5.07	5.59
		BMEI0011		4.84	3.08	3.13	3.26	4.06
		BMEI1876		3.07	3.15	4.09	3.71	1.61
		dnaQ	DNA polymerase III subunit epsilon (EC:2.7.7.7)	2.29	2.51	3.5	3.02	3.84
		dnaE	DNA polymerase III subunit alpha (EC:2.7.7.7)	-1.13	0.23	-1.79	-2.13	-0.71
		ligA	NAD-dependent DNA ligase LigA (EC:6.5.1.2)	-3.99	-4.34	-3.21	-2.36	-4.26
		BMEI0988		-3.55	-4.22	-4.35	-3.39	-3.75
		mutL	DNA mismatch repair protein	0	3.24	-4.53	-3.38	-4.55
		BMEII0650		-3.66	-3.57	-4.72	-4.72	-4.94
		recJ	single-stranded-DNA-specific exonuclease [EC:3.1.-.-]	-6.4	-4.75	-4.57	-6.08	-5.9
		BMEII0290		-5.38	-5.71	-6.42	-3.86	-5.41
		BMEI1260		-7.14	-4.07	-3.53	-2.61	-1.13
		xseA	exodeoxyribonuclease VII large subunit (EC:3.1.11.6)	-7.15	-5.12	-5.12	-5.21	-6.48
		mutS		-7.39	-6.96	-5.23	-6.15	-6.41
		dnaN	DNA polymerase III subunit beta (EC:2.7.7.7)	-3.12	-4.78	-7.35	-7.4	-3.19
	Pathway	bme00220	Urea cycle and metabolism of amino groups	-8.78	-8.52	-6.88	-6.64	-8.13
		Gene	Description
		proB	gamma-glutamyl kinase (EC:2.7.2.11)	6.81	6.32	6.99	5.76	8.04
		BMEI0647		4.94	4.83	6.62	5.08	3.35
		BMEII1133		4.27	4.89	6.46	4.08	1.95
		BMEII1134	K01426 amidase [EC:3.5.1.4]	-2.57	3.65	6.06	3.29	3.13
		argD	bifunctional N-succinyldiaminopimelate-aminotransferase/acetylornithine transaminase protein (EC:2.6.1.17 2.6.1.11)	5.19	5.88	-4.55	3.71	4.33
		BMEI1827		2.26	3.41	5.5	2.54	4.22
		gfo		-3.49	2.78	4.62	2.81	2.43
		argG	argininosuccinate synthase (EC:6.3.4.5)	4.33	3.56	3.04	3.95	4.5
		argB	acetylglutamate kinase (EC:2.7.2.8)	-2.57	-2.46	2.25	3.46	2.33
		BMEI0110		1.37	2.09	0.69	3.03	3.36
		BMEII0608		0	0	1.07	-0.88	0
		BMEII0282		0	-2.08	-1.5	1.61	-2.42
		aldA		-3.09	2.91	1.2	-2.26	-3.29
		argF		-2.62	-3.45	-3.95	2.9	0
		argC	N-acetyl-gamma-glutamyl-phosphate reductase (EC:1.2.1.38)	-3.26	-3.56	-2.82	-4.21	2.95
		BMEI1170		-3.32	-4.58	4.24	4.1	3.32
		rocF		-4.61	-3.04	-4.14	-4.05	-3.81
		aldB	aldehyde dehydrogenase B (EC:1.2.1.22)	2.66	-4.69	3.7	3.35	4.01
		BMEII0125		-4.9	-4.97	-4.38	-3.61	-3.03
		argH	argininosuccinate lyase (EC:4.3.2.1)	-3.53	3.25	-5.31	-3.76	-3.98
		ureAB		-3.62	-5.38	-4.38	-3.05	-2.19
		BMEI0033		-5.39	-2.52	-3.22	-3.28	-3.64
		BMEI1652		-5.13	-4.96	-2.28	-5.8	-4.62
		350135		-5.18	-5.41	-4.57	-5.82	-4.36
		ureB	urease subunit beta (EC:3.5.1.5)	-6.33	-5.88	-4.25	-3.92	-3.1
		BMEII0124		-5.17	-7.37	-2.95	-3.83	-3.04
		argJ	bifunctional ornithine acetyltransferase/N-acetylglutamate synthase protein (EC:2.3.1.35 2.3.1.1)	-7.44	-4.22	-6.73	-3.09	-4.48
		proA	gamma-glutamyl phosphate reductase (EC:1.2.1.41)	-7.59	-6.18	-3.75	-3.67	-4.25
		b1385		-6	-6.43	-5.04	-4.75	-7.72
		BMEII0888		-6.14	-5.12	-5.16	-7.75	-5.22
		aldH		-9.94	-6.33	-6.66	-8.75	-7.24
	Pathway	bme01040	Biosynthesis of unsaturated fatty acids	-9.05	-6.42	-6.49	-6.13	-7.2
		Gene	Description
		BMEI0503		1.12	0	0.87	2.16	0.59
		tesA	multifunctional acyl-CoA thioesterase I and protease I and lysophospholipase L1	0.83	-2.66	0.52	1.46	1.96
		fabG	3-ketoacyl-(acyl-carrier-protein) reductase (EC:1.1.1.100)	-3.68	-5.02	-6.04	-3.85	-6.09
		3-oxoacyl-(acyl-carrier protein) reductase (EC:1.1.1.100)	K00059 3-oxoacyl-[acyl-carrier protein] reductase [EC:1.1.1.100]	-6.36	-4.9	-6.01	-4.14	-6.01
		Tesb	acyl-CoA thioesterase II	-6.61	-6.07	-5.89	-5.11	-7.17
	Pathway	bme00071	Fatty acid metabolism	-9.35	-9.94	-6.37	-8.2	-6.77
		Gene	Description
		menB	naphthoate synthase (EC:4.1.3.36)	5.46	5.62	5.91	4.49	5.96
		phbA		2.59	3.18	5.72	4.07	4.73
		BMEI1522		2.89	1.66	3.17	4.22	4.57
		qor		4.52	3.17	2.94	3.34	2.52
		BMEI0897		0.66	2.4	3.55	2.52	2.07
		BMEII0608		0	0	1.07	-0.88	0
		BMEII0282		0	-2.08	-1.5	1.61	-2.42
		aldA		-3.09	2.91	1.2	-2.26	-3.29
		fadB	multifunctional fatty acid oxidation complex subunit alpha (EC:5.3.3.8 5.1.2.3 1.1.1.35 4.2.1.17)	-3.91	-3.09	-3.9	-4.07	-3.72
		BMEI1521	K00249 acyl-CoA dehydrogenase [EC:1.3.99.3]	-4.4	-3.88	-3.27	-2.25	-4.48
		aldB	aldehyde dehydrogenase B (EC:1.2.1.22)	2.66	-4.69	3.7	3.35	4.01
		BMEI1196		-4.15	-4.72	-4.07	-3.48	-2.71
		adh		-3.19	-3.82	-2.12	-4.74	2.86
		BMEI1928		-4.94	-4.29	-3.61	-4.48	-4.49
		BMEII0125		-4.9	-4.97	-4.38	-3.61	-3.03
		BMEII0553		-5.65	-2.14	-5.86	-4.03	-5.54
		fabG	3-ketoacyl-(acyl-carrier-protein) reductase (EC:1.1.1.100)	-3.68	-5.02	-6.04	-3.85	-6.09
		BMEI1945		-4.76	-4.37	-4.23	-4.92	-6.21
		adhI		-6.76	-6.61	-6.35	-5.74	-6.45
		AtoB		-5.64	-4.85	-6.88	-3.32	-6.26
		BMEII0124		-5.17	-7.37	-2.95	-3.83	-3.04
		b1385		-6	-6.43	-5.04	-4.75	-7.72
		acdA		-3.96	-6.16	-8.91	-3.96	-3.71
		BMEII1021		-9.21	-6.97	-6.23	-5.49	-7.16
		BMEII0214		-9.62	-3.61	-5.86	-4.24	-5
		aldH		-9.94	-6.33	-6.66	-8.75	-7.24
	Pathway	bme00281	Geraniol degradation	-9.41	-8.07	-7.56	-8.65	-9.49
		Gene	Description
		BMEI0848		7.35	8.13	9.16	8.89	8.73
		menB	naphthoate synthase (EC:4.1.3.36)	5.46	5.62	5.91	4.49	5.96
		BMEII0492	K00257 [EC:1.3.99.-]	5.07	4.98	5.78	5.09	4.42
		BMEII0224		4.09	3.4	4.68	4.06	4.21
		BMEI1522		2.89	1.66	3.17	4.22	4.57
		BMEII0388	K00155 [EC:1.2.1.-]	0.99	2.73	1.19	2.73	3.91
		fadB	multifunctional fatty acid oxidation complex subunit alpha (EC:5.3.3.8 5.1.2.3 1.1.1.35 4.2.1.17)	-3.91	-3.09	-3.9	-4.07	-3.72
		BMEI1196		-4.15	-4.72	-4.07	-3.48	-2.71
		BMEI1928		-4.94	-4.29	-3.61	-4.48	-4.49
		fabG	3-ketoacyl-(acyl-carrier-protein) reductase (EC:1.1.1.100)	-3.68	-5.02	-6.04	-3.85	-6.09
		BMEI1945		-4.76	-4.37	-4.23	-4.92	-6.21
		BMEI0021		-7.63	-5.91	-6.26	-6.74	-5.14
		BMEI0024		-5.38	-5.07	-8.77	-4	-5.1
		BMEII1021		-9.21	-6.97	-6.23	-5.49	-7.16
		BMEII0214		-9.62	-3.61	-5.86	-4.24	-5
		aldH		-9.94	-6.33	-6.66	-8.75	-7.24
	Pathway	bme00650	Butanoate metabolism	-9.89	-8.32	-7.93	-6.51	-8.96
		Gene	Description
		ilvB	acetolactate synthase catalytic subunit (EC:2.2.1.6)	9.74	8.92	9.74	7.6	7.37
		ilvN	acetolactate synthase 1 regulatory subunit (EC:2.2.1.6)	6.08	6.79	9.71	4.78	7.68
		Pdhb	pyruvate dehydrogenase (lipoamide) beta	8.38	6.67	9.22	7.36	8.05
		PDHA	no description	8.6	6.01	8.69	7.12	5.7
		BMEI0420		5.72	7.21	7.39	8.56	6.36
		SDHA	succinate dehydrogenase complex, subunit A, flavoprotein (Fp)	5.32	5.28	7.29	5.81	7.58
		menB	naphthoate synthase (EC:4.1.3.36)	5.46	5.62	5.91	4.49	5.96
		BMEII1094		3.34	4.91	4.08	5.74	4.57
		phbA		2.59	3.18	5.72	4.07	4.73
		Sdhc	succinate dehydrogenase complex, subunit C, integral membrane protein	0.47	2.85	5.1	2.16	3.01
		mvaB		3.59	4.78	4.58	4.97	4.74
		BMEII1090		4.59	2.79	4.02	2.62	4.94
[truncated: 136 more rows]
