# Supplementary material for: Systems Biology Analysis of Temporal In vivo Brucella melitensis and Bovine Transcriptomes Predicts host:Pathogen Protein–Protein Interactions
Source: Front Microbiol. 2017 Jul 27;8:1275. doi: 10.3389/fmicb.2017.01275 (PMC5529337; doi:10.3389/fmicb.2017.01275)
Supplement: Table S8 — Comprehensive list of predicted host:pathogen tissue-associated B. melitensis:bovine protein–protein interactions (PPI). This list includes only those PPIs which were learned by either known protein domain binding or sequence similarity to known binding domains employing our Bayesian methods for PPI prediction. [file Table8.XLSX]

## Sheet: Sheet1
	S8 Table. Comprehensive list of predicted host:pathogen::Bovine:Brucella melitensis protein-protein interactions (PPI). This list includes only those PPIs which were learned by either known protein domain binding or sequence similarity to known binding domains employing our Bayesian methods for PPI prediction.
	B. melitensis Gene	B. melitensis Gene Description	Normalized Correlation Weight	Bovine Gene	Bovine Gene Description	Bovine Target Host Pathway	PPI Prediction Method (Pathogen->Host)
	ffh	Sec family Type I general secretory pathway protein	0.016	TRAF6	TNF receptor-associated factor 6	CD40L Signaling Pathway;MAPK signaling pathway;Small cell lung cancer;Toll-like receptor signaling pathway	Domain Prediction: 6PF2K->PGAM
	minD	transcript variant 1	0.005	NRAS	neuroblastoma RAS viral (v-ras) oncogene homolog	Regulation of actin cytoskeleton;Glioma;VEGF signaling pathway;Axon guidance;Melanoma;Melanogenesis;Bladder cancer;Insulin signaling pathway;Natural killer cell mediated cytotoxicity;Long-term depression;Acute myeloid leukemia;Chronic myeloid leukemia;Prostate cancer;Endometrial cancer;ErbB signaling pathway;Fc epsilon RI signaling pathway;Tight junction;Non-small cell lung cancer;GnRH signaling …	Domain Prediction: ATP_bind_1->ATP_bind_1
	minD	transcript variant 1	0.012	RRAS2	related RAS viral (r-ras) oncogene homolog 2	Regulation of actin cytoskeleton;MAPK signaling pathway;Insulin signaling pathway;Axon guidance;Long-term depression;T cell receptor signaling pathway;Natural killer cell mediated cytotoxicity;Gap junction;Tight junction;B cell receptor signaling pathway;Long-term potentiation	Domain Prediction: ATP_bind_1->ATP_bind_1
	ureG	hypothetical protein	0.009	RRAS2	related RAS viral (r-ras) oncogene homolog 2	Regulation of actin cytoskeleton;MAPK signaling pathway;Insulin signaling pathway;Axon guidance;Long-term depression;T cell receptor signaling pathway;Natural killer cell mediated cytotoxicity;Gap junction;Tight junction;B cell receptor signaling pathway;Long-term potentiation	Domain Prediction: ATP_bind_1->ATP_bind_1; GTP_EFTU->GTP_EFTU
	BtaE	trimeric autotransporter adhesin	-0.018	NFKBIA	nuclear factor of kappa light polypeptide gene enhancer in B-cells inhibitor, alpha	CD40L Signaling Pathway;Apoptosis;Toll-like receptor signaling pathway;Adipocytokine signaling pathway;Epithelial cell signaling in Helicobacter pylori infection;Chronic myeloid leukemia;Prostate cancer;T cell receptor signaling pathway with Antigen Processing;B cell receptor signaling pathway;T cell receptor signaling pathway;Small cell lung cancer	Domain Prediction: Beta-trefoil->Ank
	BtaE	trimeric autotransporter adhesin	0.035	NFATC2	nuclear factor of activated T-cells, cytoplasmic, calcineurin-dependent 2	Wnt signaling pathway;VEGF signaling pathway;T cell receptor signaling pathway with Antigen Processing;T cell receptor signaling pathway;MAPK signaling pathway;Calcium signaling pathway;Natural killer cell mediated cytotoxicity;Axon guidance	Domain Prediction: Beta-trefoil->TIG
	VirB11	ATPase Virb11-like protein	0.01	FLII	flagellum-specific ATP synthase	Wnt signaling pathway;VEGF signaling pathway;T cell receptor signaling pathway with Antigen Processing;T cell receptor signaling pathway;MAPK signaling pathway;Calcium signaling pathway;Natural killer cell mediated cytotoxicity;Axon guidance	Domain Prediction: DUF258->DUF258
	VirB4	K03199 type IV secretion system protein	0.099	FLII	flagellum-specific ATP synthase	Wnt signaling pathway;VEGF signaling pathway;T cell receptor signaling pathway with Antigen Processing;T cell receptor signaling pathway;MAPK signaling pathway;Calcium signaling pathway;Natural killer cell mediated cytotoxicity;Axon guidance	Domain Prediction: DUF258->DUF258
	BMEI0324	K02557 chemotaxis protein MotB	-0.017	PTK2	PTK2 protein tyrosine kinase 2	Integrin-mediated cell adhesion;Small cell lung cancer;Trefoil Factors Initiate Mucosal Healing;VEGF signaling pathway;Apoptotic Signaling in Response to DNA Damage pathway;Leukocyte transendothelial migration;Axon guidance;ErbB signaling pathway;CCR3 signaling in Eosinophils pathway;Regulation of actin cytoskeleton	Domain Prediction: ERM->FERM_M
	BMEI0324	K02557 chemotaxis protein MotB	-0.024	JUND	jun D proto-oncogene	MAPK signaling pathway	Domain Prediction: Filament->bZIP_1
	BMEI0324	K02557 chemotaxis protein MotB	0.058	JUN	jun oncogene	MAPK signaling pathway;Epithelial cell signaling in Helicobacter pylori infection;GnRH signaling pathway;ErbB signaling pathway;Wnt signaling pathway;BRC signaling pathway;B cell receptor signaling pathway;T cell receptor signaling pathway;Toll-like receptor signaling pathway;T cell receptor signaling pathway with Antigen Processing;Renal cell carcinoma;Colorectal cancer	Domain Prediction: Filament->bZIP_1
	BMEI0324	K02557 chemotaxis protein MotB	0.015	ATF4	activating transcription factor 4 (tax-responsive enhancer element B67)	Long-term potentiation;Prostate cancer;GnRH signaling pathway;MAPK signaling pathway	Domain Prediction: Filament->bZIP_1
	BMEI0324	K02557 chemotaxis protein MotB	-0.009	ATF2	activating transcription factor 2	MAPK signaling pathway	Domain Prediction: Filament->bZIP_1
	YajC	preprotein translocase YajC subunit	-0.04	RAP1A	RAP1A, member of RAS oncogene family	Leukocyte transendothelial migration;Long-term potentiation;Renal cell carcinoma;Integrin-mediated cell adhesion;MAPK signaling pathway	Domain Prediction: GTP_EFTU_D2->GTP_EFTU
	YajC	preprotein translocase YajC subunit	-0.024	RAP1B	RAP1B, member of RAS oncogene family	Leukocyte transendothelial migration;MAPK signaling pathway;Renal cell carcinoma;Integrin-mediated cell adhesion	Domain Prediction: GTP_EFTU_D2->GTP_EFTU
	YajC	preprotein translocase YajC subunit	-0.006	RAC1	ras-related C3 botulinum toxin substrate 1 (rho family, small GTP binding protein Rac1)	Natural killer cell mediated cytotoxicity;Leukocyte transendothelial migration;Integrin-mediated cell adhesion;Regulation of actin cytoskeleton;Toll-like receptor signaling pathway;Fc epsilon RI signaling pathway;Wnt signaling pathway;Axon guidance;Pancreatic cancer;Renal cell carcinoma;Adherens junction;Colorectal cancer;B cell receptor signaling pathway;VEGF signaling pathway;BRC signaling path…	Domain Prediction: GTP_EFTU_D2->GTP_EFTU
	YajC	preprotein translocase YajC subunit	-0.011	CDC42	cell division cycle 42 (GTP binding protein, 25kDa)	VEGF signaling pathway;Adherens junction;Integrin-mediated cell adhesion;Leukocyte transendothelial migration;Renal cell carcinoma;T cell receptor signaling pathway with Antigen Processing;T cell receptor signaling pathway;Regulation of actin cytoskeleton;Axon guidance;MAPK signaling pathway;Pancreatic cancer;Tight junction;Pathogenic Escherichia coli infection;Pathogenic Escherichia coli infecti…	Domain Prediction: GTP_EFTU_D2->GTP_EFTU
	YajC	preprotein translocase YajC subunit	-0.046	CBL	Cas-Br-M (murine) ecotropic retroviral transforming sequence	Chronic myeloid leukemia;Insulin signaling pathway;ErbB signaling pathway;T cell receptor signaling pathway with Antigen Processing;T cell receptor signaling pathway;Jak-STAT signaling pathway	Domain Prediction: GTP_EFTU_D2->UBA
	YajC	preprotein translocase YajC subunit	-0.024	TOLLIP	toll interacting protein	Toll-like receptor signaling pathway	Domain Prediction: GTP_EFTU_D2->UBA
	ureG	hypothetical protein	-0.021	CD80	CD80 molecule	Cell adhesion molecules (CAMs);B Lymphocyte Cell Surface Molecules pathway;Type I diabetes mellitus;Toll-like receptor signaling pathway	Domain Prediction: GTP_EFTU->C1-set; GTP_EFTU->V-set
	ureG	hypothetical protein	0.043	FGFR3	fibroblast growth factor receptor 3 (achondroplasia, thanatophoric dwarfism)	Bladder cancer;Regulation of actin cytoskeleton;MAPK signaling pathway	Domain Prediction: GTP_EFTU->C1-set; GTP_EFTU->V-set
	VirB11	ATPase Virb11-like protein	0.011	CDC42	cell division cycle 42 (GTP binding protein, 25kDa)	VEGF signaling pathway;Adherens junction;Integrin-mediated cell adhesion;Leukocyte transendothelial migration;Renal cell carcinoma;T cell receptor signaling pathway with Antigen Processing;T cell receptor signaling pathway;Regulation of actin cytoskeleton;Axon guidance;MAPK signaling pathway;Pancreatic cancer;Tight junction;Pathogenic Escherichia coli infection;Pathogenic Escherichia coli infecti…	Domain Prediction: GTP_EFTU->GTP_EFTU
	VirB11	ATPase Virb11-like protein	-0.008	RAC1	ras-related C3 botulinum toxin substrate 1 (rho family, small GTP binding protein Rac1)	Natural killer cell mediated cytotoxicity;Leukocyte transendothelial migration;Integrin-mediated cell adhesion;Regulation of actin cytoskeleton;Toll-like receptor signaling pathway;Fc epsilon RI signaling pathway;Wnt signaling pathway;Axon guidance;Pancreatic cancer;Renal cell carcinoma;Adherens junction;Colorectal cancer;B cell receptor signaling pathway;VEGF signaling pathway;BRC signaling path…	Domain Prediction: GTP_EFTU->GTP_EFTU
	ureG	hypothetical protein	0.018	RAP1A	RAP1A, member of RAS oncogene family	Leukocyte transendothelial migration;Long-term potentiation;Renal cell carcinoma;Integrin-mediated cell adhesion;MAPK signaling pathway	Domain Prediction: GTP_EFTU->GTP_EFTU
	ureG	hypothetical protein	-0.025	RAC2	ras-related C3 botulinum toxin substrate 2 (rho family, small GTP binding protein Rac2)	Regulation of actin cytoskeleton;Toll-like receptor signaling pathway;B cell receptor signaling pathway;Pancreatic cancer;Leukocyte transendothelial migration;Axon guidance;Fc epsilon RI signaling pathway;Adherens junction;Colorectal cancer;Integrin-mediated cell adhesion;VEGF signaling pathway;Wnt signaling pathway;MAPK signaling pathway	Domain Prediction: GTP_EFTU->GTP_EFTU
	ureG	hypothetical protein	0.025	RAP1B	RAP1B, member of RAS oncogene family	Leukocyte transendothelial migration;MAPK signaling pathway;Renal cell carcinoma;Integrin-mediated cell adhesion	Domain Prediction: GTP_EFTU->GTP_EFTU
	ffh	Sec family Type I general secretory pathway protein	-0.014	CDC42	cell division cycle 42 (GTP binding protein, 25kDa)	VEGF signaling pathway;Adherens junction;Integrin-mediated cell adhesion;Leukocyte transendothelial migration;Renal cell carcinoma;T cell receptor signaling pathway with Antigen Processing;T cell receptor signaling pathway;Regulation of actin cytoskeleton;Axon guidance;MAPK signaling pathway;Pancreatic cancer;Tight junction;Pathogenic Escherichia coli infection;Pathogenic Escherichia coli infecti…	Domain Prediction: GTP_EFTU->GTP_EFTU
	ffh	Sec family Type I general secretory pathway protein	-0.032	RAC2	ras-related C3 botulinum toxin substrate 2 (rho family, small GTP binding protein Rac2)	Regulation of actin cytoskeleton;Toll-like receptor signaling pathway;B cell receptor signaling pathway;Pancreatic cancer;Leukocyte transendothelial migration;Axon guidance;Fc epsilon RI signaling pathway;Adherens junction;Colorectal cancer;Integrin-mediated cell adhesion;VEGF signaling pathway;Wnt signaling pathway;MAPK signaling pathway	Domain Prediction: GTP_EFTU->GTP_EFTU
	ffh	Sec family Type I general secretory pathway protein	-0.039	NRAS	neuroblastoma RAS viral (v-ras) oncogene homolog	Regulation of actin cytoskeleton;Glioma;VEGF signaling pathway;Axon guidance;Melanoma;Melanogenesis;Bladder cancer;Insulin signaling pathway;Natural killer cell mediated cytotoxicity;Long-term depression;Acute myeloid leukemia;Chronic myeloid leukemia;Prostate cancer;Endometrial cancer;ErbB signaling pathway;Fc epsilon RI signaling pathway;Tight junction;Non-small cell lung cancer;GnRH signaling …	Domain Prediction: GTP_EFTU->GTP_EFTU
	ffh	Sec family Type I general secretory pathway protein	-0.031	RRAS2	related RAS viral (r-ras) oncogene homolog 2	Regulation of actin cytoskeleton;MAPK signaling pathway;Insulin signaling pathway;Axon guidance;Long-term depression;T cell receptor signaling pathway;Natural killer cell mediated cytotoxicity;Gap junction;Tight junction;B cell receptor signaling pathway;Long-term potentiation	Domain Prediction: GTP_EFTU->GTP_EFTU
	VirB11	ATPase Virb11-like protein	0.019	NRAS	neuroblastoma RAS viral (v-ras) oncogene homolog	Regulation of actin cytoskeleton;Glioma;VEGF signaling pathway;Axon guidance;Melanoma;Melanogenesis;Bladder cancer;Insulin signaling pathway;Natural killer cell mediated cytotoxicity;Long-term depression;Acute myeloid leukemia;Chronic myeloid leukemia;Prostate cancer;Endometrial cancer;ErbB signaling pathway;Fc epsilon RI signaling pathway;Tight junction;Non-small cell lung cancer;GnRH signaling …	Domain Prediction: GTP_EFTU->GTP_EFTU; ATP_bind_1->ATP_bind_1; DUF258->DUF258
	ureG	hypothetical protein	-0.008	TOLLIP	toll interacting protein	Toll-like receptor signaling pathway	Domain Prediction: GTP_EFTU->UBA
	ffh	Sec family Type I general secretory pathway protein	0.026	CBLB	Cas-Br-M (murine) ecotropic retroviral transforming sequence b	Chronic myeloid leukemia;Insulin signaling pathway;ErbB signaling pathway;T cell receptor signaling pathway with Antigen Processing;T cell receptor signaling pathway;Jak-STAT signaling pathway	Domain Prediction: GTP_EFTU->UBA
	VirB11	ATPase Virb11-like protein	0.006	IL1R2	interleukin 1 receptor, type II	Hematopoietic cell lineage;MAPK signaling pathway;Cytokine-cytokine receptor interaction	Domain Prediction: GTP_EFTU->V-set
	VirB11	ATPase Virb11-like protein	-0.057	NTRK2	neurotrophic tyrosine kinase, receptor, type 2	MAPK signaling pathway	Domain Prediction: GTP_EFTU->V-set
	VirB11	ATPase Virb11-like protein	-0.005	FGFR4	fibroblast growth factor receptor 4	Regulation of actin cytoskeleton;MAPK signaling pathway	Domain Prediction: GTP_EFTU->V-set
	ureG	hypothetical protein	0.079	CD86	CD86 molecule	Type I diabetes mellitus;Cell adhesion molecules (CAMs);Toll-like receptor signaling pathway	Domain Prediction: GTP_EFTU->V-set
	VirB11	ATPase Virb11-like protein	0.044	CD86	CD86 molecule	Type I diabetes mellitus;Cell adhesion molecules (CAMs);Toll-like receptor signaling pathway	Domain Prediction: GTP_EFTU->V-set
	ureG	hypothetical protein	0.032	IL1R2	interleukin 1 receptor, type II	Hematopoietic cell lineage;MAPK signaling pathway;Cytokine-cytokine receptor interaction	Domain Prediction: GTP_EFTU->V-set
	ureG	hypothetical protein	0.004	FGFR4	fibroblast growth factor receptor 4	Regulation of actin cytoskeleton;MAPK signaling pathway	Domain Prediction: GTP_EFTU->V-set
	ffh	Sec family Type I general secretory pathway protein	-0.003	IL1R2	interleukin 1 receptor, type II	Hematopoietic cell lineage;MAPK signaling pathway;Cytokine-cytokine receptor interaction	Domain Prediction: GTP_EFTU->V-set
	ffh	Sec family Type I general secretory pathway protein	0.003	NTRK2	neurotrophic tyrosine kinase, receptor, type 2	MAPK signaling pathway	Domain Prediction: GTP_EFTU->V-set
	ffh	Sec family Type I general secretory pathway protein	-0.009	FGFR4	fibroblast growth factor receptor 4	Regulation of actin cytoskeleton;MAPK signaling pathway	Domain Prediction: GTP_EFTU->V-set
	VirB11	ATPase Virb11-like protein	-0.144	MAPK8IP1	mitogen-activated protein kinase 8 interacting protein 1	MAPK signaling pathway	Domain Prediction: Guanylate_kin->SH3_2
	VirB11	ATPase Virb11-like protein	-0.049	PIK3R2	phosphoinositide-3-kinase, regulatory subunit 2 (beta)	Non-small cell lung cancer;VEGF signaling pathway;mTOR signaling pathway;Endometrial cancer;Chronic myeloid leukemia;Colorectal cancer;ErbB signaling pathway;B cell receptor signaling pathway;Glioma;Renal cell carcinoma;Prostate cancer;Toll-like receptor signaling pathway;T cell receptor signaling pathway with Antigen Processing;Apoptosis;Integrin-mediated cell adhesion;T cell receptor signaling …	Domain Prediction: Guanylate_kin->SH3_2
	ibpA		0.117	HSPB2	heat shock 27kDa protein 2	MAPK signaling pathway;VEGF signaling pathway	Domain Prediction: HSP20->HSP20
	NarL	DNA-binding transcriptional dual regulator, global regulator of anaerobic growth	-0.012	NFKB1	nuclear factor of kappa light polypeptide gene enhancer in B-cells 1 (p105)	Apoptosis;Toll-like receptor signaling pathway;Epithelial cell signaling in Helicobacter pylori infection;Calcium signaling pathway;Pancreatic cancer;Acute myeloid leukemia;Chronic myeloid leukemia;Adipocytokine signaling pathway;T cell receptor signaling pathway with Antigen Processing;B cell receptor signaling pathway;T cell receptor signaling pathway;CD40L Signaling Pathway;MAPK signaling path…	Domain Prediction: HTH_11->HTH_11
	glnG	two-component system, NtrC family, nitrogen regulation response regulator GlnG	0.029	DDIT3	DNA-damage-inducible transcript 3	MAPK signaling pathway	Domain Prediction: Myb_DNA-binding->bZIP_2
	glnG	two-component system, NtrC family, nitrogen regulation response regulator GlnG	-0.018	ATF2	activating transcription factor 2	MAPK signaling pathway	Domain Prediction: Myb_DNA-binding->bZIP_2
	glnG	two-component system, NtrC family, nitrogen regulation response regulator GlnG	-0.024	JUN	jun oncogene	MAPK signaling pathway;Epithelial cell signaling in Helicobacter pylori infection;GnRH signaling pathway;ErbB signaling pathway;Wnt signaling pathway;BRC signaling pathway;B cell receptor signaling pathway;T cell receptor signaling pathway;Toll-like receptor signaling pathway;T cell receptor signaling pathway with Antigen Processing;Renal cell carcinoma;Colorectal cancer	Domain Prediction: Myb_DNA-binding->bZIP_2
	BMEI0324	K02557 chemotaxis protein MotB	-0.01	TRAF6	TNF receptor-associated factor 6	CD40L Signaling Pathway;MAPK signaling pathway;Small cell lung cancer;Toll-like receptor signaling pathway	Domain Prediction: Myosin_tail_1->Myosin_tail_1
	BMEII0380	acriflavin resistance protein A	0.009	HSPA5	heat shock 70kDa protein 5 (glucose-regulated protein, 78kDa)	Antigen processing and presentation;MAPK signaling pathway;Neurodegenerative Diseases;Prion disease	Domain Prediction: PTS_EIIA_1->FGGY_C
	rpsI	30S ribosomal protein S9	-0.012	RAP1B	RAP1B, member of RAS oncogene family	Leukocyte transendothelial migration;MAPK signaling pathway;Renal cell carcinoma;Integrin-mediated cell adhesion	Domain Prediction: Ribosomal_S9->GTP_EFTU
	rpsI	30S ribosomal protein S9	-0.033	NRAS	neuroblastoma RAS viral (v-ras) oncogene homolog	Regulation of actin cytoskeleton;Glioma;VEGF signaling pathway;Axon guidance;Melanoma;Melanogenesis;Bladder cancer;Insulin signaling pathway;Natural killer cell mediated cytotoxicity;Long-term depression;Acute myeloid leukemia;Chronic myeloid leukemia;Prostate cancer;Endometrial cancer;ErbB signaling pathway;Fc epsilon RI signaling pathway;Tight junction;Non-small cell lung cancer;GnRH signaling …	Domain Prediction: Ribosomal_S9->GTP_EFTU
	glnG	two-component system, NtrC family, nitrogen regulation response regulator GlnG	-0.018	MAP3K8	mitogen-activated protein kinase kinase kinase 8	T cell receptor signaling pathway with Antigen Processing;T cell receptor signaling pathway;MAPK signaling pathway	Domain Prediction: Sigma54_activat->HTH_8; HTH_8->HTH_8
	fliN	chemotaxis regulator transmitting signal to flagellar motor component	0.011	FLIM		T cell receptor signaling pathway with Antigen Processing;T cell receptor signaling pathway;MAPK signaling pathway	Domain Prediction: SpoA->SpoA
	ffh	Sec family Type I general secretory pathway protein	-0.044	RHOA	ras homolog gene family, member A	Regulation of actin cytoskeleton;Leukocyte transendothelial migration;Tight junction;Trefoil Factors Initiate Mucosal Healing;TGF-beta signaling pathway;T cell receptor signaling pathway with Antigen Processing;Pathogenic Escherichia coli infection;CCR3 signaling in Eosinophils pathway;T cell receptor signaling pathway;Wnt signaling pathway;Axon guidance;Integrin-mediated cell adhesion;Adherens j…	Domain Prediction: SRP_SPB->SRPRB; GTP_EFTU->GTP_EFTU
	minD	transcript variant 1	0.013	SRP14	signal recognition particle 14kDa (homologous Alu RNA binding protein)	Protein export	Domain Prediction: SRP54->SRP14
	ftsY	FtsY signal recognition particle	-0.031	SRP14	signal recognition particle 14kDa (homologous Alu RNA binding protein)	Protein export	Domain Prediction: SRP54->SRP14; SRP54_N->SRP14
	pleD	two-component system, PleD related family, response regulator	-0.026	DUSP1	dual specificity phosphatase 1	MAPK signaling pathway;CD40L Signaling Pathway	Domain Prediction: USP8_interact->Rhodanese
	pleD	two-component system, PleD related family, response regulator	0.048	DUSP4	dual specificity phosphatase 4	MAPK signaling pathway	Domain Prediction: USP8_interact->Rhodanese
	flgA	flagellar basal body P-ring biosynthesis protein FlgA	-0.011	CCND2	cyclin D2	Cell cycle;Jak-STAT signaling pathway;Wnt signaling pathway	Sequence Similarity:
	flgH	flagellar basal body L-ring protein	0.013	NFKB1	nuclear factor of kappa light polypeptide gene enhancer in B-cells 1 (p105)	Apoptosis;Toll-like receptor signaling pathway;Epithelial cell signaling in Helicobacter pylori infection;Calcium signaling pathway;Pancreatic cancer;Acute myeloid leukemia;Chronic myeloid leukemia;Adipocytokine signaling pathway;T cell receptor signaling pathway with Antigen Processing;B cell receptor signaling pathway;T cell receptor signaling pathway;CD40L Signaling Pathway;MAPK signaling path…	Sequence Similarity:
	sigH	transcript variant 1	0.032	MAPK1	mitogen-activated protein kinase 1	Type II diabetes mellitus;Natural killer cell mediated cytotoxicity;Trefoil Factors Initiate Mucosal Healing;Integrin-mediated cell adhesion;mTOR signaling pathway;Adherens junction;Pancreatic cancer;Dorso-ventral axis formation;CCR3 signaling in Eosinophils pathway;Colorectal cancer;Long-term depression;Axon guidance;TGF-beta signaling pathway;Endometrial cancer;GnRH signaling pathway;ErbB signa…	Sequence Similarity:
	sigH	transcript variant 1	-0.01	MAPK3	mitogen-activated protein kinase 3	MAPK signaling pathway;Long-term potentiation;Insulin signaling pathway;Fc epsilon RI signaling pathway;Natural killer cell mediated cytotoxicity;Melanogenesis;VEGF signaling pathway;Regulation of actin cytoskeleton;Endometrial cancer;ErbB signaling pathway;Bladder cancer;GnRH signaling pathway;Non-small cell lung cancer;Acute myeloid leukemia;Chronic myeloid leukemia;Thyroid cancer;Prostate canc…	Sequence Similarity:
	sigH	transcript variant 1	-0.006	MAPK7	mitogen-activated protein kinase 7	Gap junction;MAPK signaling pathway;Integrin-mediated cell adhesion;GnRH signaling pathway	Sequence Similarity:
	glnA	glutamine synthetase (EC:6.3.1.2)	-0.002	APC	adenomatous polyposis coli	Wnt signaling pathway;Regulation of actin cytoskeleton;Basal cell carcinoma;Endometrial cancer;Colorectal cancer	Sequence Similarity:
	VirB11	ATPase Virb11-like protein	0.056	ATF2	activating transcription factor 2	MAPK signaling pathway	Sequence Similarity:
	VirB11	ATPase Virb11-like protein	0.032	CHUK	conserved helix-loop-helix ubiquitous kinase	Chronic myeloid leukemia;Prostate cancer;CD40L Signaling Pathway;Small cell lung cancer;Pancreatic cancer;Acute myeloid leukemia;Epithelial cell signaling in Helicobacter pylori infection;Apoptosis;B cell receptor signaling pathway;MAPK signaling pathway;Toll-like receptor signaling pathway;T cell receptor signaling pathway;T cell receptor signaling pathway with Antigen Processing	Sequence Similarity:
	VirB11	ATPase Virb11-like protein	-0.005	MAP3K2	mitogen-activated protein kinase kinase kinase 2	Gap junction;MAPK signaling pathway;GnRH signaling pathway	Sequence Similarity:
	phoR	two-component system, OmpR family, phosphate regulon sensor histidine kinase PhoR [EC:2.7.13.3]	-0.037	AKT1	v-akt murine thymoma viral oncogene homolog 1	MAPK signaling pathway;Adipocytokine signaling pathway;Fc epsilon RI signaling pathway;mTOR signaling pathway;Tight junction;Integrin-mediated cell adhesion;Endometrial cancer;Trefoil Factors Initiate Mucosal Healing;T cell receptor signaling pathway with Antigen Processing;Melanoma;Colorectal cancer;T cell receptor signaling pathway;Renal cell carcinoma;Small cell lung cancer;VEGF signaling path…	Sequence Similarity:
	phoR	two-component system, OmpR family, phosphate regulon sensor histidine kinase PhoR [EC:2.7.13.3]	0.013	AKT2	v-akt murine thymoma viral oncogene homolog 2	Insulin signaling pathway;Glioma;Apoptosis;ErbB signaling pathway;T cell receptor signaling pathway;Toll-like receptor signaling pathway;Jak-STAT signaling pathway;B cell receptor signaling pathway;Acute myeloid leukemia;Fc epsilon RI signaling pathway;mTOR signaling pathway;T cell receptor signaling pathway with Antigen Processing;Adipocytokine signaling pathway;MAPK signaling pathway;VEGF signa…	Sequence Similarity:
	flgH	flagellar basal body L-ring protein	0.017	MAP3K3	mitogen-activated protein kinase kinase kinase 3	MAPK signaling pathway;GnRH signaling pathway	Sequence Similarity:
	flgH	flagellar basal body L-ring protein	-0.01	MAP3K4	mitogen-activated protein kinase kinase kinase 4	GnRH signaling pathway;MAPK signaling pathway	Sequence Similarity:
	flgH	flagellar basal body L-ring protein	0.009	MAP3K5	mitogen-activated protein kinase kinase kinase 5	MAPK signaling pathway	Sequence Similarity:
	BMEII1014	two component response regulator	0.016	RPS6KB2	ribosomal protein S6 kinase, 70kDa, polypeptide 2	Acute myeloid leukemia;ErbB signaling pathway;TGF-beta signaling pathway;Insulin signaling pathway;mTOR signaling pathway	Sequence Similarity:
	flgI	flagellar basal body P-ring protein	0.02	DDIT3	DNA-damage-inducible transcript 3	MAPK signaling pathway	Sequence Similarity:
	VirB11	ATPase Virb11-like protein	-0.018	IKBKE	inhibitor of kappa light polypeptide gene enhancer in B-cells, kinase epsilon	Toll-like receptor signaling pathway;MAPK signaling pathway	Sequence Similarity:
	phoR	two-component system, OmpR family, phosphate regulon sensor histidine kinase PhoR [EC:2.7.13.3]	-0.027	TRAF2	TNF receptor-associated factor 2	Apoptosis;Adipocytokine signaling pathway;Small cell lung cancer;MAPK signaling pathway	Sequence Similarity:
	VirB11	ATPase Virb11-like protein	-0.019	TRAF6	TNF receptor-associated factor 6	CD40L Signaling Pathway;MAPK signaling pathway;Small cell lung cancer;Toll-like receptor signaling pathway	Sequence Similarity:
	VirB11	ATPase Virb11-like protein	0.019	TRAF2	TNF receptor-associated factor 2	Apoptosis;Adipocytokine signaling pathway;Small cell lung cancer;MAPK signaling pathway	Sequence Similarity:
	BMEII0950	K00370 nitrate reductase 1, alpha subunit [EC:1.7.99.4]	-0.023	PIK3R1	phosphoinositide-3-kinase, regulatory subunit 1 (alpha)	Pancreatic cancer;Integrin-mediated cell adhesion;Small cell lung cancer;Prostate cancer;Colorectal cancer;B cell receptor signaling pathway;Chronic myeloid leukemia;Renal cell carcinoma;mTOR signaling pathway;Endometrial cancer;T cell receptor signaling pathway with Antigen Processing;Non-small cell lung cancer;Apoptosis;T cell receptor signaling pathway;Natural killer cell mediated cytotoxicity…	Sequence Similarity:
	VirB9	K03204 type IV secretion system protein VirB9	-0.046	CRKL	v-crk sarcoma virus CT10 oncogene homolog (avian)-like	Chronic myeloid leukemia;Insulin signaling pathway;Renal cell carcinoma;ErbB signaling pathway;Regulation of actin cytoskeleton;MAPK signaling pathway	Sequence Similarity:
	VirB11	ATPase Virb11-like protein	-0.007	NFKB2	nuclear factor of kappa light polypeptide gene enhancer in B-cells 2 (p49/p100)	Toll-like receptor signaling pathway;Apoptosis;Small cell lung cancer;T cell receptor signaling pathway with Antigen Processing;B cell receptor signaling pathway;T cell receptor signaling pathway;Pancreatic cancer;Epithelial cell signaling in Helicobacter pylori infection;MAPK signaling pathway;Prostate cancer;Chronic myeloid leukemia;Acute myeloid leukemia;Adipocytokine signaling pathway;Calcium…	Sequence Similarity:
	VirB9	K03204 type IV secretion system protein VirB9	0.019	CRK	v-crk sarcoma virus CT10 oncogene homolog (avian)	Integrin-mediated cell adhesion;Renal cell carcinoma;Insulin signaling pathway;Chronic myeloid leukemia;MAPK signaling pathway;ErbB signaling pathway;Regulation of actin cytoskeleton	Sequence Similarity:
	VirB11	ATPase Virb11-like protein	-0.03	JUND	jun D proto-oncogene	MAPK signaling pathway	Sequence Similarity:
	pleD	two-component system, PleD related family, response regulator	-0.007	PPP2CA	protein phosphatase 2 (formerly 2A), catalytic subunit, alpha isoform	TGF-beta signaling pathway;Tight junction;Wnt signaling pathway;Long-term depression	Sequence Similarity:
	dctM	C4-dicarboxylate transporter, DctM subunit	-0.013	PPP3CC	protein phosphatase 3 (formerly 2B), catalytic subunit, gamma isoform	Long-term potentiation;VEGF signaling pathway;Natural killer cell mediated cytotoxicity;Wnt signaling pathway;B cell receptor signaling pathway;Apoptosis;MAPK signaling pathway;T cell receptor signaling pathway with Antigen Processing;T cell receptor signaling pathway;Axon guidance	Sequence Similarity:
	flgG	flagellar basal body rod protein FlgG	0.005	BRAF	v-raf murine sarcoma viral oncogene homolog B1	Glioma;Thyroid cancer;Bladder cancer;Non-small cell lung cancer;Regulation of actin cytoskeleton;Acute myeloid leukemia;Chronic myeloid leukemia;Melanoma;Prostate cancer;Endometrial cancer;Renal cell carcinoma;ErbB signaling pathway;MAPK signaling pathway;Integrin-mediated cell adhesion;mTOR signaling pathway;Pancreatic cancer;Colorectal cancer;Dorso-ventral axis formation	Sequence Similarity:
	dctM	C4-dicarboxylate transporter, DctM subunit	-0.038	MAPK1	mitogen-activated protein kinase 1	Type II diabetes mellitus;Natural killer cell mediated cytotoxicity;Trefoil Factors Initiate Mucosal Healing;Integrin-mediated cell adhesion;mTOR signaling pathway;Adherens junction;Pancreatic cancer;Dorso-ventral axis formation;CCR3 signaling in Eosinophils pathway;Colorectal cancer;Long-term depression;Axon guidance;TGF-beta signaling pathway;Endometrial cancer;GnRH signaling pathway;ErbB signa…	Sequence Similarity:
	dctM	C4-dicarboxylate transporter, DctM subunit	0.087	IL1A	interleukin 1, alpha	Apoptosis;MAPK signaling pathway;Cytokine-cytokine receptor interaction;Cytokine Inflammatory Response;Type I diabetes mellitus;Hematopoietic cell lineage	Sequence Similarity:
	dctM	C4-dicarboxylate transporter, DctM subunit	0.007	MYC	v-myc myelocytomatosis viral oncogene homolog (avian)	Colorectal cancer;Wnt signaling pathway;Thyroid cancer;Endometrial cancer;MAPK signaling pathway;Acute myeloid leukemia;ErbB signaling pathway;Chronic myeloid leukemia;TGF-beta signaling pathway;Small cell lung cancer;Bladder cancer;Jak-STAT signaling pathway	Sequence Similarity:
	VirB9	K03204 type IV secretion system protein VirB9	0.002	PLA2G4A	phospholipase A2, group IVA (cytosolic, calcium-dependent)	Long-term depression;alpha-Linolenic acid metabolism;Linoleic acid metabolism;Arachidonic acid metabolism;Ether lipid metabolism;Glycerophospholipid metabolism;GnRH signaling pathway;VEGF signaling pathway;MAPK signaling pathway;Fc epsilon RI signaling pathway	Sequence Similarity:
	glnA	glutamine synthetase (EC:6.3.1.2)	-0.016	PTK2	PTK2 protein tyrosine kinase 2	Integrin-mediated cell adhesion;Small cell lung cancer;Trefoil Factors Initiate Mucosal Healing;VEGF signaling pathway;Apoptotic Signaling in Response to DNA Damage pathway;Leukocyte transendothelial migration;Axon guidance;ErbB signaling pathway;CCR3 signaling in Eosinophils pathway;Regulation of actin cytoskeleton	Sequence Similarity:
	rpsI	30S ribosomal protein S9	-0.008	HSPB2	heat shock 27kDa protein 2	MAPK signaling pathway;VEGF signaling pathway	Sequence Similarity:
	rpsI	30S ribosomal protein S9	-0.041	ATF4	activating transcription factor 4 (tax-responsive enhancer element B67)	Long-term potentiation;Prostate cancer;GnRH signaling pathway;MAPK signaling pathway	Sequence Similarity:
	dctM	C4-dicarboxylate transporter, DctM subunit	-0.008	MAPK3	mitogen-activated protein kinase 3	MAPK signaling pathway;Long-term potentiation;Insulin signaling pathway;Fc epsilon RI signaling pathway;Natural killer cell mediated cytotoxicity;Melanogenesis;VEGF signaling pathway;Regulation of actin cytoskeleton;Endometrial cancer;ErbB signaling pathway;Bladder cancer;GnRH signaling pathway;Non-small cell lung cancer;Acute myeloid leukemia;Chronic myeloid leukemia;Thyroid cancer;Prostate canc…	Sequence Similarity:
	dctM	C4-dicarboxylate transporter, DctM subunit	-0.003	MAPK6	mitogen-activated protein kinase 6	MAPK signaling pathway;TGF-beta signaling pathway;Regulation of actin cytoskeleton;Adherens junction;GnRH signaling pathway;Integrin-mediated cell adhesion	Sequence Similarity:
	rpsI	30S ribosomal protein S9	0.036	FOS	v-fos FBJ murine osteosarcoma viral oncogene homolog	Toll-like receptor signaling pathway;BRC signaling pathway;B cell receptor signaling pathway;T cell receptor signaling pathway;T cell receptor signaling pathway with Antigen Processing;Colorectal cancer;MAPK signaling pathway	Sequence Similarity:
	flgG	flagellar basal body rod protein FlgG	-0.038	JUN	jun oncogene	MAPK signaling pathway;Epithelial cell signaling in Helicobacter pylori infection;GnRH signaling pathway;ErbB signaling pathway;Wnt signaling pathway;BRC signaling pathway;B cell receptor signaling pathway;T cell receptor signaling pathway;Toll-like receptor signaling pathway;T cell receptor signaling pathway with Antigen Processing;Renal cell carcinoma;Colorectal cancer	Sequence Similarity:
	rpsI	30S ribosomal protein S9	-0.036	CASP7	caspase 7, apoptosis-related cysteine peptidase	MAPK signaling pathway;Apoptotic DNA fragmentation and tissue homeostasis pathway;Apoptosis;Dentatorubropallidoluysian atrophy (DRPLA);Alzheimer's disease;Neurodegenerative Diseases;Apoptotic Signaling in Response to DNA Damage pathway	Sequence Similarity:
	secE	preprotein translocase SecE subunit	0.001	TRAF2	TNF receptor-associated factor 2	Apoptosis;Adipocytokine signaling pathway;Small cell lung cancer;MAPK signaling pathway	Sequence Similarity:
	BMEI1712	mandelate racemase	-0.041	BAD	BCL2-antagonist of cell death	Trefoil Factors Initiate Mucosal Healing;Colorectal cancer;Amyotrophic lateral sclerosis (ALS);Neurodegenerative Diseases;Pancreatic cancer;Chronic myeloid leukemia;Non-small cell lung cancer;Acute myeloid leukemia;Melanoma;Prostate cancer;Endometrial cancer;Insulin signaling pathway;VEGF signaling pathway;ErbB signaling pathway;Apoptosis	Sequence Similarity:
	VirB11	ATPase Virb11-like protein	-0.01	IFNAR2	interferon (alpha, beta and omega) receptor 2	Cytokine-cytokine receptor interaction;Toll-like receptor signaling pathway;Jak-STAT signaling pathway;Natural killer cell mediated cytotoxicity	Sequence Similarity:
	BMEI0739	rhomboid family integral membrane protein	0.016	EP300	E1A binding protein p300	Calcium signaling pathway;Melanogenesis;Neurodegenerative Diseases;Jak-STAT signaling pathway;Notch signaling pathway;Wnt signaling pathway;Prostate cancer;Long-term potentiation;Renal cell carcinoma;TGF-beta signaling pathway;Adherens junction;Cell cycle	Sequence Similarity:
	glnA	glutamine synthetase (EC:6.3.1.2)	0.017	PIK3R1	phosphoinositide-3-kinase, regulatory subunit 1 (alpha)	Pancreatic cancer;Integrin-mediated cell adhesion;Small cell lung cancer;Prostate cancer;Colorectal cancer;B cell receptor signaling pathway;Chronic myeloid leukemia;Renal cell carcinoma;mTOR signaling pathway;Endometrial cancer;T cell receptor signaling pathway with Antigen Processing;Non-small cell lung cancer;Apoptosis;T cell receptor signaling pathway;Natural killer cell mediated cytotoxicity…	Sequence Similarity:
	cpsF	WecB/TagA/CpsF family glycosyl transferase	-0.005	CASP4	caspase 4, apoptosis-related cysteine peptidase	MAPK signaling pathway	Sequence Similarity:
	glnA	glutamine synthetase (EC:6.3.1.2)	0.018	PIK3R2	phosphoinositide-3-kinase, regulatory subunit 2 (beta)	Non-small cell lung cancer;VEGF signaling pathway;mTOR signaling pathway;Endometrial cancer;Chronic myeloid leukemia;Colorectal cancer;ErbB signaling pathway;B cell receptor signaling pathway;Glioma;Renal cell carcinoma;Prostate cancer;Toll-like receptor signaling pathway;T cell receptor signaling pathway with Antigen Processing;Apoptosis;Integrin-mediated cell adhesion;T cell receptor signaling …	Sequence Similarity:
	flgK	flagellar hook-associated protein FlgK	0.011	MEF2C	myocyte enhancer factor 2C	MAPK signaling pathway	Sequence Similarity:
	flgK	flagellar hook-associated protein FlgK	0.002	JUN	jun oncogene	MAPK signaling pathway;Epithelial cell signaling in Helicobacter pylori infection;GnRH signaling pathway;ErbB signaling pathway;Wnt signaling pathway;BRC signaling pathway;B cell receptor signaling pathway;T cell receptor signaling pathway;Toll-like receptor signaling pathway;T cell receptor signaling pathway with Antigen Processing;Renal cell carcinoma;Colorectal cancer	Sequence Similarity:
	BMEII1014	two component response regulator	-0.014	AKT3	v-akt murine thymoma viral oncogene homolog 3 (protein kinase B, gamma)	VEGF signaling pathway;Insulin signaling pathway;Endometrial cancer;Fc epsilon RI signaling pathway;Tight junction;Adipocytokine signaling pathway;Pancreatic cancer;Glioma;Colorectal cancer;mTOR signaling pathway;Non-small cell lung cancer;Integrin-mediated cell adhesion;MAPK signaling pathway;Melanoma;Renal cell carcinoma;Small cell lung cancer;Jak-STAT signaling pathway;ErbB signaling pathway;A…	Sequence Similarity:
	flgI	flagellar basal body P-ring protein	0.051	CXCL9	chemokine (C-X-C motif) ligand 9	Cytokine-cytokine receptor interaction;Toll-like receptor signaling pathway	Sequence Similarity:
	BMEII1014	two component response regulator	-0.02	AKT2	v-akt murine thymoma viral oncogene homolog 2	Insulin signaling pathway;Glioma;Apoptosis;ErbB signaling pathway;T cell receptor signaling pathway;Toll-like receptor signaling pathway;Jak-STAT signaling pathway;B cell receptor signaling pathway;Acute myeloid leukemia;Fc epsilon RI signaling pathway;mTOR signaling pathway;T cell receptor signaling pathway with Antigen Processing;Adipocytokine signaling pathway;MAPK signaling pathway;VEGF signa…	Sequence Similarity:
	flgL	flagellar hook-associated protein FlgL	-0.015	FOS	v-fos FBJ murine osteosarcoma viral oncogene homolog	Toll-like receptor signaling pathway;BRC signaling pathway;B cell receptor signaling pathway;T cell receptor signaling pathway;T cell receptor signaling pathway with Antigen Processing;Colorectal cancer;MAPK signaling pathway	Sequence Similarity:
	TrpC	bifunctional indole-3-glycerol phosphate synthase/phosphoribosylanthranilate isomerase (EC:4.1.1.48 5.3.1.24)	0.045	PIK3R2	phosphoinositide-3-kinase, regulatory subunit 2 (beta)	Non-small cell lung cancer;VEGF signaling pathway;mTOR signaling pathway;Endometrial cancer;Chronic myeloid leukemia;Colorectal cancer;ErbB signaling pathway;B cell receptor signaling pathway;Glioma;Renal cell carcinoma;Prostate cancer;Toll-like receptor signaling pathway;T cell receptor signaling pathway with Antigen Processing;Apoptosis;Integrin-mediated cell adhesion;T cell receptor signaling …	Sequence Similarity:
	flgL	flagellar hook-associated protein FlgL	-0.011	FGFR4	fibroblast growth factor receptor 4	Regulation of actin cytoskeleton;MAPK signaling pathway	Sequence Similarity:
	flgL	flagellar hook-associated protein FlgL	-0.042	FGFR3	fibroblast growth factor receptor 3 (achondroplasia, thanatophoric dwarfism)	Bladder cancer;Regulation of actin cytoskeleton;MAPK signaling pathway	Sequence Similarity:
	flgG	flagellar basal body rod protein FlgG	0.013	PIK3R4	phosphoinositide-3-kinase, regulatory subunit 4	Regulation of actin cytoskeleton;Phosphatidylinositol signaling system;Toll-like receptor signaling pathway;Leukocyte transendothelial migration;B cell receptor signaling pathway;Insulin signaling pathway;Type II diabetes mellitus;T cell receptor signaling pathway;Apoptosis;Regulation of autophagy	Sequence Similarity:
	TrpC	bifunctional indole-3-glycerol phosphate synthase/phosphoribosylanthranilate isomerase (EC:4.1.1.48 5.3.1.24)	0.04	CCND1	cyclin D1	Colorectal cancer;Wnt signaling pathway;Acute myeloid leukemia;Thyroid cancer;Prostate cancer;Endometrial cancer;Non-small cell lung cancer;Chronic myeloid leukemia;Bladder cancer;Glioma;Pancreatic cancer;Melanoma;Small cell lung cancer;Jak-STAT signaling pathway;Cell cycle	Sequence Similarity:
	NarL	DNA-binding transcriptional dual regulator, global regulator of anaerobic growth	-0.128	PLA2G2A	phospholipase A2, group IIA (platelets, synovial fluid)	VEGF signaling pathway;MAPK signaling pathway;Long-term depression;alpha-Linolenic acid metabolism;Linoleic acid metabolism;Arachidonic acid metabolism;Ether lipid metabolism;Glycerophospholipid metabolism;Fc epsilon RI signaling pathway;GnRH signaling pathway	Sequence Similarity:
	NarL	DNA-binding transcriptional dual regulator, global regulator of anaerobic growth	0.004	PLA2G1B	phospholipase A2, group IB (pancreas)	Long-term depression;VEGF signaling pathway;MAPK signaling pathway;Fc epsilon RI signaling pathway;GnRH signaling pathway;alpha-Linolenic acid metabolism;Linoleic acid metabolism;Arachidonic acid metabolism;Ether lipid metabolism;Glycerophospholipid metabolism	Sequence Similarity:
	glnD		-0.026	PIK3R4	phosphoinositide-3-kinase, regulatory subunit 4	Regulation of actin cytoskeleton;Phosphatidylinositol signaling system;Toll-like receptor signaling pathway;Leukocyte transendothelial migration;B cell receptor signaling pathway;Insulin signaling pathway;Type II diabetes mellitus;T cell receptor signaling pathway;Apoptosis;Regulation of autophagy	Sequence Similarity:
	glnA	glutamine synthetase (EC:6.3.1.2)	0	PIK3R3	phosphoinositide-3-kinase, regulatory subunit 3 (gamma)	Regulation of actin cytoskeleton;Phosphatidylinositol signaling system;Glioma;Melanoma;ErbB signaling pathway;Non-small cell lung cancer;Renal cell carcinoma;B cell receptor signaling pathway;VEGF signaling pathway;Fc epsilon RI signaling pathway;Small cell lung cancer;Pancreatic cancer;Prostate cancer;Chronic myeloid leukemia;Jak-STAT signaling pathway;Colorectal cancer;Leukocyte transendothelia…	Sequence Similarity:
	glnA	glutamine synthetase (EC:6.3.1.2)	0.005	CBLB	Cas-Br-M (murine) ecotropic retroviral transforming sequence b	Chronic myeloid leukemia;Insulin signaling pathway;ErbB signaling pathway;T cell receptor signaling pathway with Antigen Processing;T cell receptor signaling pathway;Jak-STAT signaling pathway	Sequence Similarity:
	SdiA	LuxR family transcriptional regulator	0.207	CXCL10	chemokine (C-X-C motif) ligand 10	Toll-like receptor signaling pathway;Cytokine-cytokine receptor interaction	Sequence Similarity:
	NarL	DNA-binding transcriptional dual regulator, global regulator of anaerobic growth	-0.008	MAPKAPK3	mitogen-activated protein kinase-activated protein kinase 3	MAPK signaling pathway;VEGF signaling pathway	Sequence Similarity:
	NarL	DNA-binding transcriptional dual regulator, global regulator of anaerobic growth	0.003	RPS6KA3	ribosomal protein S6 kinase, 90kDa, polypeptide 3	MAPK signaling pathway;Long-term potentiation	Sequence Similarity:
	rpsI	30S ribosomal protein S9	-0.017	DCTD	dCMP deaminase	Pyrimidine metabolism	Sequence Similarity:
	NarL	DNA-binding transcriptional dual regulator, global regulator of anaerobic growth	-0.019	MAPKAPK5	mitogen-activated protein kinase-activated protein kinase 5	MAPK signaling pathway	Sequence Similarity:
	NarL	DNA-binding transcriptional dual regulator, global regulator of anaerobic growth	0.008	RPS6KA5	ribosomal protein S6 kinase, 90kDa, polypeptide 5	Bladder cancer;MAPK signaling pathway	Sequence Similarity:
	TrpC	bifunctional indole-3-glycerol phosphate synthase/phosphoribosylanthranilate isomerase (EC:4.1.1.48 5.3.1.24)	0.002	PIK3R3	phosphoinositide-3-kinase, regulatory subunit 3 (gamma)	Regulation of actin cytoskeleton;Phosphatidylinositol signaling system;Glioma;Melanoma;ErbB signaling pathway;Non-small cell lung cancer;Renal cell carcinoma;B cell receptor signaling pathway;VEGF signaling pathway;Fc epsilon RI signaling pathway;Small cell lung cancer;Pancreatic cancer;Prostate cancer;Chronic myeloid leukemia;Jak-STAT signaling pathway;Colorectal cancer;Leukocyte transendothelia…	Sequence Similarity:
	dctM	C4-dicarboxylate transporter, DctM subunit	0.017	EP300	E1A binding protein p300	Calcium signaling pathway;Melanogenesis;Neurodegenerative Diseases;Jak-STAT signaling pathway;Notch signaling pathway;Wnt signaling pathway;Prostate cancer;Long-term potentiation;Renal cell carcinoma;TGF-beta signaling pathway;Adherens junction;Cell cycle	Sequence Similarity:
	flgK	flagellar hook-associated protein FlgK	0.015	EP300	E1A binding protein p300	Calcium signaling pathway;Melanogenesis;Neurodegenerative Diseases;Jak-STAT signaling pathway;Notch signaling pathway;Wnt signaling pathway;Prostate cancer;Long-term potentiation;Renal cell carcinoma;TGF-beta signaling pathway;Adherens junction;Cell cycle	Sequence Similarity:
	secA	preprotein translocase SecA subunit	0.067	MAP3K12	mitogen-activated protein kinase kinase kinase 12	MAPK signaling pathway	Sequence Similarity:
	BMEII0950	K00370 nitrate reductase 1, alpha subunit [EC:1.7.99.4]	0.001	TRAF2	TNF receptor-associated factor 2	Apoptosis;Adipocytokine signaling pathway;Small cell lung cancer;MAPK signaling pathway	Sequence Similarity:
	dctM	C4-dicarboxylate transporter, DctM subunit	-0.004	CCND1	cyclin D1	Colorectal cancer;Wnt signaling pathway;Acute myeloid leukemia;Thyroid cancer;Prostate cancer;Endometrial cancer;Non-small cell lung cancer;Chronic myeloid leukemia;Bladder cancer;Glioma;Pancreatic cancer;Melanoma;Small cell lung cancer;Jak-STAT signaling pathway;Cell cycle	Sequence Similarity:
	vicR	two-component system, OmpR family, response regulator VicR	-0.002	CRKL	v-crk sarcoma virus CT10 oncogene homolog (avian)-like	Chronic myeloid leukemia;Insulin signaling pathway;Renal cell carcinoma;ErbB signaling pathway;Regulation of actin cytoskeleton;MAPK signaling pathway	Sequence Similarity:
	vicR	two-component system, OmpR family, response regulator VicR	0.011	CRK	v-crk sarcoma virus CT10 oncogene homolog (avian)	Integrin-mediated cell adhesion;Renal cell carcinoma;Insulin signaling pathway;Chronic myeloid leukemia;MAPK signaling pathway;ErbB signaling pathway;Regulation of actin cytoskeleton	Sequence Similarity:
	purH	bifunctional phosphoribosylaminoimidazolecarboxamide formyltransferase/IMP cyclohydrolase (EC:3.5.4.10 2.1.2.3)	0	CHUK	conserved helix-loop-helix ubiquitous kinase	Chronic myeloid leukemia;Prostate cancer;CD40L Signaling Pathway;Small cell lung cancer;Pancreatic cancer;Acute myeloid leukemia;Epithelial cell signaling in Helicobacter pylori infection;Apoptosis;B cell receptor signaling pathway;MAPK signaling pathway;Toll-like receptor signaling pathway;T cell receptor signaling pathway;T cell receptor signaling pathway with Antigen Processing	Sequence Similarity:
	dctM	C4-dicarboxylate transporter, DctM subunit	-0.005	BAD	BCL2-antagonist of cell death	Trefoil Factors Initiate Mucosal Healing;Colorectal cancer;Amyotrophic lateral sclerosis (ALS);Neurodegenerative Diseases;Pancreatic cancer;Chronic myeloid leukemia;Non-small cell lung cancer;Acute myeloid leukemia;Melanoma;Prostate cancer;Endometrial cancer;Insulin signaling pathway;VEGF signaling pathway;ErbB signaling pathway;Apoptosis	Sequence Similarity:
	TrpC	bifunctional indole-3-glycerol phosphate synthase/phosphoribosylanthranilate isomerase (EC:4.1.1.48 5.3.1.24)	-0.016	CCND2	cyclin D2	Cell cycle;Jak-STAT signaling pathway;Wnt signaling pathway	Sequence Similarity:
	vicR	two-component system, OmpR family, response regulator VicR	-0.005	GRB2	growth factor receptor-bound protein 2	Insulin signaling pathway;Non-small cell lung cancer;Natural killer cell mediated cytotoxicity;Prostate cancer;Endometrial cancer;Acute myeloid leukemia;GnRH signaling pathway;Fc epsilon RI signaling pathway;ErbB signaling pathway;Chronic myeloid leukemia;Renal cell carcinoma;Gap junction;T cell receptor signaling pathway with Antigen Processing;Jak-STAT signaling pathway;Integrin-mediated cell a…	Sequence Similarity:
	flgA	flagellar basal body P-ring biosynthesis protein FlgA	0.013	PIK3R1	phosphoinositide-3-kinase, regulatory subunit 1 (alpha)	Pancreatic cancer;Integrin-mediated cell adhesion;Small cell lung cancer;Prostate cancer;Colorectal cancer;B cell receptor signaling pathway;Chronic myeloid leukemia;Renal cell carcinoma;mTOR signaling pathway;Endometrial cancer;T cell receptor signaling pathway with Antigen Processing;Non-small cell lung cancer;Apoptosis;T cell receptor signaling pathway;Natural killer cell mediated cytotoxicity…	Sequence Similarity:
	vicR	two-component system, OmpR family, response regulator VicR	0.017	JUND	jun D proto-oncogene	MAPK signaling pathway	Sequence Similarity:
	vicR	two-component system, OmpR family, response regulator VicR	-0.017	JUN	jun oncogene	MAPK signaling pathway;Epithelial cell signaling in Helicobacter pylori infection;GnRH signaling pathway;ErbB signaling pathway;Wnt signaling pathway;BRC signaling pathway;B cell receptor signaling pathway;T cell receptor signaling pathway;Toll-like receptor signaling pathway;T cell receptor signaling pathway with Antigen Processing;Renal cell carcinoma;Colorectal cancer	Sequence Similarity:
	purH	bifunctional phosphoribosylaminoimidazolecarboxamide formyltransferase/IMP cyclohydrolase (EC:3.5.4.10 2.1.2.3)	-0.017	RAC3	ras-related C3 botulinum toxin substrate 3 (rho family, small GTP binding protein Rac3)	Integrin-mediated cell adhesion;Colorectal cancer;Pancreatic cancer;VEGF signaling pathway;MAPK signaling pathway;Fc epsilon RI signaling pathway;Toll-like receptor signaling pathway;Regulation of actin cytoskeleton;Adherens junction;Wnt signaling pathway;B cell receptor signaling pathway;Axon guidance	Sequence Similarity:
	vicR	two-component system, OmpR family, response regulator VicR	-0.01	MAPK10	mitogen-activated protein kinase 10	ErbB signaling pathway;GnRH signaling pathway;Epithelial cell signaling in Helicobacter pylori infection;Toll-like receptor signaling pathway;MAPK signaling pathway;Fc epsilon RI signaling pathway;Type II diabetes mellitus;Colorectal cancer;Pancreatic cancer;Wnt signaling pathway;Insulin signaling pathway;Adipocytokine signaling pathway	Sequence Similarity:
	purH	bifunctional phosphoribosylaminoimidazolecarboxamide formyltransferase/IMP cyclohydrolase (EC:3.5.4.10 2.1.2.3)	0.014	MAPK12	mitogen-activated protein kinase 12	Integrin-mediated cell adhesion;Toll-like receptor signaling pathway;GnRH signaling pathway;Fc epsilon RI signaling pathway;MAPK signaling pathway;Leukocyte transendothelial migration;VEGF signaling pathway;Epithelial cell signaling in Helicobacter pylori infection	Sequence Similarity:
	purH	bifunctional phosphoribosylaminoimidazolecarboxamide formyltransferase/IMP cyclohydrolase (EC:3.5.4.10 2.1.2.3)	0	MAPK3	mitogen-activated protein kinase 3	MAPK signaling pathway;Long-term potentiation;Insulin signaling pathway;Fc epsilon RI signaling pathway;Natural killer cell mediated cytotoxicity;Melanogenesis;VEGF signaling pathway;Regulation of actin cytoskeleton;Endometrial cancer;ErbB signaling pathway;Bladder cancer;GnRH signaling pathway;Non-small cell lung cancer;Acute myeloid leukemia;Chronic myeloid leukemia;Thyroid cancer;Prostate canc…	Sequence Similarity:
	purH	bifunctional phosphoribosylaminoimidazolecarboxamide formyltransferase/IMP cyclohydrolase (EC:3.5.4.10 2.1.2.3)	0.007	MAPK10	mitogen-activated protein kinase 10	ErbB signaling pathway;GnRH signaling pathway;Epithelial cell signaling in Helicobacter pylori infection;Toll-like receptor signaling pathway;MAPK signaling pathway;Fc epsilon RI signaling pathway;Type II diabetes mellitus;Colorectal cancer;Pancreatic cancer;Wnt signaling pathway;Insulin signaling pathway;Adipocytokine signaling pathway	Sequence Similarity:
	flgA	flagellar basal body P-ring biosynthesis protein FlgA	0.068	BAD	BCL2-antagonist of cell death	Trefoil Factors Initiate Mucosal Healing;Colorectal cancer;Amyotrophic lateral sclerosis (ALS);Neurodegenerative Diseases;Pancreatic cancer;Chronic myeloid leukemia;Non-small cell lung cancer;Acute myeloid leukemia;Melanoma;Prostate cancer;Endometrial cancer;Insulin signaling pathway;VEGF signaling pathway;ErbB signaling pathway;Apoptosis	Sequence Similarity:
	purH	bifunctional phosphoribosylaminoimidazolecarboxamide formyltransferase/IMP cyclohydrolase (EC:3.5.4.10 2.1.2.3)	-0.011	MAPK6	mitogen-activated protein kinase 6	MAPK signaling pathway;TGF-beta signaling pathway;Regulation of actin cytoskeleton;Adherens junction;GnRH signaling pathway;Integrin-mediated cell adhesion	Sequence Similarity:
	purH	bifunctional phosphoribosylaminoimidazolecarboxamide formyltransferase/IMP cyclohydrolase (EC:3.5.4.10 2.1.2.3)	-0.011	MAPK7	mitogen-activated protein kinase 7	Gap junction;MAPK signaling pathway;Integrin-mediated cell adhesion;GnRH signaling pathway	Sequence Similarity:
	flgA	flagellar basal body P-ring biosynthesis protein FlgA	-0.003	CCND1	cyclin D1	Colorectal cancer;Wnt signaling pathway;Acute myeloid leukemia;Thyroid cancer;Prostate cancer;Endometrial cancer;Non-small cell lung cancer;Chronic myeloid leukemia;Bladder cancer;Glioma;Pancreatic cancer;Melanoma;Small cell lung cancer;Jak-STAT signaling pathway;Cell cycle	Sequence Similarity:
	BMEI1606		0.002	IKBKG	inhibitor of kappa light polypeptide gene enhancer in B-cells, kinase gamma	MAPK signaling pathway;Apoptosis;B cell receptor signaling pathway;T cell receptor signaling pathway with Antigen Processing;Acute myeloid leukemia;Chronic myeloid leukemia;Prostate cancer;Pancreatic cancer;Small cell lung cancer;Toll-like receptor signaling pathway;CD40L Signaling Pathway;T cell receptor signaling pathway;Epithelial cell signaling in Helicobacter pylori infection	Sequence Similarity:
	flgK	flagellar hook-associated protein FlgK	0.023	SMAD4	SMAD family member 4	Adherens junction;Chronic myeloid leukemia;Colorectal cancer;Wnt signaling pathway;Pancreatic cancer;Cell cycle;TGF-beta signaling pathway	Sequence Similarity:
	flgI	flagellar basal body P-ring protein	0.014	CXCL11	chemokine (C-X-C motif) ligand 11	Toll-like receptor signaling pathway;Cytokine-cytokine receptor interaction	Sequence Similarity:
	flgK	flagellar hook-associated protein FlgK	-0.043	SMAD2	SMAD family member 2	Adherens junction;Pancreatic cancer;Colorectal cancer;Wnt signaling pathway;TGF-beta signaling pathway	Sequence Similarity:
	purH	bifunctional phosphoribosylaminoimidazolecarboxamide formyltransferase/IMP cyclohydrolase (EC:3.5.4.10 2.1.2.3)	0.03	IKBKE	inhibitor of kappa light polypeptide gene enhancer in B-cells, kinase epsilon	Toll-like receptor signaling pathway;MAPK signaling pathway	Sequence Similarity:
	dctM	C4-dicarboxylate transporter, DctM subunit	-0.05	PPP2CA	protein phosphatase 2 (formerly 2A), catalytic subunit, alpha isoform	TGF-beta signaling pathway;Tight junction;Wnt signaling pathway;Long-term depression	Sequence Similarity:
	secY	preprotein translocase subunit SecY	-0.019	PTK2	PTK2 protein tyrosine kinase 2	Integrin-mediated cell adhesion;Small cell lung cancer;Trefoil Factors Initiate Mucosal Healing;VEGF signaling pathway;Apoptotic Signaling in Response to DNA Damage pathway;Leukocyte transendothelial migration;Axon guidance;ErbB signaling pathway;CCR3 signaling in Eosinophils pathway;Regulation of actin cytoskeleton	Sequence Similarity:
	BtaE	trimeric autotransporter adhesin	0	CDC42	cell division cycle 42 (GTP binding protein, 25kDa)	VEGF signaling pathway;Adherens junction;Integrin-mediated cell adhesion;Leukocyte transendothelial migration;Renal cell carcinoma;T cell receptor signaling pathway with Antigen Processing;T cell receptor signaling pathway;Regulation of actin cytoskeleton;Axon guidance;MAPK signaling pathway;Pancreatic cancer;Tight junction;Pathogenic Escherichia coli infection;Pathogenic Escherichia coli infecti…	Sequence Similarity:
	BtaE	trimeric autotransporter adhesin	-0.037	MAPK8IP1	mitogen-activated protein kinase 8 interacting protein 1	MAPK signaling pathway	Sequence Similarity:
	hfq	host factor-I protein	0.047	NFKBIA	nuclear factor of kappa light polypeptide gene enhancer in B-cells inhibitor, alpha	CD40L Signaling Pathway;Apoptosis;Toll-like receptor signaling pathway;Adipocytokine signaling pathway;Epithelial cell signaling in Helicobacter pylori infection;Chronic myeloid leukemia;Prostate cancer;T cell receptor signaling pathway with Antigen Processing;B cell receptor signaling pathway;T cell receptor signaling pathway;Small cell lung cancer	Sequence Similarity:
	fnr	transcriptional regulator, Crp/Fnr family	0.04	IL1R2	interleukin 1 receptor, type II	Hematopoietic cell lineage;MAPK signaling pathway;Cytokine-cytokine receptor interaction	Sequence Similarity:
	BMEI0717	outer membrane protein	0.02	AKT3	v-akt murine thymoma viral oncogene homolog 3 (protein kinase B, gamma)	VEGF signaling pathway;Insulin signaling pathway;Endometrial cancer;Fc epsilon RI signaling pathway;Tight junction;Adipocytokine signaling pathway;Pancreatic cancer;Glioma;Colorectal cancer;mTOR signaling pathway;Non-small cell lung cancer;Integrin-mediated cell adhesion;MAPK signaling pathway;Melanoma;Renal cell carcinoma;Small cell lung cancer;Jak-STAT signaling pathway;ErbB signaling pathway;A…	Sequence Similarity:
	BMEI0717	outer membrane protein	0.016	AKT2	v-akt murine thymoma viral oncogene homolog 2	Insulin signaling pathway;Glioma;Apoptosis;ErbB signaling pathway;T cell receptor signaling pathway;Toll-like receptor signaling pathway;Jak-STAT signaling pathway;B cell receptor signaling pathway;Acute myeloid leukemia;Fc epsilon RI signaling pathway;mTOR signaling pathway;T cell receptor signaling pathway with Antigen Processing;Adipocytokine signaling pathway;MAPK signaling pathway;VEGF signa…	Sequence Similarity:
	BMEI0717	outer membrane protein	0.036	AKT1	v-akt murine thymoma viral oncogene homolog 1	MAPK signaling pathway;Adipocytokine signaling pathway;Fc epsilon RI signaling pathway;mTOR signaling pathway;Tight junction;Integrin-mediated cell adhesion;Endometrial cancer;Trefoil Factors Initiate Mucosal Healing;T cell receptor signaling pathway with Antigen Processing;Melanoma;Colorectal cancer;T cell receptor signaling pathway;Renal cell carcinoma;Small cell lung cancer;VEGF signaling path…	Sequence Similarity:
	dctM	C4-dicarboxylate transporter, DctM subunit	0.008	CCND3	cyclin D3	Wnt signaling pathway;Cell cycle;Jak-STAT signaling pathway	Sequence Similarity:
	hfq	host factor-I protein	-0.077	RHOA	ras homolog gene family, member A	Regulation of actin cytoskeleton;Leukocyte transendothelial migration;Tight junction;Trefoil Factors Initiate Mucosal Healing;TGF-beta signaling pathway;T cell receptor signaling pathway with Antigen Processing;Pathogenic Escherichia coli infection;CCR3 signaling in Eosinophils pathway;T cell receptor signaling pathway;Wnt signaling pathway;Axon guidance;Integrin-mediated cell adhesion;Adherens j…	Sequence Similarity:
	BMEII0380	acriflavin resistance protein A	-0.02	RHOA	ras homolog gene family, member A	Regulation of actin cytoskeleton;Leukocyte transendothelial migration;Tight junction;Trefoil Factors Initiate Mucosal Healing;TGF-beta signaling pathway;T cell receptor signaling pathway with Antigen Processing;Pathogenic Escherichia coli infection;CCR3 signaling in Eosinophils pathway;T cell receptor signaling pathway;Wnt signaling pathway;Axon guidance;Integrin-mediated cell adhesion;Adherens j…	Sequence Similarity:
	BMEI0717	outer membrane protein	0.003	MAP2K1	mitogen-activated protein kinase kinase 1	Insulin signaling pathway;Regulation of actin cytoskeleton;Gap junction;Glioma;Pancreatic cancer;Long-term depression;Natural killer cell mediated cytotoxicity;GnRH signaling pathway;Long-term potentiation;Renal cell carcinoma;Integrin-mediated cell adhesion;Melanoma;Fc epsilon RI signaling pathway;Acute myeloid leukemia;Chronic myeloid leukemia;Prostate cancer;Endometrial cancer;ErbB signaling p…	Sequence Similarity:
	BMEI0717	outer membrane protein	0.147	MAP2K2	mitogen-activated protein kinase kinase 2	Anthrax Toxin Mechanism of Action pathway;MAPK signaling pathway;Long-term depression;Gap junction;Long-term potentiation;Thyroid cancer;Regulation of actin cytoskeleton;Non-small cell lung cancer;Insulin signaling pathway;Natural killer cell mediated cytotoxicity;Renal cell carcinoma;GnRH signaling pathway;Fc epsilon RI signaling pathway;Acute myeloid leukemia;Chronic myeloid leukemia;Prostate c…	Sequence Similarity:
	BMEI0717	outer membrane protein	0.075	MAP2K3	mitogen-activated protein kinase kinase 3	Toll-like receptor signaling pathway;MAPK signaling pathway;GnRH signaling pathway;Fc epsilon RI signaling pathway;Integrin-mediated cell adhesion	Sequence Similarity:
	BMEI0717	outer membrane protein	0.067	MAP2K6	mitogen-activated protein kinase kinase 6	MAPK signaling pathway;GnRH signaling pathway;Fc epsilon RI signaling pathway;Toll-like receptor signaling pathway;Integrin-mediated cell adhesion	Sequence Similarity:
	BMEI0717	outer membrane protein	-0.002	MAP2K4	mitogen-activated protein kinase kinase 4	MAPK signaling pathway;Fc epsilon RI signaling pathway;GnRH signaling pathway;ErbB signaling pathway;Epithelial cell signaling in Helicobacter pylori infection;Toll-like receptor signaling pathway	Sequence Similarity:
	BtaE	trimeric autotransporter adhesin	0.014	RRAS2	related RAS viral (r-ras) oncogene homolog 2	Regulation of actin cytoskeleton;MAPK signaling pathway;Insulin signaling pathway;Axon guidance;Long-term depression;T cell receptor signaling pathway;Natural killer cell mediated cytotoxicity;Gap junction;Tight junction;B cell receptor signaling pathway;Long-term potentiation	Sequence Similarity:
	hfq	host factor-I protein	0.007	MAP3K14	mitogen-activated protein kinase kinase kinase 14	MAPK signaling pathway;Epithelial cell signaling in Helicobacter pylori infection;T cell receptor signaling pathway;T cell receptor signaling pathway with Antigen Processing;CD40L Signaling Pathway;Apoptosis	Sequence Similarity:
	hfq	host factor-I protein	0.008	IKBKG	inhibitor of kappa light polypeptide gene enhancer in B-cells, kinase gamma	MAPK signaling pathway;Apoptosis;B cell receptor signaling pathway;T cell receptor signaling pathway with Antigen Processing;Acute myeloid leukemia;Chronic myeloid leukemia;Prostate cancer;Pancreatic cancer;Small cell lung cancer;Toll-like receptor signaling pathway;CD40L Signaling Pathway;T cell receptor signaling pathway;Epithelial cell signaling in Helicobacter pylori infection	Sequence Similarity:
	trpA	tryptophan synthase subunit alpha (EC:4.2.1.20)	0.005	ARRB1	arrestin, beta 1	MAPK signaling pathway	Sequence Similarity:
	hfq	host factor-I protein	0.043	IKBKE	inhibitor of kappa light polypeptide gene enhancer in B-cells, kinase epsilon	Toll-like receptor signaling pathway;MAPK signaling pathway	Sequence Similarity:
	trpA	tryptophan synthase subunit alpha (EC:4.2.1.20)	0.074	GNG12	guanine nucleotide binding protein (G protein), gamma 12	MAPK signaling pathway;Regulation of actin cytoskeleton	Sequence Similarity:
	BtaE	trimeric autotransporter adhesin	0.03	RAC3	ras-related C3 botulinum toxin substrate 3 (rho family, small GTP binding protein Rac3)	Integrin-mediated cell adhesion;Colorectal cancer;Pancreatic cancer;VEGF signaling pathway;MAPK signaling pathway;Fc epsilon RI signaling pathway;Toll-like receptor signaling pathway;Regulation of actin cytoskeleton;Adherens junction;Wnt signaling pathway;B cell receptor signaling pathway;Axon guidance	Sequence Similarity:
	BtaE	trimeric autotransporter adhesin	-0.006	RAC1	ras-related C3 botulinum toxin substrate 1 (rho family, small GTP binding protein Rac1)	Natural killer cell mediated cytotoxicity;Leukocyte transendothelial migration;Integrin-mediated cell adhesion;Regulation of actin cytoskeleton;Toll-like receptor signaling pathway;Fc epsilon RI signaling pathway;Wnt signaling pathway;Axon guidance;Pancreatic cancer;Renal cell carcinoma;Adherens junction;Colorectal cancer;B cell receptor signaling pathway;VEGF signaling pathway;BRC signaling path…	Sequence Similarity:
	hfq	host factor-I protein	-0.034	MAP3K5	mitogen-activated protein kinase kinase kinase 5	MAPK signaling pathway	Sequence Similarity:
	hfq	host factor-I protein	-0.016	MAP3K4	mitogen-activated protein kinase kinase kinase 4	GnRH signaling pathway;MAPK signaling pathway	Sequence Similarity:
	hfq	host factor-I protein	0.007	NFKB2	nuclear factor of kappa light polypeptide gene enhancer in B-cells 2 (p49/p100)	Toll-like receptor signaling pathway;Apoptosis;Small cell lung cancer;T cell receptor signaling pathway with Antigen Processing;B cell receptor signaling pathway;T cell receptor signaling pathway;Pancreatic cancer;Epithelial cell signaling in Helicobacter pylori infection;MAPK signaling pathway;Prostate cancer;Chronic myeloid leukemia;Acute myeloid leukemia;Adipocytokine signaling pathway;Calcium…	Sequence Similarity:
	hfq	host factor-I protein	-0.024	PAK2	p21 (CDKN1A)-activated kinase 2	Regulation of actin cytoskeleton;Axon guidance;Integrin-mediated cell adhesion;T cell receptor signaling pathway;MAPK signaling pathway;ErbB signaling pathway;T cell receptor signaling pathway with Antigen Processing;Natural killer cell mediated cytotoxicity;Renal cell carcinoma	Sequence Similarity:
	BtaE	trimeric autotransporter adhesin	0.009	PRKCA	protein kinase C, alpha	Melanogenesis;Pathogenic Escherichia coli infection;Calcium signaling pathway;Natural killer cell mediated cytotoxicity;Leukocyte transendothelial migration;Fc epsilon RI signaling pathway;ErbB signaling pathway;BRC signaling pathway;Gap junction;Non-small cell lung cancer;Pathogenic Escherichia coli infection;Cholera;Phosphatidylinositol signaling system;Glioma;Long-term potentiation;Apoptotic S…	Sequence Similarity:
	hfq	host factor-I protein	0.073	TRAF2	TNF receptor-associated factor 2	Apoptosis;Adipocytokine signaling pathway;Small cell lung cancer;MAPK signaling pathway	Sequence Similarity:
	hfq	host factor-I protein	-0.047	TNFRSF1A	tumor necrosis factor receptor superfamily, member 1A	MAPK signaling pathway;Apoptosis;Adipocytokine signaling pathway;Cytokine-cytokine receptor interaction	Sequence Similarity:
	hfq	host factor-I protein	0.025	TRAF6	TNF receptor-associated factor 6	CD40L Signaling Pathway;MAPK signaling pathway;Small cell lung cancer;Toll-like receptor signaling pathway	Sequence Similarity:
	BtaE	trimeric autotransporter adhesin	0.004	NRAS	neuroblastoma RAS viral (v-ras) oncogene homolog	Regulation of actin cytoskeleton;Glioma;VEGF signaling pathway;Axon guidance;Melanoma;Melanogenesis;Bladder cancer;Insulin signaling pathway;Natural killer cell mediated cytotoxicity;Long-term depression;Acute myeloid leukemia;Chronic myeloid leukemia;Prostate cancer;Endometrial cancer;ErbB signaling pathway;Fc epsilon RI signaling pathway;Tight junction;Non-small cell lung cancer;GnRH signaling …	Sequence Similarity:
	BMEII0376	heat resistant agglutinin 1 precursor	0.001	EP300	E1A binding protein p300	Calcium signaling pathway;Melanogenesis;Neurodegenerative Diseases;Jak-STAT signaling pathway;Notch signaling pathway;Wnt signaling pathway;Prostate cancer;Long-term potentiation;Renal cell carcinoma;TGF-beta signaling pathway;Adherens junction;Cell cycle	Sequence Similarity:
	ureG	hypothetical protein	0.005	TGFBR2	transforming growth factor, beta receptor II (70/80kDa)	Cytokine-cytokine receptor interaction;TGF-beta signaling pathway;MAPK signaling pathway;Chronic myeloid leukemia;Pancreatic cancer;Colorectal cancer;Adherens junction	Sequence Similarity:
	hfq	host factor-I protein	0.006	IKBKB	inhibitor of kappa light polypeptide gene enhancer in B-cells, kinase beta	CD40L Signaling Pathway;Insulin signaling pathway;Type II diabetes mellitus;Pancreatic cancer;Acute myeloid leukemia;Chronic myeloid leukemia;Prostate cancer;Adipocytokine signaling pathway;MAPK signaling pathway;Toll-like receptor signaling pathway;Epithelial cell signaling in Helicobacter pylori infection;Small cell lung cancer;B cell receptor signaling pathway;T cell receptor signaling pathway…	Sequence Similarity:
	hfq	host factor-I protein	-0.036	GRB2	growth factor receptor-bound protein 2	Insulin signaling pathway;Non-small cell lung cancer;Natural killer cell mediated cytotoxicity;Prostate cancer;Endometrial cancer;Acute myeloid leukemia;GnRH signaling pathway;Fc epsilon RI signaling pathway;ErbB signaling pathway;Chronic myeloid leukemia;Renal cell carcinoma;Gap junction;T cell receptor signaling pathway with Antigen Processing;Jak-STAT signaling pathway;Integrin-mediated cell a…	Sequence Similarity:
	phoR	two-component system, OmpR family, phosphate regulon sensor histidine kinase PhoR [EC:2.7.13.3]	0	RPS6KB1	ribosomal protein S6 kinase, 70kDa, polypeptide 1	mTOR signaling pathway;TGF-beta signaling pathway;Acute myeloid leukemia;ErbB signaling pathway;Insulin signaling pathway	Sequence Similarity:
	hfq	host factor-I protein	-0.015	CHUK	conserved helix-loop-helix ubiquitous kinase	Chronic myeloid leukemia;Prostate cancer;CD40L Signaling Pathway;Small cell lung cancer;Pancreatic cancer;Acute myeloid leukemia;Epithelial cell signaling in Helicobacter pylori infection;Apoptosis;B cell receptor signaling pathway;MAPK signaling pathway;Toll-like receptor signaling pathway;T cell receptor signaling pathway;T cell receptor signaling pathway with Antigen Processing	Sequence Similarity:
	hfq	host factor-I protein	-0.027	CRK	v-crk sarcoma virus CT10 oncogene homolog (avian)	Integrin-mediated cell adhesion;Renal cell carcinoma;Insulin signaling pathway;Chronic myeloid leukemia;MAPK signaling pathway;ErbB signaling pathway;Regulation of actin cytoskeleton	Sequence Similarity:
	BMEII0380	acriflavin resistance protein A	-0.011	MAPK10	mitogen-activated protein kinase 10	ErbB signaling pathway;GnRH signaling pathway;Epithelial cell signaling in Helicobacter pylori infection;Toll-like receptor signaling pathway;MAPK signaling pathway;Fc epsilon RI signaling pathway;Type II diabetes mellitus;Colorectal cancer;Pancreatic cancer;Wnt signaling pathway;Insulin signaling pathway;Adipocytokine signaling pathway	Sequence Similarity:
	BMEII0952	nitrate reductase delta chain	-0.065	SRP14	signal recognition particle 14kDa (homologous Alu RNA binding protein)	Protein export	Sequence Similarity:
	ureG	hypothetical protein	0	TGFBR1	transforming growth factor, beta receptor I (activin A receptor type II-like kinase, 53kDa)	TGF-beta signaling pathway;Cytokine-cytokine receptor interaction;MAPK signaling pathway;Adherens junction;Chronic myeloid leukemia;Pancreatic cancer;Colorectal cancer	Sequence Similarity:
	ureG	hypothetical protein	0.001	TGFB1	transforming growth factor, beta 1	Renal cell carcinoma;Cytokine Inflammatory Response;Chronic myeloid leukemia;Pancreatic cancer;Colorectal cancer;Cytokine-cytokine receptor interaction;Cell cycle;TGF-beta signaling pathway;MAPK signaling pathway	Sequence Similarity:
	pleD	two-component system, PleD related family, response regulator	0.004	MAP3K8	mitogen-activated protein kinase kinase kinase 8	T cell receptor signaling pathway with Antigen Processing;T cell receptor signaling pathway;MAPK signaling pathway	Sequence Similarity:
	VirB10	channel protein VirB10-like protein	0.016	PIK3R1	phosphoinositide-3-kinase, regulatory subunit 1 (alpha)	Pancreatic cancer;Integrin-mediated cell adhesion;Small cell lung cancer;Prostate cancer;Colorectal cancer;B cell receptor signaling pathway;Chronic myeloid leukemia;Renal cell carcinoma;mTOR signaling pathway;Endometrial cancer;T cell receptor signaling pathway with Antigen Processing;Non-small cell lung cancer;Apoptosis;T cell receptor signaling pathway;Natural killer cell mediated cytotoxicity…	Sequence Similarity:
	ureG	hypothetical protein	-0.017	CRKL	v-crk sarcoma virus CT10 oncogene homolog (avian)-like	Chronic myeloid leukemia;Insulin signaling pathway;Renal cell carcinoma;ErbB signaling pathway;Regulation of actin cytoskeleton;MAPK signaling pathway	Sequence Similarity:
	ntrX	nitrogen assimilation regulatory protein (ntrX)	-0.017	PPM1B	protein phosphatase 1B (formerly 2C), magnesium-dependent, beta isoform	MAPK signaling pathway	Sequence Similarity:
	rpsI	30S ribosomal protein S9	0.034	MAP4K1	mitogen-activated protein kinase kinase kinase kinase 1	MAPK signaling pathway	Sequence Similarity:
	ntrX	nitrogen assimilation regulatory protein (ntrX)	0	PPM1A	protein phosphatase 1A (formerly 2C), magnesium-dependent, alpha isoform	MAPK signaling pathway	Sequence Similarity:
	pleD	two-component system, PleD related family, response regulator	0.008	PPP3CA	protein phosphatase 3 (formerly 2B), catalytic subunit, alpha isoform	BRC signaling pathway;T cell receptor signaling pathway with Antigen Processing;Amyotrophic lateral sclerosis (ALS);Long-term potentiation;B cell receptor signaling pathway;T cell receptor signaling pathway;Natural killer cell mediated cytotoxicity;VEGF signaling pathway;Axon guidance;Wnt signaling pathway;Apoptosis;Calcium signaling pathway;MAPK signaling pathway	Sequence Similarity:
	BMEII0376	heat resistant agglutinin 1 precursor	0.007	TNF	tumor necrosis factor (TNF superfamily, member 2)	Natural killer cell mediated cytotoxicity;Adipocytokine signaling pathway;Cytokine-cytokine receptor interaction;T cell receptor signaling pathway with Antigen Processing;Type I diabetes mellitus;Fc epsilon RI signaling pathway;T cell receptor signaling pathway;Hematopoietic cell lineage;Cytokine Inflammatory Response;Apoptosis;MAPK signaling pathway;TGF-beta signaling pathway;Type II diabetes me…	Sequence Similarity:
	pleD	two-component system, PleD related family, response regulator	-0.001	PPP3CC	protein phosphatase 3 (formerly 2B), catalytic subunit, gamma isoform	Long-term potentiation;VEGF signaling pathway;Natural killer cell mediated cytotoxicity;Wnt signaling pathway;B cell receptor signaling pathway;Apoptosis;MAPK signaling pathway;T cell receptor signaling pathway with Antigen Processing;T cell receptor signaling pathway;Axon guidance	Sequence Similarity:
	pleD	two-component system, PleD related family, response regulator	-0.022	STK3	serine/threonine kinase 3 (STE20 homolog, yeast)	MAPK signaling pathway	Sequence Similarity:
	BMEII0376	heat resistant agglutinin 1 precursor	-0.027	CREBBP	CREB binding protein (Rubinstein-Taybi syndrome)	TGF-beta signaling pathway;Notch signaling pathway;Jak-STAT signaling pathway;Prostate cancer;Calcium signaling pathway;Melanogenesis;Neurodegenerative Diseases;Long-term potentiation;Adherens junction;Wnt signaling pathway;Huntington's disease;Renal cell carcinoma	Sequence Similarity:
	ntrX	nitrogen assimilation regulatory protein (ntrX)	0.072	ARRB1	arrestin, beta 1	MAPK signaling pathway	Sequence Similarity:
	ntrX	nitrogen assimilation regulatory protein (ntrX)	-0.008	CHUK	conserved helix-loop-helix ubiquitous kinase	Chronic myeloid leukemia;Prostate cancer;CD40L Signaling Pathway;Small cell lung cancer;Pancreatic cancer;Acute myeloid leukemia;Epithelial cell signaling in Helicobacter pylori infection;Apoptosis;B cell receptor signaling pathway;MAPK signaling pathway;Toll-like receptor signaling pathway;T cell receptor signaling pathway;T cell receptor signaling pathway with Antigen Processing	Sequence Similarity:
	BMEII0376	heat resistant agglutinin 1 precursor	0.029	NFKBIA	nuclear factor of kappa light polypeptide gene enhancer in B-cells inhibitor, alpha	CD40L Signaling Pathway;Apoptosis;Toll-like receptor signaling pathway;Adipocytokine signaling pathway;Epithelial cell signaling in Helicobacter pylori infection;Chronic myeloid leukemia;Prostate cancer;T cell receptor signaling pathway with Antigen Processing;B cell receptor signaling pathway;T cell receptor signaling pathway;Small cell lung cancer	Sequence Similarity:
	VirB9	K03204 type IV secretion system protein VirB9	0.028	STAT5B	signal transducer and activator of transcription 5B	Jak-STAT signaling pathway;Chronic myeloid leukemia;ErbB signaling pathway	Sequence Similarity:
	VirB9	K03204 type IV secretion system protein VirB9	-0.056	PIK3R1	phosphoinositide-3-kinase, regulatory subunit 1 (alpha)	Pancreatic cancer;Integrin-mediated cell adhesion;Small cell lung cancer;Prostate cancer;Colorectal cancer;B cell receptor signaling pathway;Chronic myeloid leukemia;Renal cell carcinoma;mTOR signaling pathway;Endometrial cancer;T cell receptor signaling pathway with Antigen Processing;Non-small cell lung cancer;Apoptosis;T cell receptor signaling pathway;Natural killer cell mediated cytotoxicity…	Sequence Similarity:
	VirB9	K03204 type IV secretion system protein VirB9	-0.079	PIK3R2	phosphoinositide-3-kinase, regulatory subunit 2 (beta)	Non-small cell lung cancer;VEGF signaling pathway;mTOR signaling pathway;Endometrial cancer;Chronic myeloid leukemia;Colorectal cancer;ErbB signaling pathway;B cell receptor signaling pathway;Glioma;Renal cell carcinoma;Prostate cancer;Toll-like receptor signaling pathway;T cell receptor signaling pathway with Antigen Processing;Apoptosis;Integrin-mediated cell adhesion;T cell receptor signaling …	Sequence Similarity:
	VirB10	channel protein VirB10-like protein	-0.014	CBLB	Cas-Br-M (murine) ecotropic retroviral transforming sequence b	Chronic myeloid leukemia;Insulin signaling pathway;ErbB signaling pathway;T cell receptor signaling pathway with Antigen Processing;T cell receptor signaling pathway;Jak-STAT signaling pathway	Sequence Similarity:
	BMEII0380	acriflavin resistance protein A	0.009	CASP9	caspase 9, apoptosis-related cysteine peptidase	MAPK signaling pathway;Apoptosis;Trefoil Factors Initiate Mucosal Healing;Small cell lung cancer;Colorectal cancer;Apoptotic Signaling in Response to DNA Damage pathway;Non-small cell lung cancer;Prostate cancer;Endometrial cancer;Pancreatic cancer;VEGF signaling pathway	Sequence Similarity:
	BMEII0380	acriflavin resistance protein A	0.009	TNF	tumor necrosis factor (TNF superfamily, member 2)	Natural killer cell mediated cytotoxicity;Adipocytokine signaling pathway;Cytokine-cytokine receptor interaction;T cell receptor signaling pathway with Antigen Processing;Type I diabetes mellitus;Fc epsilon RI signaling pathway;T cell receptor signaling pathway;Hematopoietic cell lineage;Cytokine Inflammatory Response;Apoptosis;MAPK signaling pathway;TGF-beta signaling pathway;Type II diabetes me…	Sequence Similarity:
	BMEII0380	acriflavin resistance protein A	0.006	CASP3	caspase 3, apoptosis-related cysteine peptidase	Huntington's disease;MAPK signaling pathway;Apoptosis;Apoptotic DNA fragmentation and tissue homeostasis pathway;Colorectal cancer;Epithelial cell signaling in Helicobacter pylori infection;Dentatorubropallidoluysian atrophy (DRPLA);Alzheimer's disease;Natural killer cell mediated cytotoxicity;Neurodegenerative Diseases;Apoptotic Signaling in Response to DNA Damage pathway	Sequence Similarity:
	BMEII0380	acriflavin resistance protein A	-0.045	TRAF2	TNF receptor-associated factor 2	Apoptosis;Adipocytokine signaling pathway;Small cell lung cancer;MAPK signaling pathway	Sequence Similarity:
	narG	nitrate reductase 1 alpha subunit (EC:1.7.99.4)	-0.01	SMAD4	SMAD family member 4	Adherens junction;Chronic myeloid leukemia;Colorectal cancer;Wnt signaling pathway;Pancreatic cancer;Cell cycle;TGF-beta signaling pathway	Sequence Similarity:
	flhB	flagellar biosynthesis protein FlhB	0.006	PIK3R1	phosphoinositide-3-kinase, regulatory subunit 1 (alpha)	Pancreatic cancer;Integrin-mediated cell adhesion;Small cell lung cancer;Prostate cancer;Colorectal cancer;B cell receptor signaling pathway;Chronic myeloid leukemia;Renal cell carcinoma;mTOR signaling pathway;Endometrial cancer;T cell receptor signaling pathway with Antigen Processing;Non-small cell lung cancer;Apoptosis;T cell receptor signaling pathway;Natural killer cell mediated cytotoxicity…	Sequence Similarity:
	flhB	flagellar biosynthesis protein FlhB	0.08	PIK3CA	phosphoinositide-3-kinase, catalytic, alpha polypeptide	Non-small cell lung cancer;Natural killer cell mediated cytotoxicity;Colorectal cancer;Fc epsilon RI signaling pathway;Renal cell carcinoma;Prostate cancer;B cell receptor signaling pathway;mTOR signaling pathway;Acute myeloid leukemia;Endometrial cancer;T cell receptor signaling pathway with Antigen Processing;Inositol phosphate metabolism;Chronic myeloid leukemia;ErbB signaling pathway;T cell r…	Sequence Similarity:
	flhB	flagellar biosynthesis protein FlhB	-0.043	PIK3C2B	phosphoinositide-3-kinase, class 2, beta polypeptide	T cell receptor signaling pathway;Phosphatidylinositol signaling system;Regulation of actin cytoskeleton;Apoptosis;Toll-like receptor signaling pathway;B cell receptor signaling pathway	Sequence Similarity:
	narH	nitrate reductase 1 beta subunit (EC:1.7.99.4)	-0.045	NTRK2	neurotrophic tyrosine kinase, receptor, type 2	MAPK signaling pathway	Sequence Similarity:
	flgB	flagellar basal body rod protein FlgB	0.013	SMAD4	SMAD family member 4	Adherens junction;Chronic myeloid leukemia;Colorectal cancer;Wnt signaling pathway;Pancreatic cancer;Cell cycle;TGF-beta signaling pathway	Sequence Similarity:
	narH	nitrate reductase 1 beta subunit (EC:1.7.99.4)	0.024	CRK	v-crk sarcoma virus CT10 oncogene homolog (avian)	Integrin-mediated cell adhesion;Renal cell carcinoma;Insulin signaling pathway;Chronic myeloid leukemia;MAPK signaling pathway;ErbB signaling pathway;Regulation of actin cytoskeleton	Sequence Similarity:
	narH	nitrate reductase 1 beta subunit (EC:1.7.99.4)	-0.026	CRKL	v-crk sarcoma virus CT10 oncogene homolog (avian)-like	Chronic myeloid leukemia;Insulin signaling pathway;Renal cell carcinoma;ErbB signaling pathway;Regulation of actin cytoskeleton;MAPK signaling pathway	Sequence Similarity:
	narH	nitrate reductase 1 beta subunit (EC:1.7.99.4)	0.009	FGFR4	fibroblast growth factor receptor 4	Regulation of actin cytoskeleton;MAPK signaling pathway	Sequence Similarity:
	narH	nitrate reductase 1 beta subunit (EC:1.7.99.4)	0.001	FGFR3	fibroblast growth factor receptor 3 (achondroplasia, thanatophoric dwarfism)	Bladder cancer;Regulation of actin cytoskeleton;MAPK signaling pathway	Sequence Similarity:
	ibpA		0.008	TRAF6	TNF receptor-associated factor 6	CD40L Signaling Pathway;MAPK signaling pathway;Small cell lung cancer;Toll-like receptor signaling pathway	Sequence Similarity:
	BMEII1074	K01644 citrate lyase subunit beta [EC:4.1.3.6]	0	CRKL	v-crk sarcoma virus CT10 oncogene homolog (avian)-like	Chronic myeloid leukemia;Insulin signaling pathway;Renal cell carcinoma;ErbB signaling pathway;Regulation of actin cytoskeleton;MAPK signaling pathway	Sequence Similarity:
	BMEI1830	hypothetical protein	0.031	MAP3K8	mitogen-activated protein kinase kinase kinase 8	T cell receptor signaling pathway with Antigen Processing;T cell receptor signaling pathway;MAPK signaling pathway	Sequence Similarity:
	BMEI1830	hypothetical protein	-0.021	HSPA1A	heat shock 70kDa protein 1A	MAPK signaling pathway;Antigen processing and presentation	Sequence Similarity:
	BMEI0657	metal chelate outer membrane receptor	0.003	MAP3K8	mitogen-activated protein kinase kinase kinase 8	T cell receptor signaling pathway with Antigen Processing;T cell receptor signaling pathway;MAPK signaling pathway	Sequence Similarity:
	BMEI1830	hypothetical protein	0.004	PPP3CC	protein phosphatase 3 (formerly 2B), catalytic subunit, gamma isoform	Long-term potentiation;VEGF signaling pathway;Natural killer cell mediated cytotoxicity;Wnt signaling pathway;B cell receptor signaling pathway;Apoptosis;MAPK signaling pathway;T cell receptor signaling pathway with Antigen Processing;T cell receptor signaling pathway;Axon guidance	Sequence Similarity:
	BMEI1830	hypothetical protein	-0.046	MAP2K6	mitogen-activated protein kinase kinase 6	MAPK signaling pathway;GnRH signaling pathway;Fc epsilon RI signaling pathway;Toll-like receptor signaling pathway;Integrin-mediated cell adhesion	Sequence Similarity:
	BMEI1830	hypothetical protein	0.045	MAP2K3	mitogen-activated protein kinase kinase 3	Toll-like receptor signaling pathway;MAPK signaling pathway;GnRH signaling pathway;Fc epsilon RI signaling pathway;Integrin-mediated cell adhesion	Sequence Similarity:
	BMEI1830	hypothetical protein	0.008	MAP2K5	mitogen-activated protein kinase kinase 5	Integrin-mediated cell adhesion;Gap junction;MAPK signaling pathway	Sequence Similarity:
	BMEI1830	hypothetical protein	0.043	TNF	tumor necrosis factor (TNF superfamily, member 2)	Natural killer cell mediated cytotoxicity;Adipocytokine signaling pathway;Cytokine-cytokine receptor interaction;T cell receptor signaling pathway with Antigen Processing;Type I diabetes mellitus;Fc epsilon RI signaling pathway;T cell receptor signaling pathway;Hematopoietic cell lineage;Cytokine Inflammatory Response;Apoptosis;MAPK signaling pathway;TGF-beta signaling pathway;Type II diabetes me…	Sequence Similarity:
	scpA	segregation and condensation protein ScpA	-0.052	PPP5C	protein phosphatase 5, catalytic subunit	MAPK signaling pathway	Sequence Similarity:
	narI	nitrate reductase 1 gamma subunit (EC:1.7.99.4)	0.108	GADD45G	growth arrest and DNA-damage-inducible, gamma	Cell cycle;MAPK signaling pathway	Sequence Similarity:
	scpA	segregation and condensation protein ScpA	0.031	CRK	v-crk sarcoma virus CT10 oncogene homolog (avian)	Integrin-mediated cell adhesion;Renal cell carcinoma;Insulin signaling pathway;Chronic myeloid leukemia;MAPK signaling pathway;ErbB signaling pathway;Regulation of actin cytoskeleton	Sequence Similarity:
	scpA	segregation and condensation protein ScpA	-0.018	GRB2	growth factor receptor-bound protein 2	Insulin signaling pathway;Non-small cell lung cancer;Natural killer cell mediated cytotoxicity;Prostate cancer;Endometrial cancer;Acute myeloid leukemia;GnRH signaling pathway;Fc epsilon RI signaling pathway;ErbB signaling pathway;Chronic myeloid leukemia;Renal cell carcinoma;Gap junction;T cell receptor signaling pathway with Antigen Processing;Jak-STAT signaling pathway;Integrin-mediated cell a…	Sequence Similarity:
	entB	2,3-dihydro-2,3-dihydroxybenzoate synthetase (EC:3.3.2.1)	0.015	RAC2	ras-related C3 botulinum toxin substrate 2 (rho family, small GTP binding protein Rac2)	Regulation of actin cytoskeleton;Toll-like receptor signaling pathway;B cell receptor signaling pathway;Pancreatic cancer;Leukocyte transendothelial migration;Axon guidance;Fc epsilon RI signaling pathway;Adherens junction;Colorectal cancer;Integrin-mediated cell adhesion;VEGF signaling pathway;Wnt signaling pathway;MAPK signaling pathway	Sequence Similarity:
	entB	2,3-dihydro-2,3-dihydroxybenzoate synthetase (EC:3.3.2.1)	0.021	RAC3	ras-related C3 botulinum toxin substrate 3 (rho family, small GTP binding protein Rac3)	Integrin-mediated cell adhesion;Colorectal cancer;Pancreatic cancer;VEGF signaling pathway;MAPK signaling pathway;Fc epsilon RI signaling pathway;Toll-like receptor signaling pathway;Regulation of actin cytoskeleton;Adherens junction;Wnt signaling pathway;B cell receptor signaling pathway;Axon guidance	Sequence Similarity:
	entB	2,3-dihydro-2,3-dihydroxybenzoate synthetase (EC:3.3.2.1)	-0.008	STK3	serine/threonine kinase 3 (STE20 homolog, yeast)	MAPK signaling pathway	Sequence Similarity:
	fliQ	flagellar biosynthesis protein FliQ	-0.002	CRKL	v-crk sarcoma virus CT10 oncogene homolog (avian)-like	Chronic myeloid leukemia;Insulin signaling pathway;Renal cell carcinoma;ErbB signaling pathway;Regulation of actin cytoskeleton;MAPK signaling pathway	Sequence Similarity:
	entB	2,3-dihydro-2,3-dihydroxybenzoate synthetase (EC:3.3.2.1)	0.012	PPP3CC	protein phosphatase 3 (formerly 2B), catalytic subunit, gamma isoform	Long-term potentiation;VEGF signaling pathway;Natural killer cell mediated cytotoxicity;Wnt signaling pathway;B cell receptor signaling pathway;Apoptosis;MAPK signaling pathway;T cell receptor signaling pathway with Antigen Processing;T cell receptor signaling pathway;Axon guidance	Sequence Similarity:
	scpB	transcript variant 6	-0.018	TOLLIP	toll interacting protein	Toll-like receptor signaling pathway	Sequence Similarity:
	BMEI1829	hypothetical protein	-0.021	PIK3R4	phosphoinositide-3-kinase, regulatory subunit 4	Regulation of actin cytoskeleton;Phosphatidylinositol signaling system;Toll-like receptor signaling pathway;Leukocyte transendothelial migration;B cell receptor signaling pathway;Insulin signaling pathway;Type II diabetes mellitus;T cell receptor signaling pathway;Apoptosis;Regulation of autophagy	Sequence Similarity:
	entB	2,3-dihydro-2,3-dihydroxybenzoate synthetase (EC:3.3.2.1)	0	MAP3K8	mitogen-activated protein kinase kinase kinase 8	T cell receptor signaling pathway with Antigen Processing;T cell receptor signaling pathway;MAPK signaling pathway	Sequence Similarity:
	BtaE	trimeric autotransporter adhesin	0	CCND2	cyclin D2	Cell cycle;Jak-STAT signaling pathway;Wnt signaling pathway	Sequence Similarity:
	flgE	flagellar hook protein FlgE	-0.056	EP300	E1A binding protein p300	Calcium signaling pathway;Melanogenesis;Neurodegenerative Diseases;Jak-STAT signaling pathway;Notch signaling pathway;Wnt signaling pathway;Prostate cancer;Long-term potentiation;Renal cell carcinoma;TGF-beta signaling pathway;Adherens junction;Cell cycle	Sequence Similarity:
	BMEI1829	hypothetical protein	0.013	MAP3K14	mitogen-activated protein kinase kinase kinase 14	MAPK signaling pathway;Epithelial cell signaling in Helicobacter pylori infection;T cell receptor signaling pathway;T cell receptor signaling pathway with Antigen Processing;CD40L Signaling Pathway;Apoptosis	Sequence Similarity:
	BMEI1872	cell surface protein	0.047	PRKCA	protein kinase C, alpha	Melanogenesis;Pathogenic Escherichia coli infection;Calcium signaling pathway;Natural killer cell mediated cytotoxicity;Leukocyte transendothelial migration;Fc epsilon RI signaling pathway;ErbB signaling pathway;BRC signaling pathway;Gap junction;Non-small cell lung cancer;Pathogenic Escherichia coli infection;Cholera;Phosphatidylinositol signaling system;Glioma;Long-term potentiation;Apoptotic S…	Sequence Similarity:
	BMEI0717	outer membrane protein	-0.017	SMAD2	SMAD family member 2	Adherens junction;Pancreatic cancer;Colorectal cancer;Wnt signaling pathway;TGF-beta signaling pathway	Sequence Similarity:
	BMEI1872	cell surface protein	-0.015	JUND	jun D proto-oncogene	MAPK signaling pathway	Sequence Similarity:
	glpR		0.035	EP300	E1A binding protein p300	Calcium signaling pathway;Melanogenesis;Neurodegenerative Diseases;Jak-STAT signaling pathway;Notch signaling pathway;Wnt signaling pathway;Prostate cancer;Long-term potentiation;Renal cell carcinoma;TGF-beta signaling pathway;Adherens junction;Cell cycle	Sequence Similarity:
	flgB	flagellar basal body rod protein FlgB	0.028	GADD45B	growth arrest and DNA-damage-inducible, beta	Cell cycle;MAPK signaling pathway	Sequence Similarity:
	BMEI1830	hypothetical protein	0.067	BAD	BCL2-antagonist of cell death	Trefoil Factors Initiate Mucosal Healing;Colorectal cancer;Amyotrophic lateral sclerosis (ALS);Neurodegenerative Diseases;Pancreatic cancer;Chronic myeloid leukemia;Non-small cell lung cancer;Acute myeloid leukemia;Melanoma;Prostate cancer;Endometrial cancer;Insulin signaling pathway;VEGF signaling pathway;ErbB signaling pathway;Apoptosis	Sequence Similarity:
	BMEI1829	hypothetical protein	-0.004	MAP3K8	mitogen-activated protein kinase kinase kinase 8	T cell receptor signaling pathway with Antigen Processing;T cell receptor signaling pathway;MAPK signaling pathway	Sequence Similarity:
	BtaE	trimeric autotransporter adhesin	-0.028	CCND1	cyclin D1	Colorectal cancer;Wnt signaling pathway;Acute myeloid leukemia;Thyroid cancer;Prostate cancer;Endometrial cancer;Non-small cell lung cancer;Chronic myeloid leukemia;Bladder cancer;Glioma;Pancreatic cancer;Melanoma;Small cell lung cancer;Jak-STAT signaling pathway;Cell cycle	Sequence Similarity:
	flgE	flagellar hook protein FlgE	-0.054	CREBBP	CREB binding protein (Rubinstein-Taybi syndrome)	TGF-beta signaling pathway;Notch signaling pathway;Jak-STAT signaling pathway;Prostate cancer;Calcium signaling pathway;Melanogenesis;Neurodegenerative Diseases;Long-term potentiation;Adherens junction;Wnt signaling pathway;Huntington's disease;Renal cell carcinoma	Sequence Similarity:
	BMEI1829	hypothetical protein	-0.008	TGFBR1	transforming growth factor, beta receptor I (activin A receptor type II-like kinase, 53kDa)	TGF-beta signaling pathway;Cytokine-cytokine receptor interaction;MAPK signaling pathway;Adherens junction;Chronic myeloid leukemia;Pancreatic cancer;Colorectal cancer	Sequence Similarity:
	VirB1	K03194 type IV secretion system protein VirB1	0.061	CCND3	cyclin D3	Wnt signaling pathway;Cell cycle;Jak-STAT signaling pathway	Sequence Similarity:
	scpA	segregation and condensation protein ScpA	0.032	PTK2	PTK2 protein tyrosine kinase 2	Integrin-mediated cell adhesion;Small cell lung cancer;Trefoil Factors Initiate Mucosal Healing;VEGF signaling pathway;Apoptotic Signaling in Response to DNA Damage pathway;Leukocyte transendothelial migration;Axon guidance;ErbB signaling pathway;CCR3 signaling in Eosinophils pathway;Regulation of actin cytoskeleton	Sequence Similarity:
	scpA	segregation and condensation protein ScpA	-0.049	PPP2CA	protein phosphatase 2 (formerly 2A), catalytic subunit, alpha isoform	TGF-beta signaling pathway;Tight junction;Wnt signaling pathway;Long-term depression	Sequence Similarity:
	flgE	flagellar hook protein FlgE	-0.017	NFKB2	nuclear factor of kappa light polypeptide gene enhancer in B-cells 2 (p49/p100)	Toll-like receptor signaling pathway;Apoptosis;Small cell lung cancer;T cell receptor signaling pathway with Antigen Processing;B cell receptor signaling pathway;T cell receptor signaling pathway;Pancreatic cancer;Epithelial cell signaling in Helicobacter pylori infection;MAPK signaling pathway;Prostate cancer;Chronic myeloid leukemia;Acute myeloid leukemia;Adipocytokine signaling pathway;Calcium…	Sequence Similarity:
	flgE	flagellar hook protein FlgE	-0.075	NR4A1	nuclear receptor subfamily 4, group A, member 1	MAPK signaling pathway	Sequence Similarity:
	BMEI1830	hypothetical protein	0.048	NFKBIA	nuclear factor of kappa light polypeptide gene enhancer in B-cells inhibitor, alpha	CD40L Signaling Pathway;Apoptosis;Toll-like receptor signaling pathway;Adipocytokine signaling pathway;Epithelial cell signaling in Helicobacter pylori infection;Chronic myeloid leukemia;Prostate cancer;T cell receptor signaling pathway with Antigen Processing;B cell receptor signaling pathway;T cell receptor signaling pathway;Small cell lung cancer	Sequence Similarity:
	VirB1	K03194 type IV secretion system protein VirB1	0.018	SMAD4	SMAD family member 4	Adherens junction;Chronic myeloid leukemia;Colorectal cancer;Wnt signaling pathway;Pancreatic cancer;Cell cycle;TGF-beta signaling pathway	Sequence Similarity:
	VirB1	K03194 type IV secretion system protein VirB1	-0.011	BAD	BCL2-antagonist of cell death	Trefoil Factors Initiate Mucosal Healing;Colorectal cancer;Amyotrophic lateral sclerosis (ALS);Neurodegenerative Diseases;Pancreatic cancer;Chronic myeloid leukemia;Non-small cell lung cancer;Acute myeloid leukemia;Melanoma;Prostate cancer;Endometrial cancer;Insulin signaling pathway;VEGF signaling pathway;ErbB signaling pathway;Apoptosis	Sequence Similarity:
	Urea	urease subunit gamma (EC:3.5.1.5)	0.002	PIK3CB	phosphoinositide-3-kinase, catalytic, beta polypeptide	T cell receptor signaling pathway;Fc epsilon RI signaling pathway;T cell receptor signaling pathway with Antigen Processing;Leukocyte transendothelial migration;B cell receptor signaling pathway;Toll-like receptor signaling pathway;mTOR signaling pathway;ErbB signaling pathway;Endometrial cancer;Inositol phosphate metabolism;Jak-STAT signaling pathway;VEGF signaling pathway;Non-small cell lung ca…	Sequence Similarity:
	VirB1	K03194 type IV secretion system protein VirB1	0.013	CCND1	cyclin D1	Colorectal cancer;Wnt signaling pathway;Acute myeloid leukemia;Thyroid cancer;Prostate cancer;Endometrial cancer;Non-small cell lung cancer;Chronic myeloid leukemia;Bladder cancer;Glioma;Pancreatic cancer;Melanoma;Small cell lung cancer;Jak-STAT signaling pathway;Cell cycle	Sequence Similarity:
	citE	citrate lyase beta chain (EC:4.1.3.34 4.1.3.6 2.8.3.10)	0.007	BRAF	v-raf murine sarcoma viral oncogene homolog B1	Glioma;Thyroid cancer;Bladder cancer;Non-small cell lung cancer;Regulation of actin cytoskeleton;Acute myeloid leukemia;Chronic myeloid leukemia;Melanoma;Prostate cancer;Endometrial cancer;Renal cell carcinoma;ErbB signaling pathway;MAPK signaling pathway;Integrin-mediated cell adhesion;mTOR signaling pathway;Pancreatic cancer;Colorectal cancer;Dorso-ventral axis formation	Sequence Similarity:
	glnD		-0.012	MYC	v-myc myelocytomatosis viral oncogene homolog (avian)	Colorectal cancer;Wnt signaling pathway;Thyroid cancer;Endometrial cancer;MAPK signaling pathway;Acute myeloid leukemia;ErbB signaling pathway;Chronic myeloid leukemia;TGF-beta signaling pathway;Small cell lung cancer;Bladder cancer;Jak-STAT signaling pathway	Sequence Similarity:
	flgA	flagellar basal body P-ring biosynthesis protein FlgA	0.006	CASP7	caspase 7, apoptosis-related cysteine peptidase	MAPK signaling pathway;Apoptotic DNA fragmentation and tissue homeostasis pathway;Apoptosis;Dentatorubropallidoluysian atrophy (DRPLA);Alzheimer's disease;Neurodegenerative Diseases;Apoptotic Signaling in Response to DNA Damage pathway	Sequence Similarity:
	flgA	flagellar basal body P-ring biosynthesis protein FlgA	-0.041	CASP3	caspase 3, apoptosis-related cysteine peptidase	Huntington's disease;MAPK signaling pathway;Apoptosis;Apoptotic DNA fragmentation and tissue homeostasis pathway;Colorectal cancer;Epithelial cell signaling in Helicobacter pylori infection;Dentatorubropallidoluysian atrophy (DRPLA);Alzheimer's disease;Natural killer cell mediated cytotoxicity;Neurodegenerative Diseases;Apoptotic Signaling in Response to DNA Damage pathway	Sequence Similarity:
	flgA	flagellar basal body P-ring biosynthesis protein FlgA	-0.036	CASP6	caspase 6, apoptosis-related cysteine peptidase	Apoptosis;MAPK signaling pathway;Huntington's disease;Neurodegenerative Diseases;Apoptotic Signaling in Response to DNA Damage pathway	Sequence Similarity:
	flgA	flagellar basal body P-ring biosynthesis protein FlgA	-0.017	BRAF	v-raf murine sarcoma viral oncogene homolog B1	Glioma;Thyroid cancer;Bladder cancer;Non-small cell lung cancer;Regulation of actin cytoskeleton;Acute myeloid leukemia;Chronic myeloid leukemia;Melanoma;Prostate cancer;Endometrial cancer;Renal cell carcinoma;ErbB signaling pathway;MAPK signaling pathway;Integrin-mediated cell adhesion;mTOR signaling pathway;Pancreatic cancer;Colorectal cancer;Dorso-ventral axis formation	Sequence Similarity:
	BMEI1846		0.076	LY96	lymphocyte antigen 96	Toll-like receptor signaling pathway;Pathogenic Escherichia coli infection;Pathogenic Escherichia coli infection	Sequence Similarity:
	flgA	flagellar basal body P-ring biosynthesis protein FlgA	0.002	TGFBR2	transforming growth factor, beta receptor II (70/80kDa)	Cytokine-cytokine receptor interaction;TGF-beta signaling pathway;MAPK signaling pathway;Chronic myeloid leukemia;Pancreatic cancer;Colorectal cancer;Adherens junction	Sequence Similarity:
	flgA	flagellar basal body P-ring biosynthesis protein FlgA	0.035	MAPK7	mitogen-activated protein kinase 7	Gap junction;MAPK signaling pathway;Integrin-mediated cell adhesion;GnRH signaling pathway	Sequence Similarity:
	flgA	flagellar basal body P-ring biosynthesis protein FlgA	-0.028	MAPK3	mitogen-activated protein kinase 3	MAPK signaling pathway;Long-term potentiation;Insulin signaling pathway;Fc epsilon RI signaling pathway;Natural killer cell mediated cytotoxicity;Melanogenesis;VEGF signaling pathway;Regulation of actin cytoskeleton;Endometrial cancer;ErbB signaling pathway;Bladder cancer;GnRH signaling pathway;Non-small cell lung cancer;Acute myeloid leukemia;Chronic myeloid leukemia;Thyroid cancer;Prostate canc…	Sequence Similarity:
	flgA	flagellar basal body P-ring biosynthesis protein FlgA	0.014	MAPK1	mitogen-activated protein kinase 1	Type II diabetes mellitus;Natural killer cell mediated cytotoxicity;Trefoil Factors Initiate Mucosal Healing;Integrin-mediated cell adhesion;mTOR signaling pathway;Adherens junction;Pancreatic cancer;Dorso-ventral axis formation;CCR3 signaling in Eosinophils pathway;Colorectal cancer;Long-term depression;Axon guidance;TGF-beta signaling pathway;Endometrial cancer;GnRH signaling pathway;ErbB signa…	Sequence Similarity:
	flgE	flagellar hook protein FlgE	0.001	PPP2CA	protein phosphatase 2 (formerly 2A), catalytic subunit, alpha isoform	TGF-beta signaling pathway;Tight junction;Wnt signaling pathway;Long-term depression	Sequence Similarity:
	flgA	flagellar basal body P-ring biosynthesis protein FlgA	-0.032	HSPA5	heat shock 70kDa protein 5 (glucose-regulated protein, 78kDa)	Antigen processing and presentation;MAPK signaling pathway;Neurodegenerative Diseases;Prion disease	Sequence Similarity:
	flgA	flagellar basal body P-ring biosynthesis protein FlgA	0.006	HSPA8	heat shock 70kDa protein 8	MAPK signaling pathway;Antigen processing and presentation	Sequence Similarity:
	flgA	flagellar basal body P-ring biosynthesis protein FlgA	0	MYC	v-myc myelocytomatosis viral oncogene homolog (avian)	Colorectal cancer;Wnt signaling pathway;Thyroid cancer;Endometrial cancer;MAPK signaling pathway;Acute myeloid leukemia;ErbB signaling pathway;Chronic myeloid leukemia;TGF-beta signaling pathway;Small cell lung cancer;Bladder cancer;Jak-STAT signaling pathway	Sequence Similarity:
	flgA	flagellar basal body P-ring biosynthesis protein FlgA	0.012	ARRB1	arrestin, beta 1	MAPK signaling pathway	Sequence Similarity:
	BMEI1829	hypothetical protein	0.015	SMAD4	SMAD family member 4	Adherens junction;Chronic myeloid leukemia;Colorectal cancer;Wnt signaling pathway;Pancreatic cancer;Cell cycle;TGF-beta signaling pathway	Sequence Similarity:
	flgA	flagellar basal body P-ring biosynthesis protein FlgA	-0.002	GRB2	growth factor receptor-bound protein 2	Insulin signaling pathway;Non-small cell lung cancer;Natural killer cell mediated cytotoxicity;Prostate cancer;Endometrial cancer;Acute myeloid leukemia;GnRH signaling pathway;Fc epsilon RI signaling pathway;ErbB signaling pathway;Chronic myeloid leukemia;Renal cell carcinoma;Gap junction;T cell receptor signaling pathway with Antigen Processing;Jak-STAT signaling pathway;Integrin-mediated cell a…	Sequence Similarity:
	flgA	flagellar basal body P-ring biosynthesis protein FlgA	0.02	MAPK14	mitogen-activated protein kinase 14	BRC signaling pathway;Epithelial cell signaling in Helicobacter pylori infection;GnRH signaling pathway;Leukocyte transendothelial migration;Fc epsilon RI signaling pathway;Toll-like receptor signaling pathway;VEGF signaling pathway;MAPK signaling pathway	Sequence Similarity:
	flgA	flagellar basal body P-ring biosynthesis protein FlgA	-0.025	ATF2	activating transcription factor 2	MAPK signaling pathway	Sequence Similarity:
	flgA	flagellar basal body P-ring biosynthesis protein FlgA	0.011	DDIT3	DNA-damage-inducible transcript 3	MAPK signaling pathway	Sequence Similarity:
	GlnB		-0.019	RAC3	ras-related C3 botulinum toxin substrate 3 (rho family, small GTP binding protein Rac3)	Integrin-mediated cell adhesion;Colorectal cancer;Pancreatic cancer;VEGF signaling pathway;MAPK signaling pathway;Fc epsilon RI signaling pathway;Toll-like receptor signaling pathway;Regulation of actin cytoskeleton;Adherens junction;Wnt signaling pathway;B cell receptor signaling pathway;Axon guidance	Sequence Similarity:
	GlnB		-0.017	RAC2	ras-related C3 botulinum toxin substrate 2 (rho family, small GTP binding protein Rac2)	Regulation of actin cytoskeleton;Toll-like receptor signaling pathway;B cell receptor signaling pathway;Pancreatic cancer;Leukocyte transendothelial migration;Axon guidance;Fc epsilon RI signaling pathway;Adherens junction;Colorectal cancer;Integrin-mediated cell adhesion;VEGF signaling pathway;Wnt signaling pathway;MAPK signaling pathway	Sequence Similarity:
	phoB	two-component system, OmpR family, phosphate regulon response regulator PhoB	0.021	CCND1	cyclin D1	Colorectal cancer;Wnt signaling pathway;Acute myeloid leukemia;Thyroid cancer;Prostate cancer;Endometrial cancer;Non-small cell lung cancer;Chronic myeloid leukemia;Bladder cancer;Glioma;Pancreatic cancer;Melanoma;Small cell lung cancer;Jak-STAT signaling pathway;Cell cycle	Sequence Similarity:
	BMEI1846		0.032	CRKL	v-crk sarcoma virus CT10 oncogene homolog (avian)-like	Chronic myeloid leukemia;Insulin signaling pathway;Renal cell carcinoma;ErbB signaling pathway;Regulation of actin cytoskeleton;MAPK signaling pathway	Sequence Similarity:
	VirB1	K03194 type IV secretion system protein VirB1	0.03	MAP2K1	mitogen-activated protein kinase kinase 1	Insulin signaling pathway;Regulation of actin cytoskeleton;Gap junction;Glioma;Pancreatic cancer;Long-term depression;Natural killer cell mediated cytotoxicity;GnRH signaling pathway;Long-term potentiation;Renal cell carcinoma;Integrin-mediated cell adhesion;Melanoma;Fc epsilon RI signaling pathway;Acute myeloid leukemia;Chronic myeloid leukemia;Prostate cancer;Endometrial cancer;ErbB signaling p…	Sequence Similarity:
	VirB1	K03194 type IV secretion system protein VirB1	0.02	MAP2K3	mitogen-activated protein kinase kinase 3	Toll-like receptor signaling pathway;MAPK signaling pathway;GnRH signaling pathway;Fc epsilon RI signaling pathway;Integrin-mediated cell adhesion	Sequence Similarity:
	VirB1	K03194 type IV secretion system protein VirB1	0.044	MAP2K2	mitogen-activated protein kinase kinase 2	Anthrax Toxin Mechanism of Action pathway;MAPK signaling pathway;Long-term depression;Gap junction;Long-term potentiation;Thyroid cancer;Regulation of actin cytoskeleton;Non-small cell lung cancer;Insulin signaling pathway;Natural killer cell mediated cytotoxicity;Renal cell carcinoma;GnRH signaling pathway;Fc epsilon RI signaling pathway;Acute myeloid leukemia;Chronic myeloid leukemia;Prostate c…	Sequence Similarity:
	VirB1	K03194 type IV secretion system protein VirB1	0.057	MAPK1	mitogen-activated protein kinase 1	Type II diabetes mellitus;Natural killer cell mediated cytotoxicity;Trefoil Factors Initiate Mucosal Healing;Integrin-mediated cell adhesion;mTOR signaling pathway;Adherens junction;Pancreatic cancer;Dorso-ventral axis formation;CCR3 signaling in Eosinophils pathway;Colorectal cancer;Long-term depression;Axon guidance;TGF-beta signaling pathway;Endometrial cancer;GnRH signaling pathway;ErbB signa…	Sequence Similarity:
	VirB1	K03194 type IV secretion system protein VirB1	0.031	NFKB1	nuclear factor of kappa light polypeptide gene enhancer in B-cells 1 (p105)	Apoptosis;Toll-like receptor signaling pathway;Epithelial cell signaling in Helicobacter pylori infection;Calcium signaling pathway;Pancreatic cancer;Acute myeloid leukemia;Chronic myeloid leukemia;Adipocytokine signaling pathway;T cell receptor signaling pathway with Antigen Processing;B cell receptor signaling pathway;T cell receptor signaling pathway;CD40L Signaling Pathway;MAPK signaling path…	Sequence Similarity:
	VirB1	K03194 type IV secretion system protein VirB1	0.017	NLK	nemo-like kinase	Adherens junction;Wnt signaling pathway;MAPK signaling pathway	Sequence Similarity:
	VirB1	K03194 type IV secretion system protein VirB1	0.055	GADD45A	growth arrest and DNA-damage-inducible, alpha	MAPK signaling pathway;Cell cycle	Sequence Similarity:
	VirB1	K03194 type IV secretion system protein VirB1	0.016	MAPK14	mitogen-activated protein kinase 14	BRC signaling pathway;Epithelial cell signaling in Helicobacter pylori infection;GnRH signaling pathway;Leukocyte transendothelial migration;Fc epsilon RI signaling pathway;Toll-like receptor signaling pathway;VEGF signaling pathway;MAPK signaling pathway	Sequence Similarity:
	GlnB		-0.03	FGFR3	fibroblast growth factor receptor 3 (achondroplasia, thanatophoric dwarfism)	Bladder cancer;Regulation of actin cytoskeleton;MAPK signaling pathway	Sequence Similarity:
	VirB1	K03194 type IV secretion system protein VirB1	0.03	DDIT3	DNA-damage-inducible transcript 3	MAPK signaling pathway	Sequence Similarity:
	GlnB		0.006	FGFR4	fibroblast growth factor receptor 4	Regulation of actin cytoskeleton;MAPK signaling pathway	Sequence Similarity:
	phoB	two-component system, OmpR family, phosphate regulon response regulator PhoB	0.005	CCND2	cyclin D2	Cell cycle;Jak-STAT signaling pathway;Wnt signaling pathway	Sequence Similarity:
	Urea	urease subunit gamma (EC:3.5.1.5)	-0.026	EP300	E1A binding protein p300	Calcium signaling pathway;Melanogenesis;Neurodegenerative Diseases;Jak-STAT signaling pathway;Notch signaling pathway;Wnt signaling pathway;Prostate cancer;Long-term potentiation;Renal cell carcinoma;TGF-beta signaling pathway;Adherens junction;Cell cycle	Sequence Similarity:
	VirB2	K03197 type IV secretion system protein	0.011	NFKB2	nuclear factor of kappa light polypeptide gene enhancer in B-cells 2 (p49/p100)	Toll-like receptor signaling pathway;Apoptosis;Small cell lung cancer;T cell receptor signaling pathway with Antigen Processing;B cell receptor signaling pathway;T cell receptor signaling pathway;Pancreatic cancer;Epithelial cell signaling in Helicobacter pylori infection;MAPK signaling pathway;Prostate cancer;Chronic myeloid leukemia;Acute myeloid leukemia;Adipocytokine signaling pathway;Calcium…	Sequence Similarity:
	VirB2	K03197 type IV secretion system protein	-0.019	HSPA5	heat shock 70kDa protein 5 (glucose-regulated protein, 78kDa)	Antigen processing and presentation;MAPK signaling pathway;Neurodegenerative Diseases;Prion disease	Sequence Similarity:
	VirB2	K03197 type IV secretion system protein	-0.037	JUND	jun D proto-oncogene	MAPK signaling pathway	Sequence Similarity:
	citE	citrate lyase beta chain (EC:4.1.3.34 4.1.3.6 2.8.3.10)	-0.004	CRKL	v-crk sarcoma virus CT10 oncogene homolog (avian)-like	Chronic myeloid leukemia;Insulin signaling pathway;Renal cell carcinoma;ErbB signaling pathway;Regulation of actin cytoskeleton;MAPK signaling pathway	Sequence Similarity:
	citE	citrate lyase beta chain (EC:4.1.3.34 4.1.3.6 2.8.3.10)	0.027	CRK	v-crk sarcoma virus CT10 oncogene homolog (avian)	Integrin-mediated cell adhesion;Renal cell carcinoma;Insulin signaling pathway;Chronic myeloid leukemia;MAPK signaling pathway;ErbB signaling pathway;Regulation of actin cytoskeleton	Sequence Similarity:
	galU	UTP--glucose-1-phosphate uridylyltransferase subunit GalU	0.008	NFKB1	nuclear factor of kappa light polypeptide gene enhancer in B-cells 1 (p105)	Apoptosis;Toll-like receptor signaling pathway;Epithelial cell signaling in Helicobacter pylori infection;Calcium signaling pathway;Pancreatic cancer;Acute myeloid leukemia;Chronic myeloid leukemia;Adipocytokine signaling pathway;T cell receptor signaling pathway with Antigen Processing;B cell receptor signaling pathway;T cell receptor signaling pathway;CD40L Signaling Pathway;MAPK signaling path…	Sequence Similarity:
	galU	UTP--glucose-1-phosphate uridylyltransferase subunit GalU	0	NFKB2	nuclear factor of kappa light polypeptide gene enhancer in B-cells 2 (p49/p100)	Toll-like receptor signaling pathway;Apoptosis;Small cell lung cancer;T cell receptor signaling pathway with Antigen Processing;B cell receptor signaling pathway;T cell receptor signaling pathway;Pancreatic cancer;Epithelial cell signaling in Helicobacter pylori infection;MAPK signaling pathway;Prostate cancer;Chronic myeloid leukemia;Acute myeloid leukemia;Adipocytokine signaling pathway;Calcium…	Sequence Similarity:
	galU	UTP--glucose-1-phosphate uridylyltransferase subunit GalU	-0.03	NFATC2	nuclear factor of activated T-cells, cytoplasmic, calcineurin-dependent 2	Wnt signaling pathway;VEGF signaling pathway;T cell receptor signaling pathway with Antigen Processing;T cell receptor signaling pathway;MAPK signaling pathway;Calcium signaling pathway;Natural killer cell mediated cytotoxicity;Axon guidance	Sequence Similarity:
	galU	UTP--glucose-1-phosphate uridylyltransferase subunit GalU	-0.021	MEF2C	myocyte enhancer factor 2C	MAPK signaling pathway	Sequence Similarity:
	galU	UTP--glucose-1-phosphate uridylyltransferase subunit GalU	-0.04	JUN	jun oncogene	MAPK signaling pathway;Epithelial cell signaling in Helicobacter pylori infection;GnRH signaling pathway;ErbB signaling pathway;Wnt signaling pathway;BRC signaling pathway;B cell receptor signaling pathway;T cell receptor signaling pathway;Toll-like receptor signaling pathway;T cell receptor signaling pathway with Antigen Processing;Renal cell carcinoma;Colorectal cancer	Sequence Similarity:
	galU	UTP--glucose-1-phosphate uridylyltransferase subunit GalU	0.022	JUND	jun D proto-oncogene	MAPK signaling pathway	Sequence Similarity:
	VirB2	K03197 type IV secretion system protein	0.038	DAXX	death-associated protein 6	MAPK signaling pathway	Sequence Similarity:
	Urea	urease subunit gamma (EC:3.5.1.5)	0.039	LEF1	lymphoid enhancer-binding factor 1	Colorectal cancer;Acute myeloid leukemia;Adherens junction;MAPK signaling pathway;Basal cell carcinoma;Prostate cancer;Thyroid cancer;Endometrial cancer;Wnt signaling pathway;Melanogenesis	Sequence Similarity:
	BMEI1751		0.006	DDIT3	DNA-damage-inducible transcript 3	MAPK signaling pathway	Sequence Similarity:
	galU	UTP--glucose-1-phosphate uridylyltransferase subunit GalU	-0.014	MKNK2	MAP kinase interacting serine/threonine kinase 2	MAPK signaling pathway;Insulin signaling pathway	Sequence Similarity:
	Urea	urease subunit gamma (EC:3.5.1.5)	-0.003	TGFBR1	transforming growth factor, beta receptor I (activin A receptor type II-like kinase, 53kDa)	TGF-beta signaling pathway;Cytokine-cytokine receptor interaction;MAPK signaling pathway;Adherens junction;Chronic myeloid leukemia;Pancreatic cancer;Colorectal cancer	Sequence Similarity:
	Urea	urease subunit gamma (EC:3.5.1.5)	-0.008	TGFBR2	transforming growth factor, beta receptor II (70/80kDa)	Cytokine-cytokine receptor interaction;TGF-beta signaling pathway;MAPK signaling pathway;Chronic myeloid leukemia;Pancreatic cancer;Colorectal cancer;Adherens junction	Sequence Similarity:
	galU	UTP--glucose-1-phosphate uridylyltransferase subunit GalU	-0.031	ELK4	ELK4, ETS-domain protein (SRF accessory protein 1)	MAPK signaling pathway	Sequence Similarity:
	galU	UTP--glucose-1-phosphate uridylyltransferase subunit GalU	-0.022	ATF2	activating transcription factor 2	MAPK signaling pathway	Sequence Similarity:
	Urea	urease subunit gamma (EC:3.5.1.5)	0.009	TCF7L1	transcription factor 7-like 1 (T-cell specific, HMG-box)	MAPK signaling pathway;Adherens junction;Basal cell carcinoma;Prostate cancer;Acute myeloid leukemia;Thyroid cancer;Endometrial cancer;Colorectal cancer;Melanogenesis;Wnt signaling pathway	Sequence Similarity:
	VirB2	K03197 type IV secretion system protein	0.01	APC	adenomatous polyposis coli	Wnt signaling pathway;Regulation of actin cytoskeleton;Basal cell carcinoma;Endometrial cancer;Colorectal cancer	Sequence Similarity:
	BMEI1751		-0.039	IL1B	interleukin 1, beta	Type I diabetes mellitus;Hematopoietic cell lineage;Cytokine-cytokine receptor interaction;MAPK signaling pathway;Toll-like receptor signaling pathway;Apoptosis	Sequence Similarity:
	BMEI1751		-0.026	IL1A	interleukin 1, alpha	Apoptosis;MAPK signaling pathway;Cytokine-cytokine receptor interaction;Cytokine Inflammatory Response;Type I diabetes mellitus;Hematopoietic cell lineage	Sequence Similarity:
	BMEI1751		0.003	NFKB2	nuclear factor of kappa light polypeptide gene enhancer in B-cells 2 (p49/p100)	Toll-like receptor signaling pathway;Apoptosis;Small cell lung cancer;T cell receptor signaling pathway with Antigen Processing;B cell receptor signaling pathway;T cell receptor signaling pathway;Pancreatic cancer;Epithelial cell signaling in Helicobacter pylori infection;MAPK signaling pathway;Prostate cancer;Chronic myeloid leukemia;Acute myeloid leukemia;Adipocytokine signaling pathway;Calcium…	Sequence Similarity:
	VirB4	K03199 type IV secretion system protein	-0.012	TGFBR2	transforming growth factor, beta receptor II (70/80kDa)	Cytokine-cytokine receptor interaction;TGF-beta signaling pathway;MAPK signaling pathway;Chronic myeloid leukemia;Pancreatic cancer;Colorectal cancer;Adherens junction	Sequence Similarity:
	VirB4	K03199 type IV secretion system protein	-0.03	TGFBR1	transforming growth factor, beta receptor I (activin A receptor type II-like kinase, 53kDa)	TGF-beta signaling pathway;Cytokine-cytokine receptor interaction;MAPK signaling pathway;Adherens junction;Chronic myeloid leukemia;Pancreatic cancer;Colorectal cancer	Sequence Similarity:
	BMEI1751		0.016	EP300	E1A binding protein p300	Calcium signaling pathway;Melanogenesis;Neurodegenerative Diseases;Jak-STAT signaling pathway;Notch signaling pathway;Wnt signaling pathway;Prostate cancer;Long-term potentiation;Renal cell carcinoma;TGF-beta signaling pathway;Adherens junction;Cell cycle	Sequence Similarity:
	VirB2	K03197 type IV secretion system protein	0.059	CREBBP	CREB binding protein (Rubinstein-Taybi syndrome)	TGF-beta signaling pathway;Notch signaling pathway;Jak-STAT signaling pathway;Prostate cancer;Calcium signaling pathway;Melanogenesis;Neurodegenerative Diseases;Long-term potentiation;Adherens junction;Wnt signaling pathway;Huntington's disease;Renal cell carcinoma	Sequence Similarity:
	kdtA	3-deoxy-D-manno-octulosonic-acid transferase	0.035	RRAS2	related RAS viral (r-ras) oncogene homolog 2	Regulation of actin cytoskeleton;MAPK signaling pathway;Insulin signaling pathway;Axon guidance;Long-term depression;T cell receptor signaling pathway;Natural killer cell mediated cytotoxicity;Gap junction;Tight junction;B cell receptor signaling pathway;Long-term potentiation	Sequence Similarity:
	VirB2	K03197 type IV secretion system protein	-0.01	PTK2	PTK2 protein tyrosine kinase 2	Integrin-mediated cell adhesion;Small cell lung cancer;Trefoil Factors Initiate Mucosal Healing;VEGF signaling pathway;Apoptotic Signaling in Response to DNA Damage pathway;Leukocyte transendothelial migration;Axon guidance;ErbB signaling pathway;CCR3 signaling in Eosinophils pathway;Regulation of actin cytoskeleton	Sequence Similarity:
	CtaA	cytochrome oxidase biogenesis protein CtaA	0.039	PPP3CC	protein phosphatase 3 (formerly 2B), catalytic subunit, gamma isoform	Long-term potentiation;VEGF signaling pathway;Natural killer cell mediated cytotoxicity;Wnt signaling pathway;B cell receptor signaling pathway;Apoptosis;MAPK signaling pathway;T cell receptor signaling pathway with Antigen Processing;T cell receptor signaling pathway;Axon guidance	Sequence Similarity:
	BMEI1751		0.024	PIK3R2	phosphoinositide-3-kinase, regulatory subunit 2 (beta)	Non-small cell lung cancer;VEGF signaling pathway;mTOR signaling pathway;Endometrial cancer;Chronic myeloid leukemia;Colorectal cancer;ErbB signaling pathway;B cell receptor signaling pathway;Glioma;Renal cell carcinoma;Prostate cancer;Toll-like receptor signaling pathway;T cell receptor signaling pathway with Antigen Processing;Apoptosis;Integrin-mediated cell adhesion;T cell receptor signaling …	Sequence Similarity:
	BMEI1751		-0.011	NFKBIA	nuclear factor of kappa light polypeptide gene enhancer in B-cells inhibitor, alpha	CD40L Signaling Pathway;Apoptosis;Toll-like receptor signaling pathway;Adipocytokine signaling pathway;Epithelial cell signaling in Helicobacter pylori infection;Chronic myeloid leukemia;Prostate cancer;T cell receptor signaling pathway with Antigen Processing;B cell receptor signaling pathway;T cell receptor signaling pathway;Small cell lung cancer	Sequence Similarity:
	BMEII0952	nitrate reductase delta chain	-0.08	APC	adenomatous polyposis coli	Wnt signaling pathway;Regulation of actin cytoskeleton;Basal cell carcinoma;Endometrial cancer;Colorectal cancer	Sequence Similarity:
	BMEI1751		-0.018	TOLLIP	toll interacting protein	Toll-like receptor signaling pathway	Sequence Similarity:
	fliG-2	flagellar motor switch protein FliG	0.019	RRAS2	related RAS viral (r-ras) oncogene homolog 2	Regulation of actin cytoskeleton;MAPK signaling pathway;Insulin signaling pathway;Axon guidance;Long-term depression;T cell receptor signaling pathway;Natural killer cell mediated cytotoxicity;Gap junction;Tight junction;B cell receptor signaling pathway;Long-term potentiation	Sequence Similarity:
	CtaA	cytochrome oxidase biogenesis protein CtaA	-0.02	AKT3	v-akt murine thymoma viral oncogene homolog 3 (protein kinase B, gamma)	VEGF signaling pathway;Insulin signaling pathway;Endometrial cancer;Fc epsilon RI signaling pathway;Tight junction;Adipocytokine signaling pathway;Pancreatic cancer;Glioma;Colorectal cancer;mTOR signaling pathway;Non-small cell lung cancer;Integrin-mediated cell adhesion;MAPK signaling pathway;Melanoma;Renal cell carcinoma;Small cell lung cancer;Jak-STAT signaling pathway;ErbB signaling pathway;A…	Sequence Similarity:
	galU	UTP--glucose-1-phosphate uridylyltransferase subunit GalU	0	MKNK1	MAP kinase interacting serine/threonine kinase 1	MAPK signaling pathway;Insulin signaling pathway	Sequence Similarity:
	galU	UTP--glucose-1-phosphate uridylyltransferase subunit GalU	0.025	RPS6KA5	ribosomal protein S6 kinase, 90kDa, polypeptide 5	Bladder cancer;MAPK signaling pathway	Sequence Similarity:
	CtaA	cytochrome oxidase biogenesis protein CtaA	-0.003	DAXX	death-associated protein 6	MAPK signaling pathway	Sequence Similarity:
	CtaA	cytochrome oxidase biogenesis protein CtaA	0.02	AKT2	v-akt murine thymoma viral oncogene homolog 2	Insulin signaling pathway;Glioma;Apoptosis;ErbB signaling pathway;T cell receptor signaling pathway;Toll-like receptor signaling pathway;Jak-STAT signaling pathway;B cell receptor signaling pathway;Acute myeloid leukemia;Fc epsilon RI signaling pathway;mTOR signaling pathway;T cell receptor signaling pathway with Antigen Processing;Adipocytokine signaling pathway;MAPK signaling pathway;VEGF signa…	Sequence Similarity:
	fliG-2	flagellar motor switch protein FliG	0.026	RAP1A	RAP1A, member of RAS oncogene family	Leukocyte transendothelial migration;Long-term potentiation;Renal cell carcinoma;Integrin-mediated cell adhesion;MAPK signaling pathway	Sequence Similarity:
	fliG-2	flagellar motor switch protein FliG	0.006	NRAS	neuroblastoma RAS viral (v-ras) oncogene homolog	Regulation of actin cytoskeleton;Glioma;VEGF signaling pathway;Axon guidance;Melanoma;Melanogenesis;Bladder cancer;Insulin signaling pathway;Natural killer cell mediated cytotoxicity;Long-term depression;Acute myeloid leukemia;Chronic myeloid leukemia;Prostate cancer;Endometrial cancer;ErbB signaling pathway;Fc epsilon RI signaling pathway;Tight junction;Non-small cell lung cancer;GnRH signaling …	Sequence Similarity:
	fliG-2	flagellar motor switch protein FliG	0.057	MAP4K4	mitogen-activated protein kinase kinase kinase kinase 4	MAPK signaling pathway	Sequence Similarity:
	kdtA	3-deoxy-D-manno-octulosonic-acid transferase	0.033	NRAS	neuroblastoma RAS viral (v-ras) oncogene homolog	Regulation of actin cytoskeleton;Glioma;VEGF signaling pathway;Axon guidance;Melanoma;Melanogenesis;Bladder cancer;Insulin signaling pathway;Natural killer cell mediated cytotoxicity;Long-term depression;Acute myeloid leukemia;Chronic myeloid leukemia;Prostate cancer;Endometrial cancer;ErbB signaling pathway;Fc epsilon RI signaling pathway;Tight junction;Non-small cell lung cancer;GnRH signaling …	Sequence Similarity:
	secB	preprotein translocase SecB subunit	-0.069	RAC1	ras-related C3 botulinum toxin substrate 1 (rho family, small GTP binding protein Rac1)	Natural killer cell mediated cytotoxicity;Leukocyte transendothelial migration;Integrin-mediated cell adhesion;Regulation of actin cytoskeleton;Toll-like receptor signaling pathway;Fc epsilon RI signaling pathway;Wnt signaling pathway;Axon guidance;Pancreatic cancer;Renal cell carcinoma;Adherens junction;Colorectal cancer;B cell receptor signaling pathway;VEGF signaling pathway;BRC signaling path…	Sequence Similarity:
	miaA	tRNA isopentenyltransferase	0.042	MAP3K14	mitogen-activated protein kinase kinase kinase 14	MAPK signaling pathway;Epithelial cell signaling in Helicobacter pylori infection;T cell receptor signaling pathway;T cell receptor signaling pathway with Antigen Processing;CD40L Signaling Pathway;Apoptosis	Sequence Similarity:
	secB	preprotein translocase SecB subunit	-0.003	MAPK13	mitogen-activated protein kinase 13	Epithelial cell signaling in Helicobacter pylori infection;VEGF signaling pathway;GnRH signaling pathway;Fc epsilon RI signaling pathway;MAPK signaling pathway;Leukocyte transendothelial migration;Toll-like receptor signaling pathway	Sequence Similarity:
	secB	preprotein translocase SecB subunit	-0.018	MAPK6	mitogen-activated protein kinase 6	MAPK signaling pathway;TGF-beta signaling pathway;Regulation of actin cytoskeleton;Adherens junction;GnRH signaling pathway;Integrin-mediated cell adhesion	Sequence Similarity:
	secB	preprotein translocase SecB subunit	0.043	MAPK1	mitogen-activated protein kinase 1	Type II diabetes mellitus;Natural killer cell mediated cytotoxicity;Trefoil Factors Initiate Mucosal Healing;Integrin-mediated cell adhesion;mTOR signaling pathway;Adherens junction;Pancreatic cancer;Dorso-ventral axis formation;CCR3 signaling in Eosinophils pathway;Colorectal cancer;Long-term depression;Axon guidance;TGF-beta signaling pathway;Endometrial cancer;GnRH signaling pathway;ErbB signa…	Sequence Similarity:
	divJ	two-component system, PleD family, sensor histidine kinase DivJ [EC:2.7.13.3]	-0.02	MEF2C	myocyte enhancer factor 2C	MAPK signaling pathway	Sequence Similarity:
	secB	preprotein translocase SecB subunit	-0.063	PPP3R1	protein phosphatase 3 (formerly 2B), regulatory subunit B, alpha isoform	T cell receptor signaling pathway with Antigen Processing;T cell receptor signaling pathway;Axon guidance;Long-term potentiation;Natural killer cell mediated cytotoxicity;Apoptosis;MAPK signaling pathway;VEGF signaling pathway;B cell receptor signaling pathway;Wnt signaling pathway	Sequence Similarity:
	miaA	tRNA isopentenyltransferase	0.039	TRAF2	TNF receptor-associated factor 2	Apoptosis;Adipocytokine signaling pathway;Small cell lung cancer;MAPK signaling pathway	Sequence Similarity:
	divJ	two-component system, PleD family, sensor histidine kinase DivJ [EC:2.7.13.3]	-0.003	JUND	jun D proto-oncogene	MAPK signaling pathway	Sequence Similarity:
	secB	preprotein translocase SecB subunit	0.002	JUN	jun oncogene	MAPK signaling pathway;Epithelial cell signaling in Helicobacter pylori infection;GnRH signaling pathway;ErbB signaling pathway;Wnt signaling pathway;BRC signaling pathway;B cell receptor signaling pathway;T cell receptor signaling pathway;Toll-like receptor signaling pathway;T cell receptor signaling pathway with Antigen Processing;Renal cell carcinoma;Colorectal cancer	Sequence Similarity:
	miaA	tRNA isopentenyltransferase	0.066	MAP3K3	mitogen-activated protein kinase kinase kinase 3	MAPK signaling pathway;GnRH signaling pathway	Sequence Similarity:
	miaA	tRNA isopentenyltransferase	-0.015	MYC	v-myc myelocytomatosis viral oncogene homolog (avian)	Colorectal cancer;Wnt signaling pathway;Thyroid cancer;Endometrial cancer;MAPK signaling pathway;Acute myeloid leukemia;ErbB signaling pathway;Chronic myeloid leukemia;TGF-beta signaling pathway;Small cell lung cancer;Bladder cancer;Jak-STAT signaling pathway	Sequence Similarity:
	miaA	tRNA isopentenyltransferase	0.012	IKBKB	inhibitor of kappa light polypeptide gene enhancer in B-cells, kinase beta	CD40L Signaling Pathway;Insulin signaling pathway;Type II diabetes mellitus;Pancreatic cancer;Acute myeloid leukemia;Chronic myeloid leukemia;Prostate cancer;Adipocytokine signaling pathway;MAPK signaling pathway;Toll-like receptor signaling pathway;Epithelial cell signaling in Helicobacter pylori infection;Small cell lung cancer;B cell receptor signaling pathway;T cell receptor signaling pathway…	Sequence Similarity:
	miaA	tRNA isopentenyltransferase	-0.048	JUND	jun D proto-oncogene	MAPK signaling pathway	Sequence Similarity:
	lpxC	UDP-3-O-[3-hydroxymyristoyl] N-acetylglucosamine deacetylase	0.002	TRAF6	TNF receptor-associated factor 6	CD40L Signaling Pathway;MAPK signaling pathway;Small cell lung cancer;Toll-like receptor signaling pathway	Sequence Similarity:
	lpxC	UDP-3-O-[3-hydroxymyristoyl] N-acetylglucosamine deacetylase	-0.004	MAPKAPK3	mitogen-activated protein kinase-activated protein kinase 3	MAPK signaling pathway;VEGF signaling pathway	Sequence Similarity:
	divJ	two-component system, PleD family, sensor histidine kinase DivJ [EC:2.7.13.3]	0.108	TRAF2	TNF receptor-associated factor 2	Apoptosis;Adipocytokine signaling pathway;Small cell lung cancer;MAPK signaling pathway	Sequence Similarity:
	secB	preprotein translocase SecB subunit	0.048	IKBKE	inhibitor of kappa light polypeptide gene enhancer in B-cells, kinase epsilon	Toll-like receptor signaling pathway;MAPK signaling pathway	Sequence Similarity:
	divJ	two-component system, PleD family, sensor histidine kinase DivJ [EC:2.7.13.3]	0.033	TRAF6	TNF receptor-associated factor 6	CD40L Signaling Pathway;MAPK signaling pathway;Small cell lung cancer;Toll-like receptor signaling pathway	Sequence Similarity:
	secB	preprotein translocase SecB subunit	0.001	TNFRSF1A	tumor necrosis factor receptor superfamily, member 1A	MAPK signaling pathway;Apoptosis;Adipocytokine signaling pathway;Cytokine-cytokine receptor interaction	Sequence Similarity:
	secB	preprotein translocase SecB subunit	0.033	TRAF2	TNF receptor-associated factor 2	Apoptosis;Adipocytokine signaling pathway;Small cell lung cancer;MAPK signaling pathway	Sequence Similarity:
	secB	preprotein translocase SecB subunit	-0.006	TRAF6	TNF receptor-associated factor 6	CD40L Signaling Pathway;MAPK signaling pathway;Small cell lung cancer;Toll-like receptor signaling pathway	Sequence Similarity:
	secB	preprotein translocase SecB subunit	0.008	MAPK12	mitogen-activated protein kinase 12	Integrin-mediated cell adhesion;Toll-like receptor signaling pathway;GnRH signaling pathway;Fc epsilon RI signaling pathway;MAPK signaling pathway;Leukocyte transendothelial migration;VEGF signaling pathway;Epithelial cell signaling in Helicobacter pylori infection	Sequence Similarity:
	miaA	tRNA isopentenyltransferase	0.001	NFKB2	nuclear factor of kappa light polypeptide gene enhancer in B-cells 2 (p49/p100)	Toll-like receptor signaling pathway;Apoptosis;Small cell lung cancer;T cell receptor signaling pathway with Antigen Processing;B cell receptor signaling pathway;T cell receptor signaling pathway;Pancreatic cancer;Epithelial cell signaling in Helicobacter pylori infection;MAPK signaling pathway;Prostate cancer;Chronic myeloid leukemia;Acute myeloid leukemia;Adipocytokine signaling pathway;Calcium…	Sequence Similarity:
	secB	preprotein translocase SecB subunit	0.003	SRF	serum response factor (c-fos serum response element-binding transcription factor)	MAPK signaling pathway	Sequence Similarity:
	secB	preprotein translocase SecB subunit	-0.006	CREBBP	CREB binding protein (Rubinstein-Taybi syndrome)	TGF-beta signaling pathway;Notch signaling pathway;Jak-STAT signaling pathway;Prostate cancer;Calcium signaling pathway;Melanogenesis;Neurodegenerative Diseases;Long-term potentiation;Adherens junction;Wnt signaling pathway;Huntington's disease;Renal cell carcinoma	Sequence Similarity:
	miaA	tRNA isopentenyltransferase	0.004	MAP3K8	mitogen-activated protein kinase kinase kinase 8	T cell receptor signaling pathway with Antigen Processing;T cell receptor signaling pathway;MAPK signaling pathway	Sequence Similarity:
	BMEI0324	K02557 chemotaxis protein MotB	0.015	IKBKG	inhibitor of kappa light polypeptide gene enhancer in B-cells, kinase gamma	MAPK signaling pathway;Apoptosis;B cell receptor signaling pathway;T cell receptor signaling pathway with Antigen Processing;Acute myeloid leukemia;Chronic myeloid leukemia;Prostate cancer;Pancreatic cancer;Small cell lung cancer;Toll-like receptor signaling pathway;CD40L Signaling Pathway;T cell receptor signaling pathway;Epithelial cell signaling in Helicobacter pylori infection	Sequence Similarity:
	miaA	tRNA isopentenyltransferase	0.002	CHUK	conserved helix-loop-helix ubiquitous kinase	Chronic myeloid leukemia;Prostate cancer;CD40L Signaling Pathway;Small cell lung cancer;Pancreatic cancer;Acute myeloid leukemia;Epithelial cell signaling in Helicobacter pylori infection;Apoptosis;B cell receptor signaling pathway;MAPK signaling pathway;Toll-like receptor signaling pathway;T cell receptor signaling pathway;T cell receptor signaling pathway with Antigen Processing	Sequence Similarity:
	secB	preprotein translocase SecB subunit	0.029	EP300	E1A binding protein p300	Calcium signaling pathway;Melanogenesis;Neurodegenerative Diseases;Jak-STAT signaling pathway;Notch signaling pathway;Wnt signaling pathway;Prostate cancer;Long-term potentiation;Renal cell carcinoma;TGF-beta signaling pathway;Adherens junction;Cell cycle	Sequence Similarity:
	glnG	two-component system, NtrC family, nitrogen regulation response regulator GlnG	-0.003	MYC	v-myc myelocytomatosis viral oncogene homolog (avian)	Colorectal cancer;Wnt signaling pathway;Thyroid cancer;Endometrial cancer;MAPK signaling pathway;Acute myeloid leukemia;ErbB signaling pathway;Chronic myeloid leukemia;TGF-beta signaling pathway;Small cell lung cancer;Bladder cancer;Jak-STAT signaling pathway	Sequence Similarity:
	narI	nitrate reductase 1 gamma subunit (EC:1.7.99.4)	0.015	CDC42	cell division cycle 42 (GTP binding protein, 25kDa)	VEGF signaling pathway;Adherens junction;Integrin-mediated cell adhesion;Leukocyte transendothelial migration;Renal cell carcinoma;T cell receptor signaling pathway with Antigen Processing;T cell receptor signaling pathway;Regulation of actin cytoskeleton;Axon guidance;MAPK signaling pathway;Pancreatic cancer;Tight junction;Pathogenic Escherichia coli infection;Pathogenic Escherichia coli infecti…	Sequence Similarity:
	entB	2,3-dihydro-2,3-dihydroxybenzoate synthetase (EC:3.3.2.1)	-0.027	PPP2CA	protein phosphatase 2 (formerly 2A), catalytic subunit, alpha isoform	TGF-beta signaling pathway;Tight junction;Wnt signaling pathway;Long-term depression	Sequence Similarity:
	narI	nitrate reductase 1 gamma subunit (EC:1.7.99.4)	-0.008	GADD45B	growth arrest and DNA-damage-inducible, beta	Cell cycle;MAPK signaling pathway	Sequence Similarity:
	BMEI1337	transcriptional regulatory protein PhoP	-0.003	TGFBR1	transforming growth factor, beta receptor I (activin A receptor type II-like kinase, 53kDa)	TGF-beta signaling pathway;Cytokine-cytokine receptor interaction;MAPK signaling pathway;Adherens junction;Chronic myeloid leukemia;Pancreatic cancer;Colorectal cancer	Sequence Similarity:
	BMEI1337	transcriptional regulatory protein PhoP	0.007	TRAF6	TNF receptor-associated factor 6	CD40L Signaling Pathway;MAPK signaling pathway;Small cell lung cancer;Toll-like receptor signaling pathway	Sequence Similarity:
	narI	nitrate reductase 1 gamma subunit (EC:1.7.99.4)	0.043	RAC2	ras-related C3 botulinum toxin substrate 2 (rho family, small GTP binding protein Rac2)	Regulation of actin cytoskeleton;Toll-like receptor signaling pathway;B cell receptor signaling pathway;Pancreatic cancer;Leukocyte transendothelial migration;Axon guidance;Fc epsilon RI signaling pathway;Adherens junction;Colorectal cancer;Integrin-mediated cell adhesion;VEGF signaling pathway;Wnt signaling pathway;MAPK signaling pathway	Sequence Similarity:
	narI	nitrate reductase 1 gamma subunit (EC:1.7.99.4)	0.029	RAC3	ras-related C3 botulinum toxin substrate 3 (rho family, small GTP binding protein Rac3)	Integrin-mediated cell adhesion;Colorectal cancer;Pancreatic cancer;VEGF signaling pathway;MAPK signaling pathway;Fc epsilon RI signaling pathway;Toll-like receptor signaling pathway;Regulation of actin cytoskeleton;Adherens junction;Wnt signaling pathway;B cell receptor signaling pathway;Axon guidance	Sequence Similarity:
	cckA		-0.011	CCND2	cyclin D2	Cell cycle;Jak-STAT signaling pathway;Wnt signaling pathway	Sequence Similarity:
	TrpE	anthranilate synthase component I (EC:4.1.3.27)	0	MYC	v-myc myelocytomatosis viral oncogene homolog (avian)	Colorectal cancer;Wnt signaling pathway;Thyroid cancer;Endometrial cancer;MAPK signaling pathway;Acute myeloid leukemia;ErbB signaling pathway;Chronic myeloid leukemia;TGF-beta signaling pathway;Small cell lung cancer;Bladder cancer;Jak-STAT signaling pathway	Sequence Similarity:
	secB	preprotein translocase SecB subunit	0.071	BAD	BCL2-antagonist of cell death	Trefoil Factors Initiate Mucosal Healing;Colorectal cancer;Amyotrophic lateral sclerosis (ALS);Neurodegenerative Diseases;Pancreatic cancer;Chronic myeloid leukemia;Non-small cell lung cancer;Acute myeloid leukemia;Melanoma;Prostate cancer;Endometrial cancer;Insulin signaling pathway;VEGF signaling pathway;ErbB signaling pathway;Apoptosis	Sequence Similarity:
	secB	preprotein translocase SecB subunit	-0.022	STAT5B	signal transducer and activator of transcription 5B	Jak-STAT signaling pathway;Chronic myeloid leukemia;ErbB signaling pathway	Sequence Similarity:
	BMEI0919	nitrilotriacetate monooxygenase component B	0.123	FLNA	filamin A, alpha (actin binding protein 280)	MAPK signaling pathway	Sequence Similarity:
	BMEII0050	sensory transduction histidine kinase	-0.004	MAPK6	mitogen-activated protein kinase 6	MAPK signaling pathway;TGF-beta signaling pathway;Regulation of actin cytoskeleton;Adherens junction;GnRH signaling pathway;Integrin-mediated cell adhesion	Sequence Similarity:
	secB	preprotein translocase SecB subunit	0.061	NFKBIA	nuclear factor of kappa light polypeptide gene enhancer in B-cells inhibitor, alpha	CD40L Signaling Pathway;Apoptosis;Toll-like receptor signaling pathway;Adipocytokine signaling pathway;Epithelial cell signaling in Helicobacter pylori infection;Chronic myeloid leukemia;Prostate cancer;T cell receptor signaling pathway with Antigen Processing;B cell receptor signaling pathway;T cell receptor signaling pathway;Small cell lung cancer	Sequence Similarity:
	narI	nitrate reductase 1 gamma subunit (EC:1.7.99.4)	0.022	PTK2	PTK2 protein tyrosine kinase 2	Integrin-mediated cell adhesion;Small cell lung cancer;Trefoil Factors Initiate Mucosal Healing;VEGF signaling pathway;Apoptotic Signaling in Response to DNA Damage pathway;Leukocyte transendothelial migration;Axon guidance;ErbB signaling pathway;CCR3 signaling in Eosinophils pathway;Regulation of actin cytoskeleton	Sequence Similarity:
	hrpB	ATP-dependent helicase	0.023	TRAF6	TNF receptor-associated factor 6	CD40L Signaling Pathway;MAPK signaling pathway;Small cell lung cancer;Toll-like receptor signaling pathway	Sequence Similarity:
	ompW	outer membrane protein, OmpW family	-0.001	PAK1	p21/Cdc42/Rac1-activated kinase 1 (STE20 homolog, yeast)	Epithelial cell signaling in Helicobacter pylori infection;T cell receptor signaling pathway with Antigen Processing;Renal cell carcinoma;ErbB signaling pathway;Integrin-mediated cell adhesion;Natural killer cell mediated cytotoxicity;Axon guidance;MAPK signaling pathway;Regulation of actin cytoskeleton;T cell receptor signaling pathway	Sequence Similarity:
	ompW	outer membrane protein, OmpW family	0.044	PAK2	p21 (CDKN1A)-activated kinase 2	Regulation of actin cytoskeleton;Axon guidance;Integrin-mediated cell adhesion;T cell receptor signaling pathway;MAPK signaling pathway;ErbB signaling pathway;T cell receptor signaling pathway with Antigen Processing;Natural killer cell mediated cytotoxicity;Renal cell carcinoma	Sequence Similarity:
	rpmG	50S ribosomal protein L33	0.023	SOS1	son of sevenless homolog 1 (Drosophila)	Glioma;GnRH signaling pathway;T cell receptor signaling pathway with Antigen Processing;T cell receptor signaling pathway;Renal cell carcinoma;Colorectal cancer;Jak-STAT signaling pathway;Fc epsilon RI signaling pathway;Gap junction;Calcium Signaling by HBx of Hepatitis B virus pathway;Chronic myeloid leukemia;Prostate cancer;Endometrial cancer;Dorso-ventral axis formation;ErbB signaling pathway;…	Sequence Similarity:
	BMEII0036	outer membrane protein OprF	-0.023	CREBBP	CREB binding protein (Rubinstein-Taybi syndrome)	TGF-beta signaling pathway;Notch signaling pathway;Jak-STAT signaling pathway;Prostate cancer;Calcium signaling pathway;Melanogenesis;Neurodegenerative Diseases;Long-term potentiation;Adherens junction;Wnt signaling pathway;Huntington's disease;Renal cell carcinoma	Sequence Similarity:
	divK	two-component system, PleD family, response regulator DivK	-0.02	PAK2	p21 (CDKN1A)-activated kinase 2	Regulation of actin cytoskeleton;Axon guidance;Integrin-mediated cell adhesion;T cell receptor signaling pathway;MAPK signaling pathway;ErbB signaling pathway;T cell receptor signaling pathway with Antigen Processing;Natural killer cell mediated cytotoxicity;Renal cell carcinoma	Sequence Similarity:
	divK	two-component system, PleD family, response regulator DivK	-0.004	MAPK10	mitogen-activated protein kinase 10	ErbB signaling pathway;GnRH signaling pathway;Epithelial cell signaling in Helicobacter pylori infection;Toll-like receptor signaling pathway;MAPK signaling pathway;Fc epsilon RI signaling pathway;Type II diabetes mellitus;Colorectal cancer;Pancreatic cancer;Wnt signaling pathway;Insulin signaling pathway;Adipocytokine signaling pathway	Sequence Similarity:
	divK	two-component system, PleD family, response regulator DivK	-0.001	MAPK13	mitogen-activated protein kinase 13	Epithelial cell signaling in Helicobacter pylori infection;VEGF signaling pathway;GnRH signaling pathway;Fc epsilon RI signaling pathway;MAPK signaling pathway;Leukocyte transendothelial migration;Toll-like receptor signaling pathway	Sequence Similarity:
	divK	two-component system, PleD family, response regulator DivK	-0.034	MAPK3	mitogen-activated protein kinase 3	MAPK signaling pathway;Long-term potentiation;Insulin signaling pathway;Fc epsilon RI signaling pathway;Natural killer cell mediated cytotoxicity;Melanogenesis;VEGF signaling pathway;Regulation of actin cytoskeleton;Endometrial cancer;ErbB signaling pathway;Bladder cancer;GnRH signaling pathway;Non-small cell lung cancer;Acute myeloid leukemia;Chronic myeloid leukemia;Thyroid cancer;Prostate canc…	Sequence Similarity:
	divK	two-component system, PleD family, response regulator DivK	-0.039	MAPK6	mitogen-activated protein kinase 6	MAPK signaling pathway;TGF-beta signaling pathway;Regulation of actin cytoskeleton;Adherens junction;GnRH signaling pathway;Integrin-mediated cell adhesion	Sequence Similarity:
	Sdhb	succinate dehydrogenase iron-sulfur subunit (EC:1.3.99.1)	0.018	NFKBIA	nuclear factor of kappa light polypeptide gene enhancer in B-cells inhibitor, alpha	CD40L Signaling Pathway;Apoptosis;Toll-like receptor signaling pathway;Adipocytokine signaling pathway;Epithelial cell signaling in Helicobacter pylori infection;Chronic myeloid leukemia;Prostate cancer;T cell receptor signaling pathway with Antigen Processing;B cell receptor signaling pathway;T cell receptor signaling pathway;Small cell lung cancer	Sequence Similarity:
	BMEI1288	signal peptidase I	-0.037	CCND3	cyclin D3	Wnt signaling pathway;Cell cycle;Jak-STAT signaling pathway	Sequence Similarity:
	BMEI1337	transcriptional regulatory protein PhoP	0.007	CBLB	Cas-Br-M (murine) ecotropic retroviral transforming sequence b	Chronic myeloid leukemia;Insulin signaling pathway;ErbB signaling pathway;T cell receptor signaling pathway with Antigen Processing;T cell receptor signaling pathway;Jak-STAT signaling pathway	Sequence Similarity:
	BMEI1337	transcriptional regulatory protein PhoP	-0.024	CBL	Cas-Br-M (murine) ecotropic retroviral transforming sequence	Chronic myeloid leukemia;Insulin signaling pathway;ErbB signaling pathway;T cell receptor signaling pathway with Antigen Processing;T cell receptor signaling pathway;Jak-STAT signaling pathway	Sequence Similarity:
	minD	transcript variant 1	0.009	RPS6KB2	ribosomal protein S6 kinase, 70kDa, polypeptide 2	Acute myeloid leukemia;ErbB signaling pathway;TGF-beta signaling pathway;Insulin signaling pathway;mTOR signaling pathway	Sequence Similarity:
	rpmG	50S ribosomal protein L33	0	NFKB1	nuclear factor of kappa light polypeptide gene enhancer in B-cells 1 (p105)	Apoptosis;Toll-like receptor signaling pathway;Epithelial cell signaling in Helicobacter pylori infection;Calcium signaling pathway;Pancreatic cancer;Acute myeloid leukemia;Chronic myeloid leukemia;Adipocytokine signaling pathway;T cell receptor signaling pathway with Antigen Processing;B cell receptor signaling pathway;T cell receptor signaling pathway;CD40L Signaling Pathway;MAPK signaling path…	Sequence Similarity:
	rpmG	50S ribosomal protein L33	0.013	NFKB2	nuclear factor of kappa light polypeptide gene enhancer in B-cells 2 (p49/p100)	Toll-like receptor signaling pathway;Apoptosis;Small cell lung cancer;T cell receptor signaling pathway with Antigen Processing;B cell receptor signaling pathway;T cell receptor signaling pathway;Pancreatic cancer;Epithelial cell signaling in Helicobacter pylori infection;MAPK signaling pathway;Prostate cancer;Chronic myeloid leukemia;Acute myeloid leukemia;Adipocytokine signaling pathway;Calcium…	Sequence Similarity:
	Sdhb	succinate dehydrogenase iron-sulfur subunit (EC:1.3.99.1)	-0.005	MAP3K4	mitogen-activated protein kinase kinase kinase 4	GnRH signaling pathway;MAPK signaling pathway	Sequence Similarity:
	Sdhb	succinate dehydrogenase iron-sulfur subunit (EC:1.3.99.1)	-0.018	MAP3K3	mitogen-activated protein kinase kinase kinase 3	MAPK signaling pathway;GnRH signaling pathway	Sequence Similarity:
	Sdhb	succinate dehydrogenase iron-sulfur subunit (EC:1.3.99.1)	0.005	MAP3K1	mitogen-activated protein kinase kinase kinase 1	GnRH signaling pathway;CD40L Signaling Pathway;MAPK signaling pathway;BRC signaling pathway	Sequence Similarity:
	Sdhb	succinate dehydrogenase iron-sulfur subunit (EC:1.3.99.1)	-0.002	NFKB1	nuclear factor of kappa light polypeptide gene enhancer in B-cells 1 (p105)	Apoptosis;Toll-like receptor signaling pathway;Epithelial cell signaling in Helicobacter pylori infection;Calcium signaling pathway;Pancreatic cancer;Acute myeloid leukemia;Chronic myeloid leukemia;Adipocytokine signaling pathway;T cell receptor signaling pathway with Antigen Processing;B cell receptor signaling pathway;T cell receptor signaling pathway;CD40L Signaling Pathway;MAPK signaling path…	Sequence Similarity:
	Sdhb	succinate dehydrogenase iron-sulfur subunit (EC:1.3.99.1)	0.002	NFKB2	nuclear factor of kappa light polypeptide gene enhancer in B-cells 2 (p49/p100)	Toll-like receptor signaling pathway;Apoptosis;Small cell lung cancer;T cell receptor signaling pathway with Antigen Processing;B cell receptor signaling pathway;T cell receptor signaling pathway;Pancreatic cancer;Epithelial cell signaling in Helicobacter pylori infection;MAPK signaling pathway;Prostate cancer;Chronic myeloid leukemia;Acute myeloid leukemia;Adipocytokine signaling pathway;Calcium…	Sequence Similarity:
	BMEI1707	mandelate racemase	-0.018	TOLLIP	toll interacting protein	Toll-like receptor signaling pathway	Sequence Similarity:
	Sdhb	succinate dehydrogenase iron-sulfur subunit (EC:1.3.99.1)	0.003	PPP3CC	protein phosphatase 3 (formerly 2B), catalytic subunit, gamma isoform	Long-term potentiation;VEGF signaling pathway;Natural killer cell mediated cytotoxicity;Wnt signaling pathway;B cell receptor signaling pathway;Apoptosis;MAPK signaling pathway;T cell receptor signaling pathway with Antigen Processing;T cell receptor signaling pathway;Axon guidance	Sequence Similarity:
	Sdhb	succinate dehydrogenase iron-sulfur subunit (EC:1.3.99.1)	0.037	PPP3CA	protein phosphatase 3 (formerly 2B), catalytic subunit, alpha isoform	BRC signaling pathway;T cell receptor signaling pathway with Antigen Processing;Amyotrophic lateral sclerosis (ALS);Long-term potentiation;B cell receptor signaling pathway;T cell receptor signaling pathway;Natural killer cell mediated cytotoxicity;VEGF signaling pathway;Axon guidance;Wnt signaling pathway;Apoptosis;Calcium signaling pathway;MAPK signaling pathway	Sequence Similarity:
	Sdhb	succinate dehydrogenase iron-sulfur subunit (EC:1.3.99.1)	0.032	PRKCG	protein kinase C, gamma	Tight junction;VEGF signaling pathway;Wnt signaling pathway;Long-term depression;MAPK signaling pathway;Non-small cell lung cancer;Glioma;Leukocyte transendothelial migration;Phosphatidylinositol signaling system;Long-term potentiation;Melanogenesis;Calcium signaling pathway;ErbB signaling pathway;Gap junction	Sequence Similarity:
	VirB10	channel protein VirB10-like protein	0.029	GRB2	growth factor receptor-bound protein 2	Insulin signaling pathway;Non-small cell lung cancer;Natural killer cell mediated cytotoxicity;Prostate cancer;Endometrial cancer;Acute myeloid leukemia;GnRH signaling pathway;Fc epsilon RI signaling pathway;ErbB signaling pathway;Chronic myeloid leukemia;Renal cell carcinoma;Gap junction;T cell receptor signaling pathway with Antigen Processing;Jak-STAT signaling pathway;Integrin-mediated cell a…	Sequence Similarity:
	pleC		-0.011	IKBKG	inhibitor of kappa light polypeptide gene enhancer in B-cells, kinase gamma	MAPK signaling pathway;Apoptosis;B cell receptor signaling pathway;T cell receptor signaling pathway with Antigen Processing;Acute myeloid leukemia;Chronic myeloid leukemia;Prostate cancer;Pancreatic cancer;Small cell lung cancer;Toll-like receptor signaling pathway;CD40L Signaling Pathway;T cell receptor signaling pathway;Epithelial cell signaling in Helicobacter pylori infection	Sequence Similarity:
	BMEI0067	cAMP-dependent protein kinase regulatory subunit	0.001	BRAF	v-raf murine sarcoma viral oncogene homolog B1	Glioma;Thyroid cancer;Bladder cancer;Non-small cell lung cancer;Regulation of actin cytoskeleton;Acute myeloid leukemia;Chronic myeloid leukemia;Melanoma;Prostate cancer;Endometrial cancer;Renal cell carcinoma;ErbB signaling pathway;MAPK signaling pathway;Integrin-mediated cell adhesion;mTOR signaling pathway;Pancreatic cancer;Colorectal cancer;Dorso-ventral axis formation	Sequence Similarity:
	Sdhb	succinate dehydrogenase iron-sulfur subunit (EC:1.3.99.1)	0.007	TGFBR2	transforming growth factor, beta receptor II (70/80kDa)	Cytokine-cytokine receptor interaction;TGF-beta signaling pathway;MAPK signaling pathway;Chronic myeloid leukemia;Pancreatic cancer;Colorectal cancer;Adherens junction	Sequence Similarity:
	VirB10	channel protein VirB10-like protein	-0.011	CRKL	v-crk sarcoma virus CT10 oncogene homolog (avian)-like	Chronic myeloid leukemia;Insulin signaling pathway;Renal cell carcinoma;ErbB signaling pathway;Regulation of actin cytoskeleton;MAPK signaling pathway	Sequence Similarity:
	VirB10	channel protein VirB10-like protein	-0.009	CRK	v-crk sarcoma virus CT10 oncogene homolog (avian)	Integrin-mediated cell adhesion;Renal cell carcinoma;Insulin signaling pathway;Chronic myeloid leukemia;MAPK signaling pathway;ErbB signaling pathway;Regulation of actin cytoskeleton	Sequence Similarity:
	VirB10	channel protein VirB10-like protein	0.012	DAXX	death-associated protein 6	MAPK signaling pathway	Sequence Similarity:
	Sdhb	succinate dehydrogenase iron-sulfur subunit (EC:1.3.99.1)	0.007	AKT2	v-akt murine thymoma viral oncogene homolog 2	Insulin signaling pathway;Glioma;Apoptosis;ErbB signaling pathway;T cell receptor signaling pathway;Toll-like receptor signaling pathway;Jak-STAT signaling pathway;B cell receptor signaling pathway;Acute myeloid leukemia;Fc epsilon RI signaling pathway;mTOR signaling pathway;T cell receptor signaling pathway with Antigen Processing;Adipocytokine signaling pathway;MAPK signaling pathway;VEGF signa…	Sequence Similarity:
	minD	transcript variant 1	0.006	CBL	Cas-Br-M (murine) ecotropic retroviral transforming sequence	Chronic myeloid leukemia;Insulin signaling pathway;ErbB signaling pathway;T cell receptor signaling pathway with Antigen Processing;T cell receptor signaling pathway;Jak-STAT signaling pathway	Sequence Similarity:
	minD	transcript variant 1	0.046	CBLB	Cas-Br-M (murine) ecotropic retroviral transforming sequence b	Chronic myeloid leukemia;Insulin signaling pathway;ErbB signaling pathway;T cell receptor signaling pathway with Antigen Processing;T cell receptor signaling pathway;Jak-STAT signaling pathway	Sequence Similarity:
	BMEI0067	cAMP-dependent protein kinase regulatory subunit	-0.006	CRKL	v-crk sarcoma virus CT10 oncogene homolog (avian)-like	Chronic myeloid leukemia;Insulin signaling pathway;Renal cell carcinoma;ErbB signaling pathway;Regulation of actin cytoskeleton;MAPK signaling pathway	Sequence Similarity:
	ompR	two-component system, OmpR family, phosphate regulon response regulator OmpR	0.034	DDIT3	DNA-damage-inducible transcript 3	MAPK signaling pathway	Sequence Similarity:
	ompR	two-component system, OmpR family, phosphate regulon response regulator OmpR	-0.002	HSPA5	heat shock 70kDa protein 5 (glucose-regulated protein, 78kDa)	Antigen processing and presentation;MAPK signaling pathway;Neurodegenerative Diseases;Prion disease	Sequence Similarity:
	VirB10	channel protein VirB10-like protein	-0.025	TNFRSF1A	tumor necrosis factor receptor superfamily, member 1A	MAPK signaling pathway;Apoptosis;Adipocytokine signaling pathway;Cytokine-cytokine receptor interaction	Sequence Similarity:
	BMEII0036	outer membrane protein OprF	-0.012	CRK	v-crk sarcoma virus CT10 oncogene homolog (avian)	Integrin-mediated cell adhesion;Renal cell carcinoma;Insulin signaling pathway;Chronic myeloid leukemia;MAPK signaling pathway;ErbB signaling pathway;Regulation of actin cytoskeleton	Sequence Similarity:
	VirB10	channel protein VirB10-like protein	0.028	CASP7	caspase 7, apoptosis-related cysteine peptidase	MAPK signaling pathway;Apoptotic DNA fragmentation and tissue homeostasis pathway;Apoptosis;Dentatorubropallidoluysian atrophy (DRPLA);Alzheimer's disease;Neurodegenerative Diseases;Apoptotic Signaling in Response to DNA Damage pathway	Sequence Similarity:
	VirB10	channel protein VirB10-like protein	0.018	CASP9	caspase 9, apoptosis-related cysteine peptidase	MAPK signaling pathway;Apoptosis;Trefoil Factors Initiate Mucosal Healing;Small cell lung cancer;Colorectal cancer;Apoptotic Signaling in Response to DNA Damage pathway;Non-small cell lung cancer;Prostate cancer;Endometrial cancer;Pancreatic cancer;VEGF signaling pathway	Sequence Similarity:
	BMEI0067	cAMP-dependent protein kinase regulatory subunit	0.007	GRB2	growth factor receptor-bound protein 2	Insulin signaling pathway;Non-small cell lung cancer;Natural killer cell mediated cytotoxicity;Prostate cancer;Endometrial cancer;Acute myeloid leukemia;GnRH signaling pathway;Fc epsilon RI signaling pathway;ErbB signaling pathway;Chronic myeloid leukemia;Renal cell carcinoma;Gap junction;T cell receptor signaling pathway with Antigen Processing;Jak-STAT signaling pathway;Integrin-mediated cell a…	Sequence Similarity:
	VirB5	K03200 type IV secretion system	0.021	MAP2K2	mitogen-activated protein kinase kinase 2	Anthrax Toxin Mechanism of Action pathway;MAPK signaling pathway;Long-term depression;Gap junction;Long-term potentiation;Thyroid cancer;Regulation of actin cytoskeleton;Non-small cell lung cancer;Insulin signaling pathway;Natural killer cell mediated cytotoxicity;Renal cell carcinoma;GnRH signaling pathway;Fc epsilon RI signaling pathway;Acute myeloid leukemia;Chronic myeloid leukemia;Prostate c…	Sequence Similarity:
	VirB5	K03200 type IV secretion system	0.054	MAP2K6	mitogen-activated protein kinase kinase 6	MAPK signaling pathway;GnRH signaling pathway;Fc epsilon RI signaling pathway;Toll-like receptor signaling pathway;Integrin-mediated cell adhesion	Sequence Similarity:
	VirB5	K03200 type IV secretion system	0.019	MAP2K5	mitogen-activated protein kinase kinase 5	Integrin-mediated cell adhesion;Gap junction;MAPK signaling pathway	Sequence Similarity:
	VirB5	K03200 type IV secretion system	-0.026	MAP2K4	mitogen-activated protein kinase kinase 4	MAPK signaling pathway;Fc epsilon RI signaling pathway;GnRH signaling pathway;ErbB signaling pathway;Epithelial cell signaling in Helicobacter pylori infection;Toll-like receptor signaling pathway	Sequence Similarity:
	glnL	two-component system, NtrC family, nitrogen regulation sensor histidine kinase GlnL [EC:2.7.13.3]	0.009	MAP2K4	mitogen-activated protein kinase kinase 4	MAPK signaling pathway;Fc epsilon RI signaling pathway;GnRH signaling pathway;ErbB signaling pathway;Epithelial cell signaling in Helicobacter pylori infection;Toll-like receptor signaling pathway	Sequence Similarity:
	glnL	two-component system, NtrC family, nitrogen regulation sensor histidine kinase GlnL [EC:2.7.13.3]	0.047	MAP2K3	mitogen-activated protein kinase kinase 3	Toll-like receptor signaling pathway;MAPK signaling pathway;GnRH signaling pathway;Fc epsilon RI signaling pathway;Integrin-mediated cell adhesion	Sequence Similarity:
	glnL	two-component system, NtrC family, nitrogen regulation sensor histidine kinase GlnL [EC:2.7.13.3]	0.024	MAP2K1	mitogen-activated protein kinase kinase 1	Insulin signaling pathway;Regulation of actin cytoskeleton;Gap junction;Glioma;Pancreatic cancer;Long-term depression;Natural killer cell mediated cytotoxicity;GnRH signaling pathway;Long-term potentiation;Renal cell carcinoma;Integrin-mediated cell adhesion;Melanoma;Fc epsilon RI signaling pathway;Acute myeloid leukemia;Chronic myeloid leukemia;Prostate cancer;Endometrial cancer;ErbB signaling p…	Sequence Similarity:
	glnL	two-component system, NtrC family, nitrogen regulation sensor histidine kinase GlnL [EC:2.7.13.3]	0.059	RAC1	ras-related C3 botulinum toxin substrate 1 (rho family, small GTP binding protein Rac1)	Natural killer cell mediated cytotoxicity;Leukocyte transendothelial migration;Integrin-mediated cell adhesion;Regulation of actin cytoskeleton;Toll-like receptor signaling pathway;Fc epsilon RI signaling pathway;Wnt signaling pathway;Axon guidance;Pancreatic cancer;Renal cell carcinoma;Adherens junction;Colorectal cancer;B cell receptor signaling pathway;VEGF signaling pathway;BRC signaling path…	Sequence Similarity:
	glnL	two-component system, NtrC family, nitrogen regulation sensor histidine kinase GlnL [EC:2.7.13.3]	-0.015	RAC2	ras-related C3 botulinum toxin substrate 2 (rho family, small GTP binding protein Rac2)	Regulation of actin cytoskeleton;Toll-like receptor signaling pathway;B cell receptor signaling pathway;Pancreatic cancer;Leukocyte transendothelial migration;Axon guidance;Fc epsilon RI signaling pathway;Adherens junction;Colorectal cancer;Integrin-mediated cell adhesion;VEGF signaling pathway;Wnt signaling pathway;MAPK signaling pathway	Sequence Similarity:
	VirB5	K03200 type IV secretion system	-0.005	CRKL	v-crk sarcoma virus CT10 oncogene homolog (avian)-like	Chronic myeloid leukemia;Insulin signaling pathway;Renal cell carcinoma;ErbB signaling pathway;Regulation of actin cytoskeleton;MAPK signaling pathway	Sequence Similarity:
	glnL	two-component system, NtrC family, nitrogen regulation sensor histidine kinase GlnL [EC:2.7.13.3]	-0.016	TRAF6	TNF receptor-associated factor 6	CD40L Signaling Pathway;MAPK signaling pathway;Small cell lung cancer;Toll-like receptor signaling pathway	Sequence Similarity:
	VirB5	K03200 type IV secretion system	0.043	GRB2	growth factor receptor-bound protein 2	Insulin signaling pathway;Non-small cell lung cancer;Natural killer cell mediated cytotoxicity;Prostate cancer;Endometrial cancer;Acute myeloid leukemia;GnRH signaling pathway;Fc epsilon RI signaling pathway;ErbB signaling pathway;Chronic myeloid leukemia;Renal cell carcinoma;Gap junction;T cell receptor signaling pathway with Antigen Processing;Jak-STAT signaling pathway;Integrin-mediated cell a…	Sequence Similarity:
	minD	transcript variant 1	-0.002	MEF2C	myocyte enhancer factor 2C	MAPK signaling pathway	Sequence Similarity:
	BMEII0552	hypothetical protein	-0.016	CCND2	cyclin D2	Cell cycle;Jak-STAT signaling pathway;Wnt signaling pathway	Sequence Similarity:
	BMEII0552	hypothetical protein	-0.016	CCND3	cyclin D3	Wnt signaling pathway;Cell cycle;Jak-STAT signaling pathway	Sequence Similarity:
	ispZ	intracellular septation protein A	-0.024	ATF4	activating transcription factor 4 (tax-responsive enhancer element B67)	Long-term potentiation;Prostate cancer;GnRH signaling pathway;MAPK signaling pathway	Sequence Similarity:
	minD	transcript variant 1	-0.025	MAPK6	mitogen-activated protein kinase 6	MAPK signaling pathway;TGF-beta signaling pathway;Regulation of actin cytoskeleton;Adherens junction;GnRH signaling pathway;Integrin-mediated cell adhesion	Sequence Similarity:
	divK	two-component system, PleD family, response regulator DivK	0.101	PAK6	p21(CDKN1A)-activated kinase 6	Integrin-mediated cell adhesion;ErbB signaling pathway;T cell receptor signaling pathway;T cell receptor signaling pathway with Antigen Processing;Axon guidance;Renal cell carcinoma;Natural killer cell mediated cytotoxicity;Regulation of actin cytoskeleton	Sequence Similarity:
	minD	transcript variant 1	0.115	RASGRP3	RAS guanyl releasing protein 3 (calcium and DAG-regulated)	MAPK signaling pathway;B cell receptor signaling pathway	Sequence Similarity:
	minD	transcript variant 1	0.007	MKNK2	MAP kinase interacting serine/threonine kinase 2	MAPK signaling pathway;Insulin signaling pathway	Sequence Similarity:
	glnL	two-component system, NtrC family, nitrogen regulation sensor histidine kinase GlnL [EC:2.7.13.3]	-0.004	MAPK3	mitogen-activated protein kinase 3	MAPK signaling pathway;Long-term potentiation;Insulin signaling pathway;Fc epsilon RI signaling pathway;Natural killer cell mediated cytotoxicity;Melanogenesis;VEGF signaling pathway;Regulation of actin cytoskeleton;Endometrial cancer;ErbB signaling pathway;Bladder cancer;GnRH signaling pathway;Non-small cell lung cancer;Acute myeloid leukemia;Chronic myeloid leukemia;Thyroid cancer;Prostate canc…	Sequence Similarity:
	glnL	two-component system, NtrC family, nitrogen regulation sensor histidine kinase GlnL [EC:2.7.13.3]	-0.02	MAPK7	mitogen-activated protein kinase 7	Gap junction;MAPK signaling pathway;Integrin-mediated cell adhesion;GnRH signaling pathway	Sequence Similarity:
	minD	transcript variant 1	-0.012	MKNK1	MAP kinase interacting serine/threonine kinase 1	MAPK signaling pathway;Insulin signaling pathway	Sequence Similarity:
	minD	transcript variant 1	0.021	MAPK7	mitogen-activated protein kinase 7	Gap junction;MAPK signaling pathway;Integrin-mediated cell adhesion;GnRH signaling pathway	Sequence Similarity:
	ompR	two-component system, OmpR family, phosphate regulon response regulator OmpR	0.003	CREBBP	CREB binding protein (Rubinstein-Taybi syndrome)	TGF-beta signaling pathway;Notch signaling pathway;Jak-STAT signaling pathway;Prostate cancer;Calcium signaling pathway;Melanogenesis;Neurodegenerative Diseases;Long-term potentiation;Adherens junction;Wnt signaling pathway;Huntington's disease;Renal cell carcinoma	Sequence Similarity:
	minD	transcript variant 1	-0.001	RPS6KA3	ribosomal protein S6 kinase, 90kDa, polypeptide 3	MAPK signaling pathway;Long-term potentiation	Sequence Similarity:
	minD	transcript variant 1	0.016	SOS1	son of sevenless homolog 1 (Drosophila)	Glioma;GnRH signaling pathway;T cell receptor signaling pathway with Antigen Processing;T cell receptor signaling pathway;Renal cell carcinoma;Colorectal cancer;Jak-STAT signaling pathway;Fc epsilon RI signaling pathway;Gap junction;Calcium Signaling by HBx of Hepatitis B virus pathway;Chronic myeloid leukemia;Prostate cancer;Endometrial cancer;Dorso-ventral axis formation;ErbB signaling pathway;…	Sequence Similarity:
	minD	transcript variant 1	-0.006	MAPKAPK3	mitogen-activated protein kinase-activated protein kinase 3	MAPK signaling pathway;VEGF signaling pathway	Sequence Similarity:
	tgt	queuine tRNA transglycosylase Tgt	0.013	PXN	paxillin	Regulation of actin cytoskeleton;VEGF signaling pathway;Apoptotic Signaling in Response to DNA Damage pathway;Leukocyte transendothelial migration;Integrin-mediated cell adhesion	Sequence Similarity:
	lpxC	UDP-3-O-[3-hydroxymyristoyl] N-acetylglucosamine deacetylase	0.006	MAP3K2	mitogen-activated protein kinase kinase kinase 2	Gap junction;MAPK signaling pathway;GnRH signaling pathway	Sequence Similarity:
	BMEI1707	mandelate racemase	-0.046	HSPA8	heat shock 70kDa protein 8	MAPK signaling pathway;Antigen processing and presentation	Sequence Similarity:
	BMEI1707	mandelate racemase	-0.011	HSPA5	heat shock 70kDa protein 5 (glucose-regulated protein, 78kDa)	Antigen processing and presentation;MAPK signaling pathway;Neurodegenerative Diseases;Prion disease	Sequence Similarity:
	glnL	two-component system, NtrC family, nitrogen regulation sensor histidine kinase GlnL [EC:2.7.13.3]	0.038	RHOA	ras homolog gene family, member A	Regulation of actin cytoskeleton;Leukocyte transendothelial migration;Tight junction;Trefoil Factors Initiate Mucosal Healing;TGF-beta signaling pathway;T cell receptor signaling pathway with Antigen Processing;Pathogenic Escherichia coli infection;CCR3 signaling in Eosinophils pathway;T cell receptor signaling pathway;Wnt signaling pathway;Axon guidance;Integrin-mediated cell adhesion;Adherens j…	Sequence Similarity:
	tgt	queuine tRNA transglycosylase Tgt	0.009	TOLLIP	toll interacting protein	Toll-like receptor signaling pathway	Sequence Similarity:
	tgt	queuine tRNA transglycosylase Tgt	0.008	PIK3R2	phosphoinositide-3-kinase, regulatory subunit 2 (beta)	Non-small cell lung cancer;VEGF signaling pathway;mTOR signaling pathway;Endometrial cancer;Chronic myeloid leukemia;Colorectal cancer;ErbB signaling pathway;B cell receptor signaling pathway;Glioma;Renal cell carcinoma;Prostate cancer;Toll-like receptor signaling pathway;T cell receptor signaling pathway with Antigen Processing;Apoptosis;Integrin-mediated cell adhesion;T cell receptor signaling …	Sequence Similarity:
	lpxC	UDP-3-O-[3-hydroxymyristoyl] N-acetylglucosamine deacetylase	0.005	NFKB2	nuclear factor of kappa light polypeptide gene enhancer in B-cells 2 (p49/p100)	Toll-like receptor signaling pathway;Apoptosis;Small cell lung cancer;T cell receptor signaling pathway with Antigen Processing;B cell receptor signaling pathway;T cell receptor signaling pathway;Pancreatic cancer;Epithelial cell signaling in Helicobacter pylori infection;MAPK signaling pathway;Prostate cancer;Chronic myeloid leukemia;Acute myeloid leukemia;Adipocytokine signaling pathway;Calcium…	Sequence Similarity:
	hup		0.013	NFKB2	nuclear factor of kappa light polypeptide gene enhancer in B-cells 2 (p49/p100)	Toll-like receptor signaling pathway;Apoptosis;Small cell lung cancer;T cell receptor signaling pathway with Antigen Processing;B cell receptor signaling pathway;T cell receptor signaling pathway;Pancreatic cancer;Epithelial cell signaling in Helicobacter pylori infection;MAPK signaling pathway;Prostate cancer;Chronic myeloid leukemia;Acute myeloid leukemia;Adipocytokine signaling pathway;Calcium…	Sequence Similarity:
	lpxC	UDP-3-O-[3-hydroxymyristoyl] N-acetylglucosamine deacetylase	0.004	MAP3K1	mitogen-activated protein kinase kinase kinase 1	GnRH signaling pathway;CD40L Signaling Pathway;MAPK signaling pathway;BRC signaling pathway	Sequence Similarity:
	lpxC	UDP-3-O-[3-hydroxymyristoyl] N-acetylglucosamine deacetylase	0.01	MAP3K3	mitogen-activated protein kinase kinase kinase 3	MAPK signaling pathway;GnRH signaling pathway	Sequence Similarity:
	lpxC	UDP-3-O-[3-hydroxymyristoyl] N-acetylglucosamine deacetylase	-0.017	HSPB2	heat shock 27kDa protein 2	MAPK signaling pathway;VEGF signaling pathway	Sequence Similarity:
	tgt	queuine tRNA transglycosylase Tgt	-0.018	CBL	Cas-Br-M (murine) ecotropic retroviral transforming sequence	Chronic myeloid leukemia;Insulin signaling pathway;ErbB signaling pathway;T cell receptor signaling pathway with Antigen Processing;T cell receptor signaling pathway;Jak-STAT signaling pathway	Sequence Similarity:
	minD	transcript variant 1	0.002	CBLC	Cas-Br-M (murine) ecotropic retroviral transforming sequence c	Jak-STAT signaling pathway;Insulin signaling pathway;T cell receptor signaling pathway with Antigen Processing;T cell receptor signaling pathway;Chronic myeloid leukemia;ErbB signaling pathway	Sequence Similarity:
	VirB8	K03203 type IV secretion system protein	-0.045	HSPA1A	heat shock 70kDa protein 1A	MAPK signaling pathway;Antigen processing and presentation	Sequence Similarity:
	VirB8	K03203 type IV secretion system protein	-0.008	HSPA8	heat shock 70kDa protein 8	MAPK signaling pathway;Antigen processing and presentation	Sequence Similarity:
	VirB5	K03200 type IV secretion system	0.017	CASP9	caspase 9, apoptosis-related cysteine peptidase	MAPK signaling pathway;Apoptosis;Trefoil Factors Initiate Mucosal Healing;Small cell lung cancer;Colorectal cancer;Apoptotic Signaling in Response to DNA Damage pathway;Non-small cell lung cancer;Prostate cancer;Endometrial cancer;Pancreatic cancer;VEGF signaling pathway	Sequence Similarity:
	BMEI1707	mandelate racemase	0.067	LEF1	lymphoid enhancer-binding factor 1	Colorectal cancer;Acute myeloid leukemia;Adherens junction;MAPK signaling pathway;Basal cell carcinoma;Prostate cancer;Thyroid cancer;Endometrial cancer;Wnt signaling pathway;Melanogenesis	Sequence Similarity:
	BMEI1707	mandelate racemase	0.021	RASA1	RAS p21 protein activator (GTPase activating protein) 1	MAPK signaling pathway;Axon guidance;Huntington's disease	Sequence Similarity:
	tgt	queuine tRNA transglycosylase Tgt	-0.009	PIK3R4	phosphoinositide-3-kinase, regulatory subunit 4	Regulation of actin cytoskeleton;Phosphatidylinositol signaling system;Toll-like receptor signaling pathway;Leukocyte transendothelial migration;B cell receptor signaling pathway;Insulin signaling pathway;Type II diabetes mellitus;T cell receptor signaling pathway;Apoptosis;Regulation of autophagy	Sequence Similarity:
	SecG	preprotein translocase SecG subunit	-0.025	CREBBP	CREB binding protein (Rubinstein-Taybi syndrome)	TGF-beta signaling pathway;Notch signaling pathway;Jak-STAT signaling pathway;Prostate cancer;Calcium signaling pathway;Melanogenesis;Neurodegenerative Diseases;Long-term potentiation;Adherens junction;Wnt signaling pathway;Huntington's disease;Renal cell carcinoma	Sequence Similarity:
	vjbR	LuxR family transcriptional regulator	-0.04	PIK3R1	phosphoinositide-3-kinase, regulatory subunit 1 (alpha)	Pancreatic cancer;Integrin-mediated cell adhesion;Small cell lung cancer;Prostate cancer;Colorectal cancer;B cell receptor signaling pathway;Chronic myeloid leukemia;Renal cell carcinoma;mTOR signaling pathway;Endometrial cancer;T cell receptor signaling pathway with Antigen Processing;Non-small cell lung cancer;Apoptosis;T cell receptor signaling pathway;Natural killer cell mediated cytotoxicity…	Sequence Similarity:
	vjbR	LuxR family transcriptional regulator	-0.052	PIK3R2	phosphoinositide-3-kinase, regulatory subunit 2 (beta)	Non-small cell lung cancer;VEGF signaling pathway;mTOR signaling pathway;Endometrial cancer;Chronic myeloid leukemia;Colorectal cancer;ErbB signaling pathway;B cell receptor signaling pathway;Glioma;Renal cell carcinoma;Prostate cancer;Toll-like receptor signaling pathway;T cell receptor signaling pathway with Antigen Processing;Apoptosis;Integrin-mediated cell adhesion;T cell receptor signaling …	Sequence Similarity:
	tgt	queuine tRNA transglycosylase Tgt	-0.006	IL12B	interleukin 12B (natural killer cell stimulatory factor 2, cytotoxic lymphocyte maturation factor 2,	Type I diabetes mellitus;Toll-like receptor signaling pathway;Cytokine-cytokine receptor interaction;Cytokine Inflammatory Response;Jak-STAT signaling pathway	Sequence Similarity:
	tgt	queuine tRNA transglycosylase Tgt	0.005	SMAD2	SMAD family member 2	Adherens junction;Pancreatic cancer;Colorectal cancer;Wnt signaling pathway;TGF-beta signaling pathway	Sequence Similarity:
	BMEI1607		-0.006	BRAF	v-raf murine sarcoma viral oncogene homolog B1	Glioma;Thyroid cancer;Bladder cancer;Non-small cell lung cancer;Regulation of actin cytoskeleton;Acute myeloid leukemia;Chronic myeloid leukemia;Melanoma;Prostate cancer;Endometrial cancer;Renal cell carcinoma;ErbB signaling pathway;MAPK signaling pathway;Integrin-mediated cell adhesion;mTOR signaling pathway;Pancreatic cancer;Colorectal cancer;Dorso-ventral axis formation	Sequence Similarity:
	BMEI1607		-0.007	STK3	serine/threonine kinase 3 (STE20 homolog, yeast)	MAPK signaling pathway	Sequence Similarity:
	SecG	preprotein translocase SecG subunit	0	TRAF6	TNF receptor-associated factor 6	CD40L Signaling Pathway;MAPK signaling pathway;Small cell lung cancer;Toll-like receptor signaling pathway	Sequence Similarity:
	TrpC	bifunctional indole-3-glycerol phosphate synthase/phosphoribosylanthranilate isomerase (EC:4.1.1.48 5.3.1.24)	-0.017	EP300	E1A binding protein p300	Calcium signaling pathway;Melanogenesis;Neurodegenerative Diseases;Jak-STAT signaling pathway;Notch signaling pathway;Wnt signaling pathway;Prostate cancer;Long-term potentiation;Renal cell carcinoma;TGF-beta signaling pathway;Adherens junction;Cell cycle	Sequence Similarity:
	tgt	queuine tRNA transglycosylase Tgt	0.013	MEF2C	myocyte enhancer factor 2C	MAPK signaling pathway	Sequence Similarity:
	tgt	queuine tRNA transglycosylase Tgt	0.02	NRAS	neuroblastoma RAS viral (v-ras) oncogene homolog	Regulation of actin cytoskeleton;Glioma;VEGF signaling pathway;Axon guidance;Melanoma;Melanogenesis;Bladder cancer;Insulin signaling pathway;Natural killer cell mediated cytotoxicity;Long-term depression;Acute myeloid leukemia;Chronic myeloid leukemia;Prostate cancer;Endometrial cancer;ErbB signaling pathway;Fc epsilon RI signaling pathway;Tight junction;Non-small cell lung cancer;GnRH signaling …	Sequence Similarity:
	tgt	queuine tRNA transglycosylase Tgt	0.037	MAPK8IP3	mitogen-activated protein kinase 8 interacting protein 3	MAPK signaling pathway	Sequence Similarity:
	tgt	queuine tRNA transglycosylase Tgt	-0.003	FGFR3	fibroblast growth factor receptor 3 (achondroplasia, thanatophoric dwarfism)	Bladder cancer;Regulation of actin cytoskeleton;MAPK signaling pathway	Sequence Similarity:
	SecG	preprotein translocase SecG subunit	-0.036	HSPA8	heat shock 70kDa protein 8	MAPK signaling pathway;Antigen processing and presentation	Sequence Similarity:
	tgt	queuine tRNA transglycosylase Tgt	0.019	AKT3	v-akt murine thymoma viral oncogene homolog 3 (protein kinase B, gamma)	VEGF signaling pathway;Insulin signaling pathway;Endometrial cancer;Fc epsilon RI signaling pathway;Tight junction;Adipocytokine signaling pathway;Pancreatic cancer;Glioma;Colorectal cancer;mTOR signaling pathway;Non-small cell lung cancer;Integrin-mediated cell adhesion;MAPK signaling pathway;Melanoma;Renal cell carcinoma;Small cell lung cancer;Jak-STAT signaling pathway;ErbB signaling pathway;A…	Sequence Similarity:
	vjbR	LuxR family transcriptional regulator	0.044	CASP9	caspase 9, apoptosis-related cysteine peptidase	MAPK signaling pathway;Apoptosis;Trefoil Factors Initiate Mucosal Healing;Small cell lung cancer;Colorectal cancer;Apoptotic Signaling in Response to DNA Damage pathway;Non-small cell lung cancer;Prostate cancer;Endometrial cancer;Pancreatic cancer;VEGF signaling pathway	Sequence Similarity:
	tgt	queuine tRNA transglycosylase Tgt	-0.009	IKBKE	inhibitor of kappa light polypeptide gene enhancer in B-cells, kinase epsilon	Toll-like receptor signaling pathway;MAPK signaling pathway	Sequence Similarity:
	tgt	queuine tRNA transglycosylase Tgt	-0.006	TGFBR2	transforming growth factor, beta receptor II (70/80kDa)	Cytokine-cytokine receptor interaction;TGF-beta signaling pathway;MAPK signaling pathway;Chronic myeloid leukemia;Pancreatic cancer;Colorectal cancer;Adherens junction	Sequence Similarity:
	tgt	queuine tRNA transglycosylase Tgt	0.027	SRF	serum response factor (c-fos serum response element-binding transcription factor)	MAPK signaling pathway	Sequence Similarity:
	vjbR	LuxR family transcriptional regulator	-0.049	CASP3	caspase 3, apoptosis-related cysteine peptidase	Huntington's disease;MAPK signaling pathway;Apoptosis;Apoptotic DNA fragmentation and tissue homeostasis pathway;Colorectal cancer;Epithelial cell signaling in Helicobacter pylori infection;Dentatorubropallidoluysian atrophy (DRPLA);Alzheimer's disease;Natural killer cell mediated cytotoxicity;Neurodegenerative Diseases;Apoptotic Signaling in Response to DNA Damage pathway	Sequence Similarity:
	tgt	queuine tRNA transglycosylase Tgt	0.004	TRAF6	TNF receptor-associated factor 6	CD40L Signaling Pathway;MAPK signaling pathway;Small cell lung cancer;Toll-like receptor signaling pathway	Sequence Similarity:
	vjbR	LuxR family transcriptional regulator	0.018	CASP4	caspase 4, apoptosis-related cysteine peptidase	MAPK signaling pathway	Sequence Similarity:
	tgt	queuine tRNA transglycosylase Tgt	0.009	MAP3K12	mitogen-activated protein kinase kinase kinase 12	MAPK signaling pathway	Sequence Similarity:
	vjbR	LuxR family transcriptional regulator	0.098	CASP6	caspase 6, apoptosis-related cysteine peptidase	Apoptosis;MAPK signaling pathway;Huntington's disease;Neurodegenerative Diseases;Apoptotic Signaling in Response to DNA Damage pathway	Sequence Similarity:
	vjbR	LuxR family transcriptional regulator	0	CASP7	caspase 7, apoptosis-related cysteine peptidase	MAPK signaling pathway;Apoptotic DNA fragmentation and tissue homeostasis pathway;Apoptosis;Dentatorubropallidoluysian atrophy (DRPLA);Alzheimer's disease;Neurodegenerative Diseases;Apoptotic Signaling in Response to DNA Damage pathway	Sequence Similarity:
	CtaA	cytochrome oxidase biogenesis protein CtaA	-0.066	APC	adenomatous polyposis coli	Wnt signaling pathway;Regulation of actin cytoskeleton;Basal cell carcinoma;Endometrial cancer;Colorectal cancer	Sequence Similarity:
	tgt	queuine tRNA transglycosylase Tgt	0.031	SOS1	son of sevenless homolog 1 (Drosophila)	Glioma;GnRH signaling pathway;T cell receptor signaling pathway with Antigen Processing;T cell receptor signaling pathway;Renal cell carcinoma;Colorectal cancer;Jak-STAT signaling pathway;Fc epsilon RI signaling pathway;Gap junction;Calcium Signaling by HBx of Hepatitis B virus pathway;Chronic myeloid leukemia;Prostate cancer;Endometrial cancer;Dorso-ventral axis formation;ErbB signaling pathway;…	Sequence Similarity:
	tgt	queuine tRNA transglycosylase Tgt	0.021	RASA1	RAS p21 protein activator (GTPase activating protein) 1	MAPK signaling pathway;Axon guidance;Huntington's disease	Sequence Similarity:
	tgt	queuine tRNA transglycosylase Tgt	0.047	RAP1A	RAP1A, member of RAS oncogene family	Leukocyte transendothelial migration;Long-term potentiation;Renal cell carcinoma;Integrin-mediated cell adhesion;MAPK signaling pathway	Sequence Similarity:
	tgt	queuine tRNA transglycosylase Tgt	-0.005	PPM1A	protein phosphatase 1A (formerly 2C), magnesium-dependent, alpha isoform	MAPK signaling pathway	Sequence Similarity:
	tgt	queuine tRNA transglycosylase Tgt	0.036	PPM1B	protein phosphatase 1B (formerly 2C), magnesium-dependent, beta isoform	MAPK signaling pathway	Sequence Similarity:
	tgt	queuine tRNA transglycosylase Tgt	0.023	PRKCA	protein kinase C, alpha	Melanogenesis;Pathogenic Escherichia coli infection;Calcium signaling pathway;Natural killer cell mediated cytotoxicity;Leukocyte transendothelial migration;Fc epsilon RI signaling pathway;ErbB signaling pathway;BRC signaling pathway;Gap junction;Non-small cell lung cancer;Pathogenic Escherichia coli infection;Cholera;Phosphatidylinositol signaling system;Glioma;Long-term potentiation;Apoptotic S…	Sequence Similarity:
	tgt	queuine tRNA transglycosylase Tgt	0.039	PRKCG	protein kinase C, gamma	Tight junction;VEGF signaling pathway;Wnt signaling pathway;Long-term depression;MAPK signaling pathway;Non-small cell lung cancer;Glioma;Leukocyte transendothelial migration;Phosphatidylinositol signaling system;Long-term potentiation;Melanogenesis;Calcium signaling pathway;ErbB signaling pathway;Gap junction	Sequence Similarity:
	TrpC	bifunctional indole-3-glycerol phosphate synthase/phosphoribosylanthranilate isomerase (EC:4.1.1.48 5.3.1.24)	0.031	CASP9	caspase 9, apoptosis-related cysteine peptidase	MAPK signaling pathway;Apoptosis;Trefoil Factors Initiate Mucosal Healing;Small cell lung cancer;Colorectal cancer;Apoptotic Signaling in Response to DNA Damage pathway;Non-small cell lung cancer;Prostate cancer;Endometrial cancer;Pancreatic cancer;VEGF signaling pathway	Sequence Similarity:
	secA	preprotein translocase SecA subunit	0.075	CBLC	Cas-Br-M (murine) ecotropic retroviral transforming sequence c	Jak-STAT signaling pathway;Insulin signaling pathway;T cell receptor signaling pathway with Antigen Processing;T cell receptor signaling pathway;Chronic myeloid leukemia;ErbB signaling pathway	Sequence Similarity:
	TrpC	bifunctional indole-3-glycerol phosphate synthase/phosphoribosylanthranilate isomerase (EC:4.1.1.48 5.3.1.24)	0.013	CASP3	caspase 3, apoptosis-related cysteine peptidase	Huntington's disease;MAPK signaling pathway;Apoptosis;Apoptotic DNA fragmentation and tissue homeostasis pathway;Colorectal cancer;Epithelial cell signaling in Helicobacter pylori infection;Dentatorubropallidoluysian atrophy (DRPLA);Alzheimer's disease;Natural killer cell mediated cytotoxicity;Neurodegenerative Diseases;Apoptotic Signaling in Response to DNA Damage pathway	Sequence Similarity:
	TrpC	bifunctional indole-3-glycerol phosphate synthase/phosphoribosylanthranilate isomerase (EC:4.1.1.48 5.3.1.24)	-0.027	BRAF	v-raf murine sarcoma viral oncogene homolog B1	Glioma;Thyroid cancer;Bladder cancer;Non-small cell lung cancer;Regulation of actin cytoskeleton;Acute myeloid leukemia;Chronic myeloid leukemia;Melanoma;Prostate cancer;Endometrial cancer;Renal cell carcinoma;ErbB signaling pathway;MAPK signaling pathway;Integrin-mediated cell adhesion;mTOR signaling pathway;Pancreatic cancer;Colorectal cancer;Dorso-ventral axis formation	Sequence Similarity:
	BMEII0552	hypothetical protein	0.018	CCND1	cyclin D1	Colorectal cancer;Wnt signaling pathway;Acute myeloid leukemia;Thyroid cancer;Prostate cancer;Endometrial cancer;Non-small cell lung cancer;Chronic myeloid leukemia;Bladder cancer;Glioma;Pancreatic cancer;Melanoma;Small cell lung cancer;Jak-STAT signaling pathway;Cell cycle	Sequence Similarity:
	TrpC	bifunctional indole-3-glycerol phosphate synthase/phosphoribosylanthranilate isomerase (EC:4.1.1.48 5.3.1.24)	0.038	MAPK7	mitogen-activated protein kinase 7	Gap junction;MAPK signaling pathway;Integrin-mediated cell adhesion;GnRH signaling pathway	Sequence Similarity:
	TrpC	bifunctional indole-3-glycerol phosphate synthase/phosphoribosylanthranilate isomerase (EC:4.1.1.48 5.3.1.24)	0.013	MAPK6	mitogen-activated protein kinase 6	MAPK signaling pathway;TGF-beta signaling pathway;Regulation of actin cytoskeleton;Adherens junction;GnRH signaling pathway;Integrin-mediated cell adhesion	Sequence Similarity:
	tgt	queuine tRNA transglycosylase Tgt	-0.015	EP300	E1A binding protein p300	Calcium signaling pathway;Melanogenesis;Neurodegenerative Diseases;Jak-STAT signaling pathway;Notch signaling pathway;Wnt signaling pathway;Prostate cancer;Long-term potentiation;Renal cell carcinoma;TGF-beta signaling pathway;Adherens junction;Cell cycle	Sequence Similarity:
	TrpC	bifunctional indole-3-glycerol phosphate synthase/phosphoribosylanthranilate isomerase (EC:4.1.1.48 5.3.1.24)	0.043	NLK	nemo-like kinase	Adherens junction;Wnt signaling pathway;MAPK signaling pathway	Sequence Similarity:
	TrpC	bifunctional indole-3-glycerol phosphate synthase/phosphoribosylanthranilate isomerase (EC:4.1.1.48 5.3.1.24)	0.003	MYC	v-myc myelocytomatosis viral oncogene homolog (avian)	Colorectal cancer;Wnt signaling pathway;Thyroid cancer;Endometrial cancer;MAPK signaling pathway;Acute myeloid leukemia;ErbB signaling pathway;Chronic myeloid leukemia;TGF-beta signaling pathway;Small cell lung cancer;Bladder cancer;Jak-STAT signaling pathway	Sequence Similarity:
	TrpC	bifunctional indole-3-glycerol phosphate synthase/phosphoribosylanthranilate isomerase (EC:4.1.1.48 5.3.1.24)	0.038	JUN	jun oncogene	MAPK signaling pathway;Epithelial cell signaling in Helicobacter pylori infection;GnRH signaling pathway;ErbB signaling pathway;Wnt signaling pathway;BRC signaling pathway;B cell receptor signaling pathway;T cell receptor signaling pathway;Toll-like receptor signaling pathway;T cell receptor signaling pathway with Antigen Processing;Renal cell carcinoma;Colorectal cancer	Sequence Similarity:
	TrpC	bifunctional indole-3-glycerol phosphate synthase/phosphoribosylanthranilate isomerase (EC:4.1.1.48 5.3.1.24)	-0.075	HSPA1A	heat shock 70kDa protein 1A	MAPK signaling pathway;Antigen processing and presentation	Sequence Similarity:
	TrpC	bifunctional indole-3-glycerol phosphate synthase/phosphoribosylanthranilate isomerase (EC:4.1.1.48 5.3.1.24)	0.014	HSPA5	heat shock 70kDa protein 5 (glucose-regulated protein, 78kDa)	Antigen processing and presentation;MAPK signaling pathway;Neurodegenerative Diseases;Prion disease	Sequence Similarity:
	tgt	queuine tRNA transglycosylase Tgt	-0.001	CREBBP	CREB binding protein (Rubinstein-Taybi syndrome)	TGF-beta signaling pathway;Notch signaling pathway;Jak-STAT signaling pathway;Prostate cancer;Calcium signaling pathway;Melanogenesis;Neurodegenerative Diseases;Long-term potentiation;Adherens junction;Wnt signaling pathway;Huntington's disease;Renal cell carcinoma	Sequence Similarity:
	TrpC	bifunctional indole-3-glycerol phosphate synthase/phosphoribosylanthranilate isomerase (EC:4.1.1.48 5.3.1.24)	0	ELK1	ELK1, member of ETS oncogene family	MAPK signaling pathway;Endometrial cancer;Insulin signaling pathway;BRC signaling pathway;ErbB signaling pathway;GnRH signaling pathway	Sequence Similarity:
	dctD-1	C4-dicarboxylate transport transcriptional regulator	0.026	PRKCG	protein kinase C, gamma	Tight junction;VEGF signaling pathway;Wnt signaling pathway;Long-term depression;MAPK signaling pathway;Non-small cell lung cancer;Glioma;Leukocyte transendothelial migration;Phosphatidylinositol signaling system;Long-term potentiation;Melanogenesis;Calcium signaling pathway;ErbB signaling pathway;Gap junction	Sequence Similarity:
	dctD-1	C4-dicarboxylate transport transcriptional regulator	0.052	PRKCA	protein kinase C, alpha	Melanogenesis;Pathogenic Escherichia coli infection;Calcium signaling pathway;Natural killer cell mediated cytotoxicity;Leukocyte transendothelial migration;Fc epsilon RI signaling pathway;ErbB signaling pathway;BRC signaling pathway;Gap junction;Non-small cell lung cancer;Pathogenic Escherichia coli infection;Cholera;Phosphatidylinositol signaling system;Glioma;Long-term potentiation;Apoptotic S…	Sequence Similarity:
	BMEI1712	mandelate racemase	-0.005	MYC	v-myc myelocytomatosis viral oncogene homolog (avian)	Colorectal cancer;Wnt signaling pathway;Thyroid cancer;Endometrial cancer;MAPK signaling pathway;Acute myeloid leukemia;ErbB signaling pathway;Chronic myeloid leukemia;TGF-beta signaling pathway;Small cell lung cancer;Bladder cancer;Jak-STAT signaling pathway	Sequence Similarity:
	BMEI1712	mandelate racemase	-0.053	NFKB1	nuclear factor of kappa light polypeptide gene enhancer in B-cells 1 (p105)	Apoptosis;Toll-like receptor signaling pathway;Epithelial cell signaling in Helicobacter pylori infection;Calcium signaling pathway;Pancreatic cancer;Acute myeloid leukemia;Chronic myeloid leukemia;Adipocytokine signaling pathway;T cell receptor signaling pathway with Antigen Processing;B cell receptor signaling pathway;T cell receptor signaling pathway;CD40L Signaling Pathway;MAPK signaling path…	Sequence Similarity:
	ompW	outer membrane protein, OmpW family	0.003	PAK6	p21(CDKN1A)-activated kinase 6	Integrin-mediated cell adhesion;ErbB signaling pathway;T cell receptor signaling pathway;T cell receptor signaling pathway with Antigen Processing;Axon guidance;Renal cell carcinoma;Natural killer cell mediated cytotoxicity;Regulation of actin cytoskeleton	Sequence Similarity:
	ftsY	FtsY signal recognition particle	-0.032	CCND2	cyclin D2	Cell cycle;Jak-STAT signaling pathway;Wnt signaling pathway	Sequence Similarity:
	BMEI0372	two-component response regulator	0.002	HSPA8	heat shock 70kDa protein 8	MAPK signaling pathway;Antigen processing and presentation	Sequence Similarity:
	BMEI0372	two-component response regulator	-0.026	HSPA5	heat shock 70kDa protein 5 (glucose-regulated protein, 78kDa)	Antigen processing and presentation;MAPK signaling pathway;Neurodegenerative Diseases;Prion disease	Sequence Similarity:
	ompW	outer membrane protein, OmpW family	-0.008	PTK2	PTK2 protein tyrosine kinase 2	Integrin-mediated cell adhesion;Small cell lung cancer;Trefoil Factors Initiate Mucosal Healing;VEGF signaling pathway;Apoptotic Signaling in Response to DNA Damage pathway;Leukocyte transendothelial migration;Axon guidance;ErbB signaling pathway;CCR3 signaling in Eosinophils pathway;Regulation of actin cytoskeleton	Sequence Similarity:
	BMEI0372	two-component response regulator	-0.012	GADD45B	growth arrest and DNA-damage-inducible, beta	Cell cycle;MAPK signaling pathway	Sequence Similarity:
	dctD-1	C4-dicarboxylate transport transcriptional regulator	0.014	AKT3	v-akt murine thymoma viral oncogene homolog 3 (protein kinase B, gamma)	VEGF signaling pathway;Insulin signaling pathway;Endometrial cancer;Fc epsilon RI signaling pathway;Tight junction;Adipocytokine signaling pathway;Pancreatic cancer;Glioma;Colorectal cancer;mTOR signaling pathway;Non-small cell lung cancer;Integrin-mediated cell adhesion;MAPK signaling pathway;Melanoma;Renal cell carcinoma;Small cell lung cancer;Jak-STAT signaling pathway;ErbB signaling pathway;A…	Sequence Similarity:
	ureB	urease subunit beta (EC:3.5.1.5)	-0.014	NFATC2	nuclear factor of activated T-cells, cytoplasmic, calcineurin-dependent 2	Wnt signaling pathway;VEGF signaling pathway;T cell receptor signaling pathway with Antigen Processing;T cell receptor signaling pathway;MAPK signaling pathway;Calcium signaling pathway;Natural killer cell mediated cytotoxicity;Axon guidance	Sequence Similarity:
	divK	two-component system, PleD family, response regulator DivK	0.02	MAPK14	mitogen-activated protein kinase 14	BRC signaling pathway;Epithelial cell signaling in Helicobacter pylori infection;GnRH signaling pathway;Leukocyte transendothelial migration;Fc epsilon RI signaling pathway;Toll-like receptor signaling pathway;VEGF signaling pathway;MAPK signaling pathway	Sequence Similarity:
	divK	two-component system, PleD family, response regulator DivK	-0.002	CRK	v-crk sarcoma virus CT10 oncogene homolog (avian)	Integrin-mediated cell adhesion;Renal cell carcinoma;Insulin signaling pathway;Chronic myeloid leukemia;MAPK signaling pathway;ErbB signaling pathway;Regulation of actin cytoskeleton	Sequence Similarity:
	ureB	urease subunit beta (EC:3.5.1.5)	0.008	SRF	serum response factor (c-fos serum response element-binding transcription factor)	MAPK signaling pathway	Sequence Similarity:
	ureB	urease subunit beta (EC:3.5.1.5)	0.005	CREBBP	CREB binding protein (Rubinstein-Taybi syndrome)	TGF-beta signaling pathway;Notch signaling pathway;Jak-STAT signaling pathway;Prostate cancer;Calcium signaling pathway;Melanogenesis;Neurodegenerative Diseases;Long-term potentiation;Adherens junction;Wnt signaling pathway;Huntington's disease;Renal cell carcinoma	Sequence Similarity:
	ureB	urease subunit beta (EC:3.5.1.5)	0.011	EP300	E1A binding protein p300	Calcium signaling pathway;Melanogenesis;Neurodegenerative Diseases;Jak-STAT signaling pathway;Notch signaling pathway;Wnt signaling pathway;Prostate cancer;Long-term potentiation;Renal cell carcinoma;TGF-beta signaling pathway;Adherens junction;Cell cycle	Sequence Similarity:
	BMEII0552	hypothetical protein	0.029	TNF	tumor necrosis factor (TNF superfamily, member 2)	Natural killer cell mediated cytotoxicity;Adipocytokine signaling pathway;Cytokine-cytokine receptor interaction;T cell receptor signaling pathway with Antigen Processing;Type I diabetes mellitus;Fc epsilon RI signaling pathway;T cell receptor signaling pathway;Hematopoietic cell lineage;Cytokine Inflammatory Response;Apoptosis;MAPK signaling pathway;TGF-beta signaling pathway;Type II diabetes me…	Sequence Similarity:
	BMEII0552	hypothetical protein	-0.022	ATF4	activating transcription factor 4 (tax-responsive enhancer element B67)	Long-term potentiation;Prostate cancer;GnRH signaling pathway;MAPK signaling pathway	Sequence Similarity:
